# Supplementary material for: DENR promotes translation reinitiation via ribosome recycling to drive expression of oncogenes including ATF4
Source: Nat Commun. 2020 Sep 16;11:4676. doi: 10.1038/s41467-020-18452-2 (PMC7494916; doi:10.1038/s41467-020-18452-2)
Supplement: Supplementary file 5 — Supplementary Data 1 [file 41467_2020_18452_MOESM5_ESM.xlsx]

## Sheet: Information
This sheet contains a ranked list of 15722 transcripts detected in our Ribo-seq and RNA-seq experiments, including Translation Efficiency and Z-vs-Z value analysis
Cloumn Title	Explanation
Gene Name
Transcript Refseq ID
Traanscript Ensembl ID
Average log2(FC-Translational Efficiency)	Average log2 normalized change ribosome occupancy in the two DENR KO cell lines compared to the same WT control
Average log2(FC-Ribosome Occupancy)	Average log2 normalized change translation efficiency in the two DENR KO cell lines compared to the same WT control
Average log2(FC-RNAA levels)	Average log2 normalized change RNA levels in the two DENR KO cell lines compared to the same WT control
Z-vs-Z Value Hit?	Observed vs Expected Z-value aanalysis of translation efficiency 1 = hit 0 = no hit

## Sheet: Data
Rank	Gene Name	Transcript Refseq ID	Traanscript Ensembl ID	Average log2(FC-Translational Efficiency)	Average log2(FC-Ribosome Occupancy)	Average log2(FC-RNAA levels)	Z-vs-Z Value Hit?
1	GPAT4	NM_178819.3	ENST00000396987	-2.66912	-1.55753	1.04251	1
2	FAM91A1	NM_001317918.1	ENST00000521166	-2.08519	-1.65141	0.364708	1
3	FAM91A1	NM_001317917.1	ENST00000334705	-2.02726	-1.73714	0.22105	1
4	ATF4	NM_182810.2	ENST00000396680	-1.8642	-0.110004	1.68512	1
5	ATF4	NM_001675.4	ENST00000337304	-1.86025	-0.110004	1.68117	1
6	MAP2K5	NM_001206804.1	ENST00000354498	-1.80816	-1.06533	0.67376	1
7	MAP2K5	NM_002757.3	ENST00000395476	-1.80256	-1.01205	0.721444	1
8	MAP2K5	NM_145160.2	ENST00000178640	-1.80256	-1.01205	0.721444	1
9	CAMSAP2	NM_001297707.1	ENST00000236925	-1.74106	-1.51828	0.15371	1
10	CAMSAP2	NM_203459.2	ENST00000358823	-1.74106	-1.51828	0.15371	1
11	CAMSAP2	NM_001297708.1	ENST00000413307	-1.7365	-1.51412	0.153314	1
12	MYO10	NM_012334.2	ENST00000513610	-1.70106	-1.05258	0.57941	1
13	MAP2K6	NM_002758.3	ENST00000590474	-1.67807	-1.72682	-0.117821	1
14	PIK3R2	NM_005027.3	ENST00000222254	-1.67662	-0.891819	0.715736	1
15	DROSHA	NM_013235.4	ENST00000511367	-1.65501	-1.39725	0.188688	1
16	DROSHA	NM_001100412.1	ENST00000513349	-1.65332	-1.40235	0.181896	1
17	SGO1	NM_001199256.2	ENST00000306698	-1.60345	-0.562619	0.971758	1
18	IFNAR1	NM_000629.2	ENST00000270139	-1.59681	-1.33036	0.197376	1
19	PPP2R5E	NM_001282180.1	ENST00000555899	-1.58813	-0.975192	0.543871	1
20	PPP2R5E	NM_001282179.1	ENST00000337537	-1.58527	-0.975192	0.541008	1
21	PPP2R5E	NM_001282181.1	ENST00000422769	-1.57137	-0.95564	0.546656	1
22	CUL5	NM_003478.3	ENST00000393094	-1.54344	-1.57361	-0.0992449	1
23	SGO1	NM_001199257.2	ENST00000443724	-1.53754	-0.505126	0.963349	1
24	SGO1	NM_001012412.4	ENST00000419233	-1.49962	-0.542714	0.887832	1
25	PTPN14	NM_005401.4	ENST00000366956	-1.46048	-1.44701	-0.0555967	1
26	HDAC7	NM_001308090.1	ENST00000552960	-1.45718	-0.660975	0.727133	1
27	HDAC7	NM_015401.4	ENST00000080059	-1.45683	-0.660975	0.726783	1
28	ABLIM1	NM_001322888.1	ENST00000392952	-1.45492	-1.02216	0.363692	1
29	HDAC7	NM_001098416.3	ENST00000354334	-1.44852	-0.649434	0.730021	1
30	SGO1	NM_001012413.3	ENST00000442720	-1.4413	-0.559348	0.812885	1
31	CACUL1	NM_153810.4	ENST00000369151	-1.43818	-0.877251	0.491859	1
32	ABLIM1	NM_001322896.1	ENST00000369253	-1.43717	-1.00794	0.360158	1
33	ABLIM1	NM_001003407.1	ENST00000392955	-1.43043	-0.975272	0.386085	1
34	ABLIM1	NM_001003408.1	ENST00000369256	-1.42993	-0.975272	0.385584	1
35	ABLIM1	NM_002313.5	ENST00000277895	-1.42666	-0.973572	0.38402	1
36	STXBP5	NM_139244.4	ENST00000367481	-1.41603	-1.52387	-0.176916	1
37	STXBP5	NM_001127715.2	ENST00000321680	-1.41365	-1.51928	-0.174693	1
38	SGO1	NM_001199253.2	ENST00000417364	-1.39419	-0.539632	0.785485	1
39	NADK	NM_001198993.1	ENST00000341991	-1.38336	-1.13448	0.179815	1
40	C11orf73	NM_001322404.1	ENST00000278483	-1.37576	-0.924097	0.38259	1
41	SGO1	NM_001012411.3	ENST00000437051	-1.37512	-0.539632	0.766421	1
42	C11orf73	NM_001322407.1	ENST00000618164	-1.37166	-0.880263	0.422326	1
43	NADK	NM_023018.4	ENST00000341426	-1.36723	-1.13448	0.163677	1
44	NADK	NM_001198994.1	ENST00000378625	-1.3635	-1.12777	0.166659	1
45	UHMK1	NM_001184763.1	ENST00000545294	-1.35045	-1.42565	-0.14427	1
46	DENR	NM_003677.4	ENST00000280557	-1.34137	-2.98344	-1.71114	1
47	ASB8	NM_001319297.1	ENST00000536549	-1.34107	0.153256	1.42526	1
48	ASB8	NM_001319296.1	ENST00000317697	-1.34107	0.153256	1.42526	1
49	UHMK1	NM_175866.4	ENST00000489294	-1.32229	-1.39327	-0.140049	1
50	EPPK1	NM_031308.3	ENST00000615648	-1.31713	-1.00618	0.241886	1
51	MLLT6	NM_005937.3	ENST00000618876	-1.31601	-0.344828	0.902107	1
52	TIMM21	NM_014177.2	ENST00000169551	-1.30277	-1.44367	-0.209977	1
53	BMP2K	NM_017593.3	ENST00000502871	-1.28936	-0.86106	0.359232	1
54	ZP3	NM_001110354.1	ENST00000394857	-1.27403	-0.951217	0.253748	1
55	UHMK1	NM_144624.2	ENST00000538489	-1.25225	-1.32377	-0.140591	1
56	CDKL5	NM_001323289.1	ENST00000623535	-1.2452	0.159239	1.33537	1
57	SHOC2	NM_001269039.2	ENST00000265277	-1.22767	-0.643151	0.515447	1
58	ZP3	NM_007155.5	ENST00000336517	-1.22439	-0.927569	0.227755	1
59	PLEC	NM_201380.3	ENST00000322810	-1.21931	-0.390862	0.759381	1
60	PLEC	NM_201379.2	ENST00000354958	-1.21768	-0.38764	0.760973	1
61	PLEC	NM_201382.3	ENST00000354589	-1.21604	-0.385664	0.761303	1
62	PLEC	NM_201381.2	ENST00000398774	-1.21518	-0.384396	0.761719	1
63	PLEC	NM_201383.2	ENST00000357649	-1.21493	-0.384029	0.761829	1
64	PLEC	NM_201378.3	ENST00000356346	-1.21225	-0.38202	0.76116	1
65	PLEC	NM_201384.2	ENST00000345136	-1.21171	-0.382075	0.760562	1
66	SGO1	NM_001012410.4	ENST00000263753	-1.21027	-0.363718	0.777482	1
67	PLEC	NM_000445.4	ENST00000436759	-1.2101	-0.381132	0.759901	1
68	ZMIZ2	NM_001300959.1	ENST00000413916	-1.19868	-0.212434	0.917177	1
69	EPC1	NM_001272004.1	ENST00000319778	-1.19637	0.291719	1.41902	1
70	SHOC2	NM_001324336.1	ENST00000369452	-1.19475	-0.62835	0.49733	1
71	MMS22L	NM_198468.2	ENST00000275053	-1.18818	-0.662639	0.456475	1
72	ZMIZ2	NM_174929.2	ENST00000265346	-1.18412	-0.199533	0.915514	1
73	EPC1	NM_025209.3	ENST00000263062	-1.18085	0.293895	1.40567	1
74	NAV2	NM_001111019.2	ENST00000533917	-1.17595	-0.128029	0.978852	1
75	RPS6KA4	NM_001006944.1	ENST00000528057	-1.17552	-0.858099	0.248353	1
76	ASB8	NM_001319300.1	ENST00000536953	-1.17241	0.322661	1.426	1
77	ZMIZ2	NM_031449.3	ENST00000309315	-1.16171	-0.18676	0.90588	1
78	RPS6KA4	NM_001318361.1	ENST00000334205	-1.15931	-0.83039	0.259853	1
79	ARAF	NM_001654.4	ENST00000377045	-1.157	-0.363098	0.724827	1
80	ARAF	NM_001256196.1	ENST00000290277	-1.157	-0.363098	0.724827	1
81	SGO1	NM_001012409.3	ENST00000412997	-1.14747	-0.362705	0.715696	1
82	FAM118A	NM_001104595.1	ENST00000216214	-1.14667	0.148944	1.22655	1
83	MICAL3	NM_001122731.2	ENST00000400561	-1.12446	-0.350534	0.704854	1
84	MKL2	NM_014048.4	ENST00000318282	-1.12444	-0.340616	0.714756	1
85	CCSER2	NM_001284241.1	ENST00000359979	-1.11987	-0.118176	0.932624	1
86	PLEKHM1	NM_014798.2	ENST00000430334	-1.11905	-0.652717	0.397261	1
87	METTL18	NM_001320199.1	ENST00000310392	-1.11842	0.163864	1.21321	1
88	FAM118A	NM_017911.2	ENST00000441876	-1.11549	0.148944	1.19537	1
89	PNMA1	NM_006029.4	ENST00000316836	-1.11483	-0.681368	0.364394	1
90	EP300	NM_001429.3	ENST00000263253	-1.10788	0.0840811	1.12289	1
91	ARAF	NM_001256197.1	ENST00000377039	-1.10332	-0.317828	0.716423	1
92	DOK4	NM_018110.3	ENST00000340099	-1.10186	-0.476639	0.556149	1
93	MKL2	NM_001308142.1	ENST00000571589	-1.10145	-0.32741	0.704973	1
94	BCL9L	NM_182557.2	ENST00000334801	-1.0957	-0.150485	0.876146	1
95	ZFP64	NM_199427.2	ENST00000361387	-1.09373	-0.149284	0.875373	1
96	BMP2K	NM_198892.1	ENST00000335016	-1.09123	-0.861444	0.160718	1
97	CGGBP1	NM_003663.3	ENST00000309534	-1.08697	-0.808197	0.209701	1
98	C8orf59	NM_001099673.2	ENST00000619594	-1.08588	-0.411503	0.605304	1
99	CGGBP1	NM_001195308.1	ENST00000462901	-1.08186	-0.808197	0.204593	1
100	PPP1R9B	NM_032595.4	ENST00000612501	-1.07983	-0.31366	0.6971	1
101	CGGBP1	NM_001008390.1	ENST00000482016	-1.07743	-0.808197	0.200163	1
102	EXOC5	NM_006544.3	ENST00000621441	-1.07178	-1.22062	-0.217905	1
103	CCSER2	NM_018999.3	ENST00000224756	-1.06492	-0.153093	0.84276	1
104	UHRF1BP1	NM_017754.3	ENST00000192788	-1.06313	-0.850061	0.143995	1
105	LRRC16A	NM_001173977.1	ENST00000329474	-1.06046	-0.966365	0.0250215	1
106	CDKL5	NM_001037343.1	ENST00000379989	-1.0578	0.202748	1.19148	1
107	CDKL5	NM_003159.2	ENST00000379996	-1.05466	0.202748	1.18833	1
108	GLIS2	NM_032575.2	ENST00000433375	-1.05368	0.453279	1.43789	1
109	RNF41	NM_001242826.1	ENST00000615206	-1.05341	-0.654937	0.329401	1
110	GLIS2	NM_001318918.1	ENST00000262366	-1.04956	0.453279	1.43377	1
111	RNF41	NM_194358.2	ENST00000394013	-1.04732	-0.675537	0.302714	1
112	RNF41	NM_194359.2	ENST00000552656	-1.04721	-0.654937	0.323208	1
113	RNF41	NM_005785.3	ENST00000345093	-1.04072	-0.654937	0.316718	1
114	NAV2	NM_001111018.1	ENST00000360655	-1.03986	-0.0647082	0.906079	1
115	TNRC18	NM_001080495.2	ENST00000430969	-1.03984	-0.206878	0.763894	1
116	CCSER2	NM_001284240.1	ENST00000372088	-1.03385	-0.122024	0.84276	1
117	BTG1	NM_001731.2	ENST00000256015	-1.02989	-0.552799	0.408025	1
118	C8orf59	NM_001293320.1	ENST00000614462	-1.02902	-0.461174	0.498774	1
119	NAV2	NM_145117.4	ENST00000349880	-1.0268	-0.043454	0.914274	1
120	NAV2	NM_182964.5	ENST00000396085	-1.0268	-0.043454	0.914274	1
121	C8orf59	NM_001099670.2	ENST00000612977	-1.02655	-0.411503	0.545976	1
122	HCFC1	NM_005334.2	ENST00000310441	-1.0247	-0.206238	0.749393	1
123	NCOR2	NM_001206654.1	ENST00000429285	-1.02006	-0.0336172	0.917371	1
124	NARF	NM_001038618.2	ENST00000390006	-1.01966	-0.141575	0.809012	1
125	NCOR2	NM_006312.5	ENST00000405201	-1.01771	-0.0340736	0.914565	1
126	C8orf59	NM_001099672.2	ENST00000612809	-1.01189	-0.411503	0.53132	1
127	TMEM60	NM_032936.3	ENST00000257663	-1.00969	-0.653125	0.287493	1
128	NAV2	NM_001244963.1	ENST00000396087	-1.00676	-0.0250143	0.912676	1
129	PIH1D1	NM_017916.2	ENST00000262265	-1.00651	-0.55174	0.385704	1
130	MICAL3	NM_001136004.3	ENST00000585038	-1.00635	-0.34483	0.592448	1
131	FASN	NM_004104.4	ENST00000306749	-1.00113	-0.463275	0.468783	1
132	BRD4	NM_058243.2	ENST00000263377	-0.993731	0.000740941	0.925402	1
133	JARID2	NM_004973.3	ENST00000341776	-0.987199	-0.579563	0.338566	1
134	NCOR2	NM_001077261.3	ENST00000404621	-0.979398	-0.0098295	0.900499	1
135	POMK	NM_001277971.1	ENST00000614426	-0.978233	-0.919514	-0.0103501	1
136	NIPA2	NM_001008860.2	ENST00000398014	-0.973206	-1.46424	-0.5601	1
137	EYA3	NM_001282560.1	ENST00000373863	-0.967983	-0.0194458	0.879468	1
138	SCML2	NM_006089.2	ENST00000251900	-0.967522	-0.812025	0.0864269	1
139	NIPA2	NM_001184889.1	ENST00000337451	-0.967331	-1.46424	-0.565975	1
140	NIPA2	NM_001008892.2	ENST00000398013	-0.96605	-1.46424	-0.567256	1
141	TARS2	NM_025150.4	ENST00000369064	-0.96502	-0.245929	0.650021	1
142	POMK	NM_032237.4	ENST00000331373	-0.963781	-0.919514	-0.0248024	1
143	KRIT1	NM_194456.1	ENST00000394507	-0.960198	-0.864556	0.026572	1
144	NFIA	NM_001134673.3	ENST00000403491	-0.956024	-0.624875	0.26208	1
145	KRIT1	NM_194454.1	ENST00000394505	-0.955982	-0.864556	0.0223559	1
146	DPP9	NM_139159.4	ENST00000262960	-0.954453	-0.331534	0.55385	1
147	KRIT1	NM_004912.3	ENST00000340022	-0.953298	-0.864556	0.019672	1
148	KRIT1	NM_001013406.1	ENST00000394503	-0.950215	-0.823258	0.0578877	1
149	NFIA	NM_001145512.1	ENST00000371189	-0.950143	-0.612682	0.268391	1
150	ABCC3	NM_001144070.1	ENST00000427699	-0.946014	0.793521	1.67047	1
151	TARS2	NM_001271895.1	ENST00000606933	-0.944314	-0.247364	0.627881	1
152	TARS2	NM_001271896.1	ENST00000369054	-0.938802	-0.262945	0.606787	1
153	NIPA2	NM_001008894.2	ENST00000539711	-0.938049	-1.43865	-0.569674	1
154	NIPA2	NM_001184888.1	ENST00000359727	-0.937141	-1.43865	-0.570581	1
155	TBL1X	NM_001139468.1	ENST00000380961	-0.935213	-1.08097	-0.214823	1
156	TBL1X	NM_001139467.1	ENST00000424279	-0.934495	-1.08097	-0.215541	1
157	ZBTB38	NM_001080412.2	ENST00000637056	-0.934344	0.310167	1.17544	1
158	WDR62	NM_173636.4	ENST00000270301	-0.934293	-0.336592	0.528632	1
159	WDR62	NM_001083961.1	ENST00000401500	-0.934293	-0.336592	0.528632	1
160	CIC	NM_015125.4	ENST00000575354	-0.928059	-0.254302	0.604687	1
161	ECSIT	NM_001142465.2	ENST00000417981	-0.925792	-0.321818	0.534904	1
162	RAI1	NM_030665.3	ENST00000353383	-0.925682	0.340971	1.19758	1
163	DOCK5	NM_024940.7	ENST00000276440	-0.925298	-0.967358	-0.11113	1
164	REPS1	NM_001128617.2	ENST00000367663	-0.923112	-0.228034	0.626008	1
165	ZNF507	NM_001136156.1	ENST00000311921	-0.922963	-0.363061	0.490832	1
166	COL7A1	NM_000094.3	ENST00000328333	-0.920483	0.239139	1.09055	1
167	KIAA0556	NM_015202.3	ENST00000261588	-0.91821	-0.197149	0.651991	1
168	PDE4DIP	NM_001002811.2	ENST00000313431	-0.916313	-0.091542	0.755701	1
169	ICE2	NM_001276385.1	ENST00000561114	-0.913213	-0.71013	0.134013	1
170	BRD4	NM_014299.2	ENST00000371835	-0.912496	0.028275	0.871702	1
171	NFIA	NM_001145511.1	ENST00000407417	-0.909029	-0.573679	0.266281	1
172	HMGXB3	NM_014983.2	ENST00000502717	-0.908589	-0.686186	0.153334	1
173	REPS1	NM_001286611.1	ENST00000450536	-0.901686	-0.218793	0.613824	1
174	REPS1	NM_031922.4	ENST00000258062	-0.901686	-0.218793	0.613824	1
175	NFIA	NM_005595.4	ENST00000371187	-0.899888	-0.566799	0.264019	1
176	DCAF6	NM_001198957.1	ENST00000432587	-0.895501	-0.897566	-0.0711343	1
177	ARIH2	NM_001317334.1	ENST00000356401	-0.895429	-0.233511	0.592849	1
178	MPRIP	NM_015134.3	ENST00000395811	-0.894543	-0.55655	0.268923	1
179	PITX1	NM_002653.4	ENST00000265340	-0.893195	-0.625731	0.198394	1
180	PDE4DIP	NM_001198832.2	ENST00000618462	-0.889205	-0.141673	0.678462	1
181	COL5A1	NM_000093.4	ENST00000371817	-0.887514	0.127732	0.946176	1
182	AGRN	NM_198576.3	ENST00000379370	-0.885733	-0.47816	0.338503	1
183	TBL1X	NM_005647.3	ENST00000645353	-0.88534	-1.03438	-0.218112	1
184	TBL1X	NM_001139466.1	ENST00000407597	-0.884414	-1.03438	-0.219038	1
185	DCAF6	NM_001198956.1	ENST00000367840	-0.884283	-0.888292	-0.0730789	1
186	AGRN	NM_001305275.1	ENST00000620552	-0.882971	-0.475123	0.338778	1
187	DCAF6	NM_001017977.2	ENST00000312263	-0.881784	-0.887153	-0.0744383	1
188	DCAF6	NM_018442.3	ENST00000367843	-0.881724	-0.886301	-0.073647	1
189	FYN	NM_153047.3	ENST00000538466	-0.879712	-0.920687	-0.110044	1
190	MPRIP	NM_201274.3	ENST00000341712	-0.877395	-0.535858	0.272467	1
191	MKL1	NM_001318139.1	ENST00000618196	-0.876414	0.270976	1.07832	1
192	KIAA0430	NM_001184998.1	ENST00000551742	-0.876025	-0.0387226	0.768233	1
193	KIAA0430	NM_001184999.1	ENST00000548025	-0.876025	-0.0387226	0.768233	1
194	KIAA0430	NM_014647.3	ENST00000396368	-0.876025	-0.0387226	0.768233	1
195	NPIPB3	NM_130464.2	ENST00000504841	-0.875127	-0.586525	0.219532	1
196	COL5A1	NM_001278074.1	ENST00000618395	-0.874139	0.138426	0.943495	1
197	ZNF765	NM_001040185.1	ENST00000396408	-0.873423	0.154339	0.958692	1
198	FAM83H	NM_198488.3	ENST00000388913	-0.87073	0.150004	0.951664	1
199	TSSC4	NM_001297658.1	ENST00000333256	-0.867878	0.152187	0.950996	1
200	FYN	NM_153048.3	ENST00000229471	-0.865422	-0.886287	-0.0899345	1
201	QRSL1	NM_018292.4	ENST00000369046	-0.859771	0.106593	0.897294	1
202	USP1	NM_001017415.1	ENST00000371146	-0.857356	-0.141324	0.646962	1
203	TRIM26	NM_003449.4	ENST00000327357	-0.856052	-0.228114	0.558868	1
204	DENND4B	NM_014856.2	ENST00000361217	-0.85517	-0.10733	0.67877	1
205	KDM6A	NM_021140.3	ENST00000377967	-0.854757	-0.186811	0.598877	1
206	WWC1	NM_001161661.1	ENST00000521089	-0.851439	-0.228879	0.553491	1
207	WWC1	NM_015238.2	ENST00000265293	-0.851439	-0.228879	0.553491	1
208	DGKZ	NM_001199266.1	ENST00000527911	-0.850712	-0.34837	0.433272	1
209	DGKZ	NM_001199267.1	ENST00000456247	-0.850712	-0.34837	0.433272	1
210	DGKZ	NM_003646.3	ENST00000421244	-0.850712	-0.34837	0.433272	1
211	MDM4	NM_001278517.1	ENST00000614459	-0.849262	-0.446824	0.333368	1
212	CDC42BPA	NM_003607.3	ENST00000366769	-0.849261	-0.71524	0.0649516	1
213	MDM4	NM_002393.4	ENST00000367182	-0.849117	-0.448888	0.331159	1
214	REPS1	NM_001286612.1	ENST00000409812	-0.84769	-0.203313	0.575307	1
215	SLC39A1	NM_001271960.1	ENST00000617697	-0.847542	-0.0704966	0.707976	1
216	GRK5	NM_005308.2	ENST00000392870	-0.846844	-0.145721	0.632053	1
217	MICAL3	NM_015241.2	ENST00000441493	-0.846194	-0.343889	0.433235	1
218	SLC39A1	NM_014437.4	ENST00000310483	-0.845764	-0.0704966	0.706198	1
219	KDM6A	NM_001291416.1	ENST00000382899	-0.842713	-0.218487	0.555157	1
220	USP1	NM_003368.4	ENST00000339950	-0.841949	-0.141324	0.631556	1
221	LAMA5	NM_005560.4	ENST00000252999	-0.841882	-0.446491	0.326321	1
222	AKT1S1	NM_032375.5	ENST00000391835	-0.841577	-0.447429	0.325078	1
223	SLC39A1	NM_001271958.1	ENST00000356205	-0.838436	-0.0704966	0.698869	1
224	FYN	NM_002037.5	ENST00000354650	-0.837098	-0.882526	-0.114498	1
225	RREB1	NM_001003700.1	ENST00000334984	-0.836656	-0.625219	0.142367	1
226	MECP2	NM_001110792.1	ENST00000453960	-0.836287	-0.515931	0.251287	1
227	SLC39A1	NM_001271959.1	ENST00000621013	-0.83606	-0.0704966	0.696493	1
228	PPP1R15B	NM_032833.4	ENST00000367188	-0.834217	-0.921217	-0.156069	1
229	ZNF664	NM_001204298.1	ENST00000392404	-0.832795	-0.432224	0.331502	1
230	ZNF664	NM_152437.2	ENST00000538932	-0.832556	-0.432224	0.331262	1
231	TSSC4	NM_001297659.1	ENST00000451491	-0.832494	0.152187	0.915612	1
232	RAD23A	NM_001270363.1	ENST00000592268	-0.831197	-0.365417	0.396711	1
233	SLC39A1	NM_001271957.1	ENST00000368621	-0.82853	-0.0704966	0.688964	1
234	DGKZ	NM_201532.2	ENST00000343674	-0.827333	-0.353391	0.404872	1
235	LRP1	NM_002332.2	ENST00000243077	-0.827302	-0.25823	0.500002	1
236	CDC42BPA	NM_014826.4	ENST00000366767	-0.827027	-0.678084	0.0798726	1
237	TRIM26	NM_001242783.1	ENST00000396558	-0.826954	-0.228114	0.52977	1
238	GTPBP3	NM_001128855.2	ENST00000600625	-0.822135	-0.19878	0.554285	1
239	TNS3	NM_022748.11	ENST00000311160	-0.82207	-0.71776	0.0352394	1
240	AKT1S1	NM_001098632.2	ENST00000391832	-0.821768	-0.437161	0.315537	1
241	PMS1	NM_001321049.1	ENST00000409985	-0.821124	-0.181259	0.570795	1
242	ATF2	NM_001256092.1	ENST00000345739	-0.82081	-0.87896	-0.12722	1
243	NARF	NM_012336.3	ENST00000309794	-0.81921	0.0517819	0.801922	1
244	ZNF678	NM_178549.3	ENST00000440339	-0.818117	-0.282348	0.466699	1
245	KDM6A	NM_001291415.1	ENST00000611820	-0.817646	-0.164771	0.583806	1
246	FURIN	NM_002569.3	ENST00000268171	-0.81743	-0.506534	0.241826	1
247	FURIN	NM_001289824.1	ENST00000618099	-0.817311	-0.506534	0.241707	1
248	FURIN	NM_001289823.1	ENST00000610579	-0.81728	-0.506534	0.241677	1
249	DGKZ	NM_001199268.1	ENST00000318201	-0.813815	-0.307216	0.437529	1
250	ABHD12	NM_015600.4	ENST00000376542	-0.813182	0.22891	0.973022	1
251	BAZ2A	NM_013449.3	ENST00000551812	-0.810044	-0.797738	-0.0567638	1
252	BAZ2A	NM_001300905.1	ENST00000549884	-0.808178	-0.79862	-0.0595119	1
253	DOT1L	NM_032482.2	ENST00000398665	-0.806693	-0.305234	0.432389	1
254	MAZ	NM_001276276.1	ENST00000562337	-0.806555	-0.263706	0.473779	1
255	NFIX	NM_002501.3	ENST00000397661	-0.806423	0.0554794	0.792833	1
256	HSPG2	NM_001291860.1	ENST00000374695	-0.805902	-0.331268	0.405565	1
257	PMS1	NM_001321051.1	ENST00000374826	-0.805542	-0.189341	0.547131	1
258	NFIX	NM_001271044.2	ENST00000587760	-0.804088	0.0515994	0.786618	1
259	DGKZ	NM_201533.3	ENST00000532868	-0.804083	-0.330491	0.404523	1
260	SSBP3	NM_145716.3	ENST00000371320	-0.80255	-0.270353	0.463127	1
261	ANKRD27	NM_032139.2	ENST00000306065	-0.801605	-0.866531	-0.133995	1
262	SSBP3	NM_018070.4	ENST00000357475	-0.801472	-0.271409	0.460993	1
263	PLEKHA2	NM_021623.1	ENST00000617275	-0.800506	-0.599095	0.132342	1
264	DGKZ	NM_001105540.1	ENST00000454345	-0.79598	-0.32164	0.405271	1
265	AKT1S1	NM_001278159.1	ENST00000391831	-0.795529	-0.437161	0.289298	1
266	AHNAK2	NM_138420.2	ENST00000333244	-0.793915	-0.659635	0.0652098	1
267	NFIX	NM_001271043.2	ENST00000588228	-0.793872	0.0555449	0.780347	1
268	AKT1S1	NM_001098633.3	ENST00000344175	-0.792831	-0.437161	0.2866	1
269	AKT1S1	NM_001278160.1	ENST00000391834	-0.792544	-0.437161	0.286313	1
270	SSBP3	NM_001009955.3	ENST00000371319	-0.79158	-0.274534	0.447976	1
271	PKD1	NM_000296.3	ENST00000423118	-0.791185	-0.0226595	0.699456	1
272	PKD1	NM_001009944.2	ENST00000262304	-0.791185	-0.0226595	0.699456	1
273	ALKBH2	NM_001145374.1	ENST00000429722	-0.786587	-0.057282	0.660236	1
274	MAP2K7	NM_001297555.1	ENST00000397983	-0.784823	0.072482	0.788236	1
275	HELZ	NM_014877.3	ENST00000358691	-0.784451	-0.470452	0.244929	1
276	MAP2K7	NM_145185.3	ENST00000397979	-0.783069	0.0782164	0.792216	1
277	MAP2K7	NM_001297556.1	ENST00000397981	-0.783069	0.0782164	0.792216	1
278	SYNPO	NM_007286.5	ENST00000307662	-0.781945	-0.0700888	0.642787	1
279	GRK2	NM_001619.3	ENST00000308595	-0.779572	-0.383819	0.326683	1
280	ATF2	NM_001256091.1	ENST00000426833	-0.778892	-0.857442	-0.147619	1
281	CORO7-PAM16	NM_001201479.1	ENST00000572467	-0.777501	0.129182	0.837613	1
282	RAF1	NM_002880.3	ENST00000251849	-0.777195	-0.579712	0.128413	1
283	ALKBH2	NM_001001655.2	ENST00000343075	-0.776987	-0.057282	0.650635	1
284	ELP5	NM_203413.2	ENST00000356683	-0.775529	-0.630969	0.0754901	1
285	ARIH2	NM_001317333.1	ENST00000449376	-0.774726	-0.207625	0.498031	1
286	CREBBP	NM_001079846.1	ENST00000382070	-0.774292	0.110835	0.816057	1
287	JOSD1	NM_014876.5	ENST00000216039	-0.773348	0.256392	0.96067	1
288	NARF	NM_001083608.1	ENST00000345415	-0.772381	0.114154	0.817466	1
289	POMZP3	NM_012230.3	ENST00000310842	-0.772293	-0.236392	0.466831	1
290	PDE8A	NM_001243137.1	ENST00000557957	-0.771668	-0.475851	0.226747	1
291	SSSCA1	NM_001303024.1	ENST00000531405	-0.771452	-0.546942	0.15544	1
292	THAP7	NM_030573.2	ENST00000215742	-0.771111	-0.314827	0.387214	1
293	TCF3	NM_001136139.2	ENST00000588136	-0.770612	-0.132124	0.569419	1
294	KIAA1522	NM_001198972.1	ENST00000373480	-0.76967	-0.318745	0.381855	1
295	RAD23A	NM_005053.3	ENST00000586534	-0.76939	-0.333271	0.367049	1
296	RAD23A	NM_001270362.1	ENST00000316856	-0.76939	-0.333271	0.367049	1
297	ATF2	NM_001256090.1	ENST00000264110	-0.768848	-0.837536	-0.137758	1
298	PDE8A	NM_002605.2	ENST00000394553	-0.7688	-0.477244	0.222486	1
299	KDM5C	NM_001146702.1	ENST00000452825	-0.766954	-0.324516	0.373368	1
300	THAP7	NM_001008695.1	ENST00000399133	-0.765701	-0.314827	0.381803	1
301	MDM4	NM_001204171.1	ENST00000454264	-0.764477	-0.36952	0.325887	1
302	SCAP	NM_001320044.1	ENST00000265565	-0.762061	-0.197868	0.495123	1
303	FZD8	NM_031866.2	ENST00000374694	-0.760819	0.153285	0.845034	1
304	SETD1B	NM_015048.1	ENST00000542440	-0.760737	-0.00858757	0.68308	1
305	ZNF623	NM_014789.3	ENST00000501748	-0.759965	0.118694	0.809589	1
306	ZNF623	NM_001082480.2	ENST00000458270	-0.758632	0.121862	0.811424	1
307	NISCH	NM_001276294.1	ENST00000420808	-0.753766	-0.0461574	0.638539	1
308	GATSL2	NM_001145064.2	ENST00000616305	-0.753413	0.014752	0.699096	1
309	SLC16A7	NM_004731.4	ENST00000261187	-0.753347	-1.2057	-0.521422	1
310	CDKN2C	NM_078626.2	ENST00000371761	-0.75196	-0.965083	-0.282192	1
311	PDE8A	NM_173454.1	ENST00000339708	-0.751125	-0.4981	0.183955	1
312	NT5C2	NM_001134373.2	ENST00000343289	-0.750541	-0.496973	0.184498	1
313	TMEM267	NM_022483.4	ENST00000397080	-0.750151	-0.812651	-0.13157	1
314	AGBL5	NM_021831.5	ENST00000360131	-0.749032	-0.251759	0.428203	1
315	ODC1	NM_001287188.1	ENST00000234111	-0.748911	-0.586186	0.0936544	1
316	SLC16A7	NM_001270622.1	ENST00000552432	-0.746564	-1.2057	-0.528206	1
317	GTPBP3	NM_133644.3	ENST00000358792	-0.745594	-0.158916	0.517608	1
318	FLNC	NM_001458.4	ENST00000325888	-0.745328	0.289237	0.965495	1
319	FLNC	NM_001127487.1	ENST00000346177	-0.745328	0.289237	0.965495	1
320	GTPBP3	NM_032620.3	ENST00000324894	-0.742938	-0.158916	0.514952	1
321	CCNI	NM_006835.2	ENST00000237654	-0.740053	-0.300998	0.369985	1
322	TLE3	NM_001282981.1	ENST00000440567	-0.739526	-0.0103143	0.660142	1
323	ITPK1	NM_001142594.1	ENST00000354313	-0.739026	-0.633963	0.0359924	1
324	ZNF623	NM_001261843.1	ENST00000526926	-0.738611	0.121862	0.791403	1
325	CIC	NM_001304815.1	ENST00000572681	-0.737781	-0.0555157	0.613195	1
326	CABIN1	NM_001201429.1	ENST00000617531	-0.736272	-0.515476	0.151727	1
327	PIEZO1	NM_001142864.3	ENST00000301015	-0.735811	0.148109	0.81485	1
328	CREBBP	NM_004380.2	ENST00000262367	-0.735609	0.145237	0.811777	1
329	SMG5	NM_001323614.1	ENST00000361813	-0.735444	0.710895	1.37727	1
330	MLLT1	NM_005934.3	ENST00000252674	-0.732941	0.0866116	0.750483	1
331	CABIN1	NM_012295.3	ENST00000263119	-0.732584	-0.518983	0.144532	1
332	SLC39A1	NM_001271961.1	ENST00000537590	-0.732266	0.0293788	0.692575	1
333	AGBL5	NM_001035507.2	ENST00000323064	-0.731634	-0.246103	0.416462	1
334	RREB1	NM_001003698.3	ENST00000349384	-0.731524	-0.547597	0.114857	1
335	KIAA1522	NM_020888.2	ENST00000401073	-0.731246	-0.290406	0.37177	1
336	EPN1	NM_013333.3	ENST00000085079	-0.73103	-0.589254	0.0727065	1
337	LRRC61	NM_023942.2	ENST00000323078	-0.729095	-0.360185	0.299841	1
338	RREB1	NM_001168344.1	ENST00000379933	-0.72899	-0.547597	0.112323	1
339	EPN1	NM_001130072.1	ENST00000270460	-0.725447	-0.592748	0.0636287	1
340	AIDA	NM_022831.2	ENST00000340020	-0.724756	-0.701738	-0.0460515	1
341	NISCH	NM_001276293.1	ENST00000488380	-0.72451	-0.0243649	0.631076	1
342	NFKBIL1	NM_001144961.1	ENST00000376145	-0.722609	0.0648169	0.718357	1
343	EPN1	NM_001130071.1	ENST00000411543	-0.722427	-0.581551	0.0718068	1
344	ICE2	NM_001018089.2	ENST00000261520	-0.722297	-0.470163	0.183064	1
345	SNAPC5	NM_006049.2	ENST00000395589	-0.72097	-0.699292	-0.0473911	1
346	GTPBP3	NM_001195422.1	ENST00000361619	-0.720171	-0.117021	0.534081	1
347	CABIN1	NM_001199281.1	ENST00000398319	-0.720035	-0.518983	0.131983	1
348	C7orf26	NM_001303039.1	ENST00000359073	-0.719322	-0.0932802	0.556973	1
349	ANKRD50	NM_020337.2	ENST00000504087	-0.718665	-0.187107	0.462489	1
350	PIP5K1C	NM_001300849.1	ENST00000589578	-0.717738	-0.0392371	0.609431	1
351	MON1A	NM_032355.3	ENST00000296473	-0.716695	-0.386581	0.261045	1
352	CDKN2C	NM_001262.2	ENST00000396148	-0.716327	-0.965083	-0.317826	1
353	KDM5C	NM_001282622.1	ENST00000404049	-0.715293	-0.283822	0.362401	1
354	KDM5C	NM_004187.3	ENST00000375401	-0.715293	-0.283822	0.362401	1
355	TLE3	NM_001105192.2	ENST00000451782	-0.711661	-0.0253586	0.617233	1
356	TLE3	NM_001282980.1	ENST00000558379	-0.711661	-0.0253586	0.617233	1
357	TLE3	NM_005078.3	ENST00000558939	-0.711661	-0.0253586	0.617233	1
358	TLE3	NM_001282979.1	ENST00000557997	-0.711661	-0.0253586	0.617233	1
359	TLE3	NM_001282982.1	ENST00000539550	-0.710789	0.0330149	0.674734	1
360	TLE3	NM_020908.2	ENST00000317509	-0.710637	-0.0272846	0.614283	1
361	PIK3C2B	NM_002646.3	ENST00000367187	-0.709264	-0.475767	0.164427	1
362	ECSIT	NM_016581.4	ENST00000270517	-0.708551	-0.139678	0.499803	1
363	RREB1	NM_001003699.3	ENST00000379938	-0.708247	-0.526219	0.112959	1
364	ZNF639	NM_001303425.1	ENST00000496856	-0.70694	-0.138706	0.499165	1
365	IL11	NM_001267718.1	ENST00000590625	-0.706015	0.0824186	0.719364	1
366	FOXK1	NM_001037165.1	ENST00000328914	-0.70531	0.00356495	0.639805	1
367	ZBTB7B	NM_001256455.1	ENST00000535420	-0.704784	0.000563333	0.636278	1
368	RHBDD2	NM_001040456.1	ENST00000006777	-0.704505	-0.124647	0.510788	1
369	ZNF639	NM_016331.2	ENST00000326361	-0.70404	-0.138706	0.496265	1
370	TBC1D10B	NM_015527.3	ENST00000409939	-0.703868	-0.212538	0.42226	1
371	LZTS2	NM_001318099.1	ENST00000370223	-0.703197	-0.0494409	0.584687	1
372	MGRN1	NM_001142289.2	ENST00000588994	-0.702674	-0.108065	0.525539	1
373	N4BP3	NM_015111.1	ENST00000274605	-0.702509	0.134061	0.7675	1
374	LZTS2	NM_001318100.1	ENST00000370220	-0.701688	-0.0494409	0.583178	1
375	PIP5K1C	NM_001195733.1	ENST00000539785	-0.700828	-0.0479808	0.583777	1
376	ZBTB7B	NM_001252406.2	ENST00000417934	-0.700759	0.000563333	0.632253	1
377	ARRDC1	NM_001317968.1	ENST00000371421	-0.700097	-0.361526	0.269501	1
378	PHF5A	NM_032758.3	ENST00000216252	-0.69927	-0.509605	0.120596	1
379	ANKRD50	NM_001167882.1	ENST00000515641	-0.698494	-0.147085	0.482339	1
380	RAB3IP	NM_175625.3	ENST00000362025	-0.698481	-0.129706	0.499706	1
381	FOXRED2	NM_001102371.1	ENST00000397224	-0.696028	0.147215	0.774173	1
382	RARA	NM_001024809.3	ENST00000394081	-0.695935	0.141253	0.768117	1
383	RARA	NM_001145301.2	ENST00000394089	-0.695892	0.0485351	0.675357	1
384	PMVK	NM_001323011.1	ENST00000368467	-0.694025	0.286596	0.911551	1
385	HSD17B8	NM_014234.4	ENST00000230236	-0.692424	-0.541936	0.0814174	1
386	PIP5K1C	NM_012398.2	ENST00000335312	-0.692379	-0.0435957	0.579713	1
387	EXO1	NM_003686.4	ENST00000518483	-0.691961	-0.282324	0.340567	1
388	NFKBIL1	NM_001144962.1	ENST00000376146	-0.691733	0.0764331	0.699096	1
389	RAD54L	NM_003579.3	ENST00000371975	-0.69076	-0.109719	0.511971	1
390	USP20	NM_001110303.3	ENST00000372429	-0.68986	-0.377682	0.243108	1
391	ARHGAP17	NM_001006634.2	ENST00000289968	-0.688524	-0.0768837	0.542571	1
392	FOXRED2	NM_024955.5	ENST00000216187	-0.687454	0.147215	0.765599	1
393	RNFT2	NM_001109903.1	ENST00000392549	-0.686867	0.204845	0.822642	1
394	ELP5	NM_203415.1	ENST00000354429	-0.686451	-0.571941	0.045441	1
395	KLF13	NM_015995.3	ENST00000307145	-0.686318	-0.0686434	0.548605	1
396	IL11	NM_000641.3	ENST00000264563	-0.686274	0.077639	0.694843	1
397	MGRN1	NM_015246.3	ENST00000262370	-0.685722	-0.107499	0.509154	1
398	ARHGAP17	NM_018054.5	ENST00000303665	-0.685405	-0.0784708	0.537865	1
399	USP20	NM_001008563.4	ENST00000358355	-0.6841	-0.377682	0.237348	1
400	PNPLA6	NM_001166112.1	ENST00000545201	-0.683195	-0.158381	0.455745	1
401	LIMD1	NM_014240.2	ENST00000273317	-0.681517	0.16405	0.776497	1
402	ELP5	NM_015362.4	ENST00000396627	-0.679094	-0.571941	0.038084	1
403	TRIM14	NM_033219.2	ENST00000342043	-0.67478	-0.325251	0.280458	1
404	NFKBIL1	NM_005007.3	ENST00000376148	-0.674506	0.0764331	0.68187	1
405	TCF3	NM_003200.3	ENST00000262965	-0.674217	-0.074163	0.530985	1
406	EXO1	NM_006027.4	ENST00000348581	-0.672932	-0.263294	0.340567	1
407	CORO7	NM_024535.4	ENST00000251166	-0.672732	0.887277	1.49094	1
408	RAB3IP	NM_175623.3	ENST00000550536	-0.672155	-0.129407	0.473679	1
409	ELP5	NM_203414.2	ENST00000396628	-0.670514	-0.571941	0.0295032	1
410	RARA	NM_000964.3	ENST00000254066	-0.670153	0.0485351	0.649618	1
411	PIGQ	NM_148920.2	ENST00000026218	-0.670055	0.134694	0.735679	1
412	LRRC61	NM_001142928.1	ENST00000359623	-0.669817	-0.360185	0.240563	1
413	UNC13B	NM_006377.3	ENST00000378495	-0.668983	-0.39297	0.206943	1
414	MGRN1	NM_001142291.2	ENST00000415496	-0.668168	-0.0976107	0.501488	1
415	PNPLA6	NM_001166113.1	ENST00000450331	-0.667887	-0.150198	0.448619	1
416	RALGAPB	NM_001282918.1	ENST00000397042	-0.667806	-0.215769	0.382967	1
417	EXO1	NM_001319224.1	ENST00000366548	-0.667372	-0.263294	0.335008	1
418	PNPLA6	NM_006702.4	ENST00000221249	-0.666817	-0.150198	0.447549	1
419	RALGAPB	NM_001282917.1	ENST00000262879	-0.666372	-0.215769	0.381532	1
420	KIF1B	NM_015074.3	ENST00000263934	-0.665316	-0.400722	0.195525	1
421	PIGQ	NM_004204.3	ENST00000321878	-0.664213	0.153402	0.748546	1
422	ATN1	NM_001940.3	ENST00000396684	-0.663766	0.136276	0.730973	1
423	RPP14	NM_007042.4	ENST00000295959	-0.66225	0.359741	0.952921	1
424	GAMT	NM_000156.5	ENST00000252288	-0.661471	0.0823914	0.674793	1
425	ZSCAN29	NM_152455.3	ENST00000396976	-0.66141	-0.0575979	0.534742	1
426	RAB3IP	NM_175624.3	ENST00000483530	-0.660924	-0.134257	0.457598	1
427	ATN1	NM_001007026.1	ENST00000356654	-0.659626	0.136276	0.726832	1
428	HIST1H2AI	NM_003509.2	ENST00000358739	-0.659488	-0.0740139	0.516404	1
429	FIS1	NM_016068.2	ENST00000223136	-0.658295	-0.312909	0.276316	1
430	ECSIT	NM_001243204.1	ENST00000591104	-0.657682	-0.123633	0.464979	1
431	AGAP3	NM_031946.6	ENST00000397238	-0.657445	-0.520841	0.0675336	1
432	CLEC16A	NM_015226.2	ENST00000409790	-0.656067	-0.242357	0.34464	1
433	ODC1	NM_001287189.1	ENST00000405333	-0.654267	-0.487847	0.0973501	1
434	ECSIT	NM_001142464.2	ENST00000252440	-0.653757	-0.120049	0.464638	1
435	KIAA1324L	NM_001291990.1	ENST00000416314	-0.653658	-0.461244	0.123345	1
436	MGRN1	NM_001142290.2	ENST00000399577	-0.651992	-0.0971414	0.485781	1
437	PNPLA6	NM_001166114.1	ENST00000600737	-0.648094	-0.143235	0.43579	1
438	PNPLA6	NM_001166111.1	ENST00000414982	-0.64706	-0.134237	0.443754	1
439	RPP14	NM_001098783.2	ENST00000445193	-0.647042	0.359741	0.937713	1
440	DENND5A	NM_001243254.1	ENST00000530044	-0.645935	-0.670846	-0.0939808	1
441	MAML1	NM_014757.4	ENST00000292599	-0.645506	0.0403444	0.616781	1
442	FOXP4	NM_001012426.1	ENST00000373060	-0.642636	0.230738	0.804304	1
443	FOXP4	NM_001012427.1	ENST00000373057	-0.642636	0.230738	0.804304	1
444	DPH2	NM_001319165.1	ENST00000255108	-0.642518	-0.150613	0.422835	1
445	MAP4K4	NM_001242559.1	ENST00000347699	-0.641812	-0.585706	-0.0129636	1
446	MAF1	NM_032272.4	ENST00000322428	-0.640878	-0.033878	0.537931	1
447	FOXP4	NM_138457.2	ENST00000373063	-0.640518	0.230738	0.802186	1
448	TYK2	NM_003331.4	ENST00000525621	-0.640498	-0.465265	0.106163	1
449	ZNF768	NM_024671.3	ENST00000380412	-0.640442	0.058893	0.630265	1
450	PCGF2	NM_007144.2	ENST00000610440	-0.638044	-0.109508	0.459465	1
451	CLEC16A	NM_001243403.1	ENST00000409552	-0.638033	-0.275039	0.293925	1
452	DENND5A	NM_015213.3	ENST00000328194	-0.636559	-0.661753	-0.0942637	1
453	RAB3IP	NM_022456.4	ENST00000247833	-0.635701	-0.133494	0.433138	1
454	RAD54L	NM_001142548.1	ENST00000442598	-0.634963	-0.109719	0.456174	1
455	PLXND1	NM_015103.2	ENST00000324093	-0.634572	-0.122556	0.442946	1
456	RNFT2	NM_032814.3	ENST00000407967	-0.633993	0.278941	0.843865	1
457	DLG5	NM_004747.3	ENST00000372391	-0.633069	-0.227406	0.336593	1
458	GMPR2	NM_001283021.1	ENST00000620807	-0.630793	-0.704142	-0.142418	1
459	MCM8	NM_001281521.1	ENST00000378886	-0.630674	-0.122738	0.438866	1
460	CRCP	NM_014478.4	ENST00000395326	-0.627966	-0.549642	0.0092538	1
461	POLRMT	NM_005035.3	ENST00000588649	-0.62749	0.0948838	0.653304	1
462	HSF1	NM_005526.2	ENST00000528838	-0.627177	0.0760712	0.634179	1
463	IVNS1ABP	NM_006469.4	ENST00000367498	-0.626987	-0.476195	0.081723	1
464	MAP4K4	NM_145686.3	ENST00000350878	-0.626725	-0.574209	-0.0165536	1
465	RGP1	NM_001080496.2	ENST00000378078	-0.626495	0.20811	0.765535	1
466	MAP4K4	NM_004834.4	ENST00000634702	-0.626371	-0.578383	-0.0210816	1
467	C6orf106	NM_022758.5	ENST00000374026	-0.624963	-0.172067	0.383827	1
468	CORO7	NM_001201472.1	ENST00000537233	-0.624718	0.906005	1.46165	1
469	CNST	NM_001139459.1	ENST00000366512	-0.624286	-0.134985	0.420232	1
470	MAP4K4	NM_001242560.1	ENST00000324219	-0.624051	-0.574209	-0.0192282	1
471	ZNF142	NM_001105537.2	ENST00000449707	-0.623081	-0.0364014	0.51761	1
472	PCM1	NM_006197.3	ENST00000325083	-0.622989	0.0957349	0.649654	1
473	MCM8	NM_001281520.1	ENST00000378896	-0.622784	-0.115635	0.438079	1
474	PCM1	NM_001315507.1	ENST00000519253	-0.622573	0.0957349	0.649238	1
475	B9D1	NM_001243475.2	ENST00000575403	-0.622504	-0.140447	0.412988	1
476	MCM8	NM_182802.2	ENST00000265187	-0.622159	-0.109718	0.443371	1
477	MEF2D	NM_005920.3	ENST00000348159	-0.622066	-0.535482	0.0175147	1
478	PAPD7	NM_001171805.1	ENST00000631941	-0.621687	-0.297937	0.25468	1
479	PPDPF	NM_024299.2	ENST00000370179	-0.621432	-0.366517	0.185846	1
480	PCM1	NM_001315508.1	ENST00000327578	-0.619106	0.089042	0.639078	1
481	ABCC3	NM_003786.3	ENST00000285238	-0.619046	0.650002	1.19998	1
482	RECQL4	NM_004260.3	ENST00000617875	-0.618696	0.0159807	0.565607	1
483	TXNDC11	NM_001303447.1	ENST00000356957	-0.61805	-0.484156	0.064825	1
484	WDFY3	NM_014991.4	ENST00000295888	-0.616922	-0.24476	0.303092	1
485	RFX1	NM_002918.4	ENST00000254325	-0.616479	0.0992292	0.646639	1
486	KIF1B	NM_183416.3	ENST00000377093	-0.616066	-0.362612	0.184384	1
487	MCM8	NM_001281522.1	ENST00000378883	-0.615737	-0.106026	0.440642	1
488	ZC3H7B	NM_017590.5	ENST00000352645	-0.614484	-0.0990324	0.446382	1
489	ERCC2	NM_000400.3	ENST00000391945	-0.612861	-0.730181	-0.186389	1
490	ALKBH2	NM_001205179.1	ENST00000619381	-0.6101	0.0137999	0.55483	1
491	NR2F6	NM_005234.3	ENST00000291442	-0.610045	-0.399316	0.141659	1
492	C7orf26	NM_024067.3	ENST00000344417	-0.60993	0.0121508	0.553011	1
493	GIPC1	NM_202469.2	ENST00000591349	-0.609439	-0.315937	0.224433	1
494	MEF2D	NM_001271629.1	ENST00000360595	-0.609113	-0.53342	0.00662343	1
495	ITPK1	NM_001142593.1	ENST00000556603	-0.609039	-0.643867	-0.103898	1
496	KIAA0391	NM_001256678.1	ENST00000250377	-0.608949	-0.438674	0.101205	1
497	MED22	NM_133640.4	ENST00000343730	-0.608699	-0.140717	0.398913	1
498	PTPN11	NM_080601.1	ENST00000392597	-0.608685	-0.642252	-0.102636	1
499	CDK4	NM_000075.3	ENST00000257904	-0.607695	-0.389987	0.148638	1
500	MECOM	NM_004991.3	ENST00000494292	-0.6068	-0.0264782	0.511252	1
501	PPP1R13L	NM_001142502.1	ENST00000418234	-0.60623	0.148165	0.685325	1
502	NAA60	NM_001317093.1	ENST00000424546	-0.604832	-0.0786414	0.457121	1
503	CDK16	NM_033018.3	ENST00000457458	-0.604824	-0.151254	0.3845	1
504	TRIM37	NM_001320988.1	ENST00000262294	-0.604575	-0.489946	0.045559	1
505	KIAA0391	NM_014672.3	ENST00000534898	-0.604058	-0.435208	0.0997801	1
506	TGFB1	NM_000660.5	ENST00000221930	-0.604001	-0.0829626	0.451969	1
507	CHST11	NM_001173982.1	ENST00000549260	-0.601937	0.540615	1.07348	1
508	CHST11	NM_018413.5	ENST00000303694	-0.601937	0.540615	1.07348	1
509	NDOR1	NM_014434.3	ENST00000344894	-0.60181	-0.107434	0.425306	1
510	NDOR1	NM_001144026.2	ENST00000371521	-0.60181	-0.107434	0.425306	1
511	NDOR1	NM_001144028.2	ENST00000458322	-0.60181	-0.107434	0.425306	1
512	LIG3	NM_002311.4	ENST00000262327	-0.601747	-0.578882	-0.0462044	1
513	ATG13	NM_001205119.1	ENST00000528494	-0.601612	-0.0282965	0.504246	1
514	AMZ2	NM_001033569.1	ENST00000612294	-0.600416	-0.407815	0.123531	1
515	PLCD3	NM_133373.4	ENST00000619929	-0.600033	0.0775919	0.608555	1
516	TONSL	NM_013432.4	ENST00000409379	-0.600026	-0.363635	0.167321	1
517	AMZ2	NM_001033572.1	ENST00000580753	-0.598709	-0.407815	0.121824	1
518	COL4A2	NM_001846.2	ENST00000360467	-0.598138	0.977356	1.50642	1
519	VAC14	NM_018052.3	ENST00000261776	-0.597962	0.376394	0.905286	1
520	FAM204A	NM_022063.2	ENST00000369183	-0.597945	-0.219336	0.30954	1
521	EIF4EBP2	NM_004096.4	ENST00000373218	-0.597919	-0.6211	-0.0922514	1
522	DCAF5	NM_001284207.1	ENST00000554215	-0.597435	-0.148378	0.379988	1
523	NDOR1	NM_001144027.2	ENST00000427047	-0.597343	-0.0940532	0.43422	1
524	NXN	NM_022463.4	ENST00000627182	-0.596326	-0.444275	0.0829811	1
525	AKAP8L	NM_014371.3	ENST00000397410	-0.596095	-0.316857	0.210168	1
526	TFE3	NM_001282142.1	ENST00000315869	-0.595475	0.419324	0.945729	1
527	ATG13	NM_001142673.2	ENST00000359513	-0.595422	-0.0282965	0.498056	1
528	ATG13	NM_014741.4	ENST00000524625	-0.594634	-0.0282965	0.497268	1
529	TMEM259	NM_033420.3	ENST00000333175	-0.594492	0.0464764	0.571898	1
530	DHX38	NM_014003.3	ENST00000268482	-0.594053	-0.185422	0.339561	1
531	CDK16	NM_001170460.1	ENST00000276052	-0.594018	-0.151254	0.373695	1
532	APBB2	NM_173075.4	ENST00000513140	-0.593729	-0.0920099	0.432649	1
533	ZNF687	NM_001304763.1	ENST00000324048	-0.593478	0.0679201	0.592328	1
534	TRIM37	NM_001320987.1	ENST00000393065	-0.592524	-0.486552	0.0369025	1
535	ZMYM3	NM_001171163.1	ENST00000373981	-0.592224	-0.506809	0.0163456	1
536	MAVS	NM_020746.4	ENST00000428216	-0.591332	-0.158489	0.363773	1
537	ABHD12	NM_001042472.2	ENST00000339157	-0.591214	0.337255	0.859399	1
538	ATG13	NM_001205121.1	ENST00000529655	-0.58982	-0.0282965	0.492454	1
539	DCAF5	NM_001284206.1	ENST00000557386	-0.589725	-0.143821	0.376835	1
540	DCAF5	NM_003861.2	ENST00000341516	-0.589725	-0.143821	0.376835	1
541	HGSNAT	NM_152419.2	ENST00000379644	-0.589095	0.0616726	0.581698	1
542	ZNF687	NM_001304764.1	ENST00000336715	-0.589019	0.0679201	0.587869	1
543	TTC8	NM_198310.3	ENST00000536576	-0.587775	0.154454	0.673159	1
544	MBNL1	NM_021038.4	ENST00000324210	-0.587516	-0.403641	0.114805	1
545	STARD7	NM_020151.3	ENST00000337288	-0.587412	-0.606104	-0.0877614	1
546	PNPO	NM_018129.3	ENST00000642017	-0.587402	-0.269372	0.248961	1
547	UPP1	NM_003364.3	ENST00000395564	-0.587277	0.22395	0.742158	1
548	LIG3	NM_013975.3	ENST00000378526	-0.586621	-0.565254	-0.0477034	1
549	MBNL1	NM_207292.2	ENST00000355460	-0.586618	-0.40383	0.113718	1
550	AKAP8L	NM_001291478.1	ENST00000595465	-0.586581	-0.326339	0.191172	1
551	PRKCZ	NM_001033581.1	ENST00000400921	-0.585644	-0.252875	0.263699	1
552	SNAPC4	NM_003086.2	ENST00000298532	-0.585542	-0.165104	0.351368	1
553	PPP1R13L	NM_006663.3	ENST00000360957	-0.585227	0.148165	0.664322	1
554	APBB2	NM_004307.1	ENST00000508593	-0.584539	-0.0566707	0.458798	1
555	APBB2	NM_001166050.1	ENST00000295974	-0.584539	-0.0566707	0.458798	1
556	GIPC1	NM_202494.2	ENST00000393028	-0.584358	-0.315937	0.199352	1
557	STX16	NM_001204868.1	ENST00000359617	-0.584312	0.247352	0.762594	1
558	CNST	NM_152609.2	ENST00000366513	-0.582781	-0.0173913	0.49632	1
559	TRIM37	NM_001005207.3	ENST00000393066	-0.582586	-0.506622	0.00689423	1
560	HIST1H2AM	NM_003514.2	ENST00000359611	-0.582527	-0.0942203	0.419237	1
561	ARAP3	NM_022481.5	ENST00000239440	-0.581799	-0.288947	0.223782	1
562	AMZ2	NM_001033574.1	ENST00000359783	-0.581796	-0.43417	0.0785567	1
563	CDK12	NM_015083.2	ENST00000430627	-0.581605	-0.210021	0.302514	1
564	AMZ2	NM_016627.4	ENST00000359904	-0.581159	-0.407815	0.104274	1
565	CDK12	NM_016507.3	ENST00000447079	-0.581104	-0.20952	0.302514	1
566	ABI2	NM_001282927.1	ENST00000261016	-0.581035	-0.127777	0.384188	1
567	MBNL1	NM_207297.1	ENST00000357472	-0.580698	-0.407631	0.103997	1
568	NES	NM_006617.1	ENST00000368223	-0.580213	0.0735776	0.584721	1
569	GFER	NM_005262.2	ENST00000248114	-0.579917	0.0664586	0.577306	1
570	BCL7C	NM_001286526.1	ENST00000380317	-0.579568	0.0123779	0.522876	1
571	SAV1	NM_021818.3	ENST00000324679	-0.578139	-0.451318	0.0577519	1
572	NPRL3	NM_001039476.2	ENST00000399953	-0.577842	0.0743731	0.583146	1
573	EPN2	NM_148921.3	ENST00000347697	-0.577531	-0.308449	0.200012	1
574	ABI2	NM_005759.5	ENST00000261017	-0.577293	-0.145031	0.363192	1
575	GAMT	NM_138924.2	ENST00000447102	-0.577276	0.0349723	0.543178	1
576	HIST1H3D	NM_003530.4	ENST00000356476	-0.576811	-0.285345	0.222396	1
577	ADIPOR1	NM_001290553.1	ENST00000340990	-0.576697	-1.00879	-0.50116	1
578	EMC9	NM_016049.3	ENST00000216799	-0.575788	-0.286656	0.220063	1
579	ZNF587	NM_001204817.1	ENST00000423137	-0.575385	0.0848056	0.59112	1
580	ZNF587	NM_032828.3	ENST00000339656	-0.575385	0.0848056	0.59112	1
581	EPN2	NM_014964.4	ENST00000314728	-0.57436	-0.305279	0.200012	1
582	SLITRK5	NM_015567.1	ENST00000325089	-0.573589	-0.260708	0.243811	1
583	UPP1	NM_001287426.1	ENST00000331803	-0.572973	0.22395	0.727853	1
584	SH3PXD2A	NM_014631.2	ENST00000355946	-0.57291	-0.12317	0.38067	1
585	ZFYVE26	NM_015346.3	ENST00000347230	-0.572312	0.282499	0.785741	1
586	MBNL1	NM_001314057.1	ENST00000493459	-0.572275	-0.40869	0.0945154	1
587	MTMR14	NM_001077525.2	ENST00000296003	-0.569541	0.00502611	0.505497	1
588	TRIM14	NM_014788.3	ENST00000341469	-0.569056	-0.325251	0.174735	1
589	MYH11	NM_002474.2	ENST00000300036	-0.568857	-0.0016588	0.498129	1
590	MYH11	NM_001040114.1	ENST00000396324	-0.568857	-0.0016588	0.498129	1
591	MYH11	NM_001040113.1	ENST00000452625	-0.568857	-0.0016588	0.498129	1
592	MYH11	NM_022844.2	ENST00000576790	-0.568857	-0.0016588	0.498129	1
593	CDK16	NM_006201.4	ENST00000357227	-0.568194	-0.151254	0.34787	1
594	LDB1	NM_003893.4	ENST00000361198	-0.568096	-0.0530678	0.445958	1
595	MBNL1	NM_207295.1	ENST00000545754	-0.567654	-0.395659	0.102925	1
596	CHD3	NM_005852.3	ENST00000358181	-0.566838	0.127557	0.625326	1
597	KIAA0391	NM_001256679.1	ENST00000604948	-0.566741	-0.383465	0.114206	1
598	MBNL1	NM_207294.1	ENST00000485910	-0.566698	-0.395847	0.101782	1
599	SLC20A1	NM_005415.4	ENST00000272542	-0.566488	-0.730986	-0.233568	1
600	ABI2	NM_001282926.1	ENST00000424558	-0.566293	-0.136228	0.360996	1
601	MTMR14	NM_001077526.2	ENST00000353332	-0.565695	0.00296242	0.499588	1
602	CHD3	NM_001005273.2	ENST00000330494	-0.565371	0.126754	0.623055	1
603	CHD3	NM_001005271.2	ENST00000380358	-0.565278	0.124605	0.620813	1
604	MAPKAPK2	NM_004759.4	ENST00000294981	-0.565135	-0.367583	0.128483	1
605	SMCR8	NM_144775.2	ENST00000406438	-0.562545	0.47975	0.973225	1
606	RBM19	NM_016196.3	ENST00000261741	-0.561512	0.288644	0.781087	1
607	INTS1	NM_001080453.2	ENST00000404767	-0.560869	-0.245717	0.246082	1
608	ABI2	NM_001282925.1	ENST00000261018	-0.560643	-0.13207	0.359503	1
609	GIT1	NM_014030.3	ENST00000225394	-0.560488	0.150949	0.642367	1
610	GSG2	NM_031965.2	ENST00000325418	-0.560438	-0.0247583	0.46661	1
611	LENG8	NM_052925.3	ENST00000326764	-0.560098	-0.23318	0.257849	1
612	NAA60	NM_001317095.1	ENST00000360862	-0.559936	-0.0573834	0.433483	1
613	ZNF749	NM_001023561.3	ENST00000334181	-0.559716	0.071571	0.562217	1
614	NT5DC2	NM_001134231.1	ENST00000422318	-0.558781	-0.758986	-0.269275	1
615	GAL	NM_015973.4	ENST00000265643	-0.558549	-1.44223	-0.952751	1
616	MTSS1L	NM_138383.2	ENST00000338779	-0.558181	0.102235	0.591346	1
617	MARK3	NM_002376.6	ENST00000303622	-0.556075	-0.407823	0.0791823	1
618	GIT1	NM_001085454.1	ENST00000394869	-0.555841	0.156195	0.642967	1
619	GNL3L	NM_019067.5	ENST00000336470	-0.555501	0.16731	0.653742	1
620	DIP2A	NM_206889.2	ENST00000457905	-0.555389	-0.0758308	0.410488	1
621	GNL3L	NM_001184819.1	ENST00000360845	-0.55493	0.16731	0.65317	1
622	CLCN7	NM_001114331.2	ENST00000448525	-0.5547	0.453815	0.939446	1
623	MARK3	NM_001128920.2	ENST00000216288	-0.55385	-0.403762	0.081019	1
624	CRYZ	NM_001134759.1	ENST00000370872	-0.553108	0.0486442	0.532683	1
625	MARK3	NM_001128919.2	ENST00000553942	-0.552981	-0.405176	0.0787349	1
626	INPP4A	NM_001566.2	ENST00000409540	-0.552861	-0.265698	0.218093	1
627	MARK3	NM_001128918.2	ENST00000429436	-0.552745	-0.404226	0.0794488	1
628	HIPK3	NM_001048200.2	ENST00000379016	-0.552203	-0.724441	-0.241307	1
629	SETD1A	NM_014712.2	ENST00000262519	-0.552164	0.0679849	0.551079	1
630	HIPK3	NM_005734.4	ENST00000303296	-0.551106	-0.720552	-0.238516	1
631	FLYWCH1	NM_020912.1	ENST00000416288	-0.549709	-0.0853994	0.39524	1
632	ADARB1	NM_001112.3	ENST00000348831	-0.549687	0.112577	0.593194	1
633	HIPK3	NM_001278162.1	ENST00000456517	-0.549681	-0.724441	-0.24383	1
634	DNAJB6	NM_058246.3	ENST00000262177	-0.549128	0.161424	0.641483	1
635	XPO6	NM_015171.3	ENST00000304658	-0.548804	-0.470209	0.00952618	1
636	XPO6	NM_001270940.1	ENST00000565698	-0.547919	-0.470114	0.00873598	1
637	ADARB1	NM_015833.3	ENST00000437626	-0.547878	0.117194	0.596002	1
638	ZRANB1	NM_017580.2	ENST00000359653	-0.547528	-0.169973	0.308485	1
639	RAB10	NM_016131.4	ENST00000264710	-0.547097	-0.159317	0.318711	1
640	MCPH1	NM_001172575.1	ENST00000522905	-0.547055	-0.381367	0.0966187	1
641	NBEAL1	NM_001114132.1	ENST00000449802	-0.546058	-0.541824	-0.0648354	1
642	NT5DC2	NM_022908.2	ENST00000307076	-0.5459	-0.751173	-0.274342	1
643	MAPKAPK2	NM_032960.3	ENST00000367103	-0.545612	-0.334737	0.141805	1
644	OTUD4	NM_001102653.1	ENST00000454497	-0.54558	-0.200434	0.276076	1
645	FADS2	NM_004265.3	ENST00000278840	-0.545304	0.43138	0.907614	1
646	NUDT22	NM_001128613.2	ENST00000441250	-0.54499	-0.331184	0.144737	1
647	CTDP1	NM_048368.3	ENST00000075430	-0.544753	-0.372933	0.10275	1
648	HOXC13	NM_017410.2	ENST00000243056	-0.544335	0.233752	0.709018	1
649	CDC42EP1	NM_152243.2	ENST00000249014	-0.54387	0.471855	0.946655	1
650	MBNL1	NM_207293.1	ENST00000463374	-0.543616	-0.364008	0.110538	1
651	KIAA1324L	NM_001142749.2	ENST00000450689	-0.542495	-0.338721	0.134705	1
652	HIRA	NM_003325.3	ENST00000263208	-0.542255	-0.145217	0.327969	1
653	IER5L	NM_203434.2	ENST00000372491	-0.541586	-0.167691	0.304826	1
654	HIPK3	NM_001278163.1	ENST00000525975	-0.540205	-0.724441	-0.253306	1
655	NFIC	NM_001245005.1	ENST00000395111	-0.540155	0.269985	0.741071	1
656	FLYWCH1	NM_001308068.1	ENST00000253928	-0.539696	-0.00855761	0.462069	1
657	MBNL1	NM_207296.1	ENST00000324196	-0.539553	-0.374365	0.0961187	1
658	PRMT2	NM_001286676.1	ENST00000458387	-0.538255	-0.327886	0.141299	1
659	RBM19	NM_001146698.1	ENST00000392561	-0.538193	0.288644	0.757767	1
660	NFIC	NM_205843.2	ENST00000589123	-0.53807	0.271235	0.740235	1
661	POM121	NM_001257190.2	ENST00000395270	-0.537801	-0.107745	0.360987	1
662	RUSC2	NM_001135999.1	ENST00000455600	-0.537729	-0.364794	0.103865	1
663	MTMR14	NM_022485.4	ENST00000351233	-0.537649	0.0211472	0.489727	1
664	MKRN1	NM_001145125.1	ENST00000443720	-0.537506	-0.189675	0.278761	1
665	EHBP1L1	NM_001099409.1	ENST00000309295	-0.536938	-0.158069	0.309799	1
666	ADCY3	NM_001320613.1	ENST00000405392	-0.536848	-0.190411	0.277367	1
667	ADCY3	NM_004036.4	ENST00000260600	-0.536848	-0.190411	0.277367	1
668	KLF3	NM_016531.5	ENST00000261438	-0.536707	0.244238	0.711875	1
669	PRKCZ	NM_001242874.1	ENST00000461106	-0.53657	-0.214061	0.25344	1
670	SBF1	NM_002972.3	ENST00000380817	-0.536045	-0.106281	0.360695	1
671	FADS2	NM_001281502.1	ENST00000522056	-0.535836	0.449482	0.916249	1
672	PRMT2	NM_001535.4	ENST00000397638	-0.535598	-0.323742	0.142786	1
673	MFSD14B	NM_032558.2	ENST00000375344	-0.535513	-0.962816	-0.496372	1
674	ITGA3	NM_002204.3	ENST00000320031	-0.535134	-0.190032	0.276033	1
675	OSBPL1A	NM_018030.4	ENST00000399443	-0.533601	-0.579867	-0.115336	1
676	WHSC1L1	NM_017778.2	ENST00000316985	-0.533595	-0.0488967	0.415629	1
677	CTDSP1	NM_021198.2	ENST00000273062	-0.533105	0.182832	0.646867	1
678	STX16	NM_003763.5	ENST00000371132	-0.532037	0.249753	0.71272	1
679	C6orf106	NM_024294.3	ENST00000374023	-0.531742	-0.0827222	0.37995	1
680	FAM189B	NM_001267608.1	ENST00000368368	-0.531685	-0.175611	0.287004	1
681	CLCN7	NM_001287.5	ENST00000382745	-0.530784	0.455066	0.916781	1
682	NUDT22	NM_001128612.2	ENST00000279206	-0.530632	-0.314031	0.147532	1
683	STX16	NM_001134772.2	ENST00000358029	-0.53034	0.252735	0.714005	1
684	SIAH2	NM_005067.5	ENST00000312960	-0.530265	-0.153612	0.307583	1
685	CHAMP1	NM_001164144.1	ENST00000361283	-0.52987	0.0228917	0.483692	1
686	STX16	NM_001134773.2	ENST00000355957	-0.529289	0.252501	0.71272	1
687	HOMER3	NM_001145722.1	ENST00000542541	-0.528761	0.833854	1.29355	1
688	ARL17A	NM_001288813.1	ENST00000612181	-0.528587	-0.377075	0.0824423	1
689	COPS7B	NM_001282949.2	ENST00000409295	-0.528396	-0.275374	0.183953	1
690	TBC1D22A	NM_001284303.1	ENST00000355704	-0.528022	-0.0800441	0.378908	1
691	VRK3	NM_001308420.1	ENST00000594092	-0.527797	-0.421617	0.0371105	1
692	ATXN2L	NM_148416.2	ENST00000382686	-0.527689	-0.0814812	0.377138	1
693	STX16	NM_001001433.2	ENST00000371141	-0.527612	0.255462	0.714005	1
694	PRMT2	NM_001286678.1	ENST00000291705	-0.527298	-0.329204	0.129024	1
695	ARL17A	NM_001288811.1	ENST00000329240	-0.526816	-0.375304	0.0824423	1
696	PRMT2	NM_001242864.2	ENST00000440086	-0.526253	-0.323957	0.133226	1
697	MECOM	NM_001105077.3	ENST00000264674	-0.524905	0.0126743	0.46851	1
698	TMEM185A	NM_032508.3	ENST00000600449	-0.524171	-0.011367	0.443734	1
699	MLLT3	NM_001286691.1	ENST00000630269	-0.524138	-0.551443	-0.0963743	1
700	ATXN2L	NM_148415.2	ENST00000340394	-0.523886	-0.0811384	0.373677	1
701	MECOM	NM_001205194.1	ENST00000628990	-0.523742	0.0297419	0.484414	1
702	SLC7A11	NM_014331.3	ENST00000280612	-0.523444	-0.0793481	0.375026	1
703	SYNPO	NM_001109974.2	ENST00000519664	-0.523129	-0.0701618	0.383897	1
704	MTMR1	NM_001306145.1	ENST00000542156	-0.522975	-0.293129	0.160776	1
705	ZBED4	NM_014838.2	ENST00000216268	-0.522924	-0.252009	0.201845	1
706	HIP1R	NM_003959.2	ENST00000253083	-0.522745	0.103312	0.556987	1
707	LDB1	NM_001113407.2	ENST00000425280	-0.522592	-0.092101	0.361421	1
708	ANKRD52	NM_173595.3	ENST00000267116	-0.522517	0.0400123	0.493459	1
709	HOMER3	NM_001145721.1	ENST00000433218	-0.52249	0.833854	1.28727	1
710	GAS2L3	NM_174942.2	ENST00000547754	-0.521651	-0.160162	0.292419	1
711	RNF213	NM_020954.3	ENST00000319921	-0.52141	-0.246246	0.206094	1
712	ARL17A	NM_016632.2	ENST00000615623	-0.521139	-0.375304	0.0767652	1
713	ATXN2L	NM_145714.2	ENST00000325215	-0.520599	-0.0739528	0.377576	1
714	UPP1	NM_001287429.1	ENST00000395560	-0.52029	0.301346	0.752566	1
715	PRMT2	NM_206962.3	ENST00000355680	-0.520199	-0.323742	0.127388	1
716	NPRL3	NM_001077350.2	ENST00000611875	-0.51984	0.103418	0.554188	1
717	L1CAM	NM_024003.3	ENST00000361699	-0.518952	0.0289558	0.478838	1
718	L1CAM	NM_001143963.2	ENST00000361981	-0.518952	0.0289558	0.478838	1
719	L1CAM	NM_000425.4	ENST00000370060	-0.518952	0.0289558	0.478838	1
720	TIMMDC1	NM_016589.3	ENST00000494664	-0.518727	-0.383341	0.0663163	1
721	MYBL2	NM_001278610.1	ENST00000396863	-0.518709	0.220732	0.67037	1
722	MECOM	NM_001163999.1	ENST00000464456	-0.518248	0.0297419	0.47892	1
723	MYBL2	NM_002466.3	ENST00000217026	-0.518191	0.218363	0.667485	1
724	HIST1H1E	NM_005321.2	ENST00000304218	-0.517692	-0.152138	0.296484	1
725	ATXN2L	NM_001308230.1	ENST00000564304	-0.516852	-0.0736092	0.374173	1
726	ATXN2L	NM_017492.3	ENST00000570200	-0.516852	-0.0736092	0.374173	1
727	FAM189B	NM_006589.2	ENST00000361361	-0.516793	-0.166493	0.28123	1
728	NFIC	NM_001245004.1	ENST00000590282	-0.516539	0.291755	0.739225	1
729	TMEM126A	NM_032273.3	ENST00000304511	-0.516522	-0.0240576	0.423394	1
730	MCPH1	NM_001322042.1	ENST00000344683	-0.516291	-0.229469	0.217752	1
731	ABL1	NM_007313.2	ENST00000372348	-0.516191	-0.212331	0.23479	1
732	GTF2E1	NM_005513.2	ENST00000283875	-0.516039	0.0199532	0.466923	1
733	PNPLA8	NM_001256010.2	ENST00000453144	-0.515706	-0.629267	-0.18263	1
734	INSR	NM_001079817.2	ENST00000341500	-0.515434	0.0789762	0.52534	1
735	INSR	NM_000208.3	ENST00000302850	-0.515434	0.0789762	0.52534	1
736	TMEM132A	NM_178031.2	ENST00000453848	-0.515422	0.192915	0.639268	1
737	TMEM132A	NM_017870.3	ENST00000005286	-0.515422	0.192915	0.639268	1
738	CTDP1	NM_004715.4	ENST00000613122	-0.515253	-0.371965	0.074218	1
739	BCORL1	NM_001184772.2	ENST00000540052	-0.514864	-0.454883	-0.009088	1
740	MLLT3	NM_004529.3	ENST00000380338	-0.514764	-0.549722	-0.104029	1
741	NFIC	NM_001245002.1	ENST00000443272	-0.514756	0.292707	0.738393	1
742	ATG13	NM_001205122.1	ENST00000530500	-0.514026	0.0368453	0.481801	1
743	ZNF629	NM_001080417.1	ENST00000262525	-0.513538	-0.143091	0.301377	1
744	TBC1D22A	NM_014346.3	ENST00000337137	-0.513478	-0.0785288	0.365879	1
745	RAB27A	NM_183236.2	ENST00000569493	-0.513266	-0.0724425	0.371754	1
746	RUSC2	NM_014806.3	ENST00000361226	-0.512364	-0.364794	0.0785009	1
747	OBSCN	NM_001098623.2	ENST00000422127	-0.51208	-0.153425	0.289585	1
748	CLUH	NM_015229.3	ENST00000435359	-0.511932	0.0945815	0.537444	1
749	MECOM	NM_001105078.3	ENST00000468789	-0.511245	0.0297419	0.471917	1
750	LMNB2	NM_032737.3	ENST00000325327	-0.511061	-0.129023	0.312968	1
751	SLC6A8	NM_001142805.1	ENST00000253122	-0.511023	0.0900956	0.532049	1
752	NAA60	NM_001317097.1	ENST00000572942	-0.510735	-0.024421	0.417245	1
753	PCNT	NM_001315529.1	ENST00000359568	-0.510121	0.210381	0.651432	1
754	SBNO2	NM_014963.2	ENST00000361757	-0.509725	-0.261639	0.179016	1
755	RAB27A	NM_183234.2	ENST00000564609	-0.509596	-0.0724425	0.368084	1
756	RAB27A	NM_004580.4	ENST00000396307	-0.509596	-0.0724425	0.368084	1
757	CTDP1	NM_001318511.1	ENST00000591598	-0.509231	-0.36834	0.0718217	1
758	INPP4A	NM_001134225.1	ENST00000409851	-0.508928	-0.224146	0.215713	1
759	INPP4A	NM_001134224.1	ENST00000074304	-0.508928	-0.224146	0.215713	1
760	GIPC1	NM_005716.3	ENST00000393033	-0.508657	-0.188903	0.250685	1
761	PPP2R5A	NM_001199756.1	ENST00000537030	-0.508522	-0.265531	0.173921	1
762	NT5C	NM_001252377.1	ENST00000578407	-0.508355	-0.461992	-0.0227066	1
763	MDM1	NM_017440.4	ENST00000303145	-0.508292	-0.232227	0.206996	1
764	GAS2L3	NM_001303130.1	ENST00000266754	-0.508273	-0.160162	0.279041	1
765	MAPK9	NM_001135044.1	ENST00000425491	-0.508132	-0.425412	0.0136498	1
766	MED22	NM_181491.2	ENST00000610888	-0.507374	-0.16563	0.272674	1
767	SEZ6L2	NM_012410.3	ENST00000350527	-0.50722	0.357736	0.795887	1
768	KLF16	NM_031918.3	ENST00000250916	-0.505492	-0.203973	0.232449	1
769	GGA3	NM_001172703.2	ENST00000582717	-0.505371	-0.145218	0.291083	1
770	SEZ6L2	NM_001114099.2	ENST00000308713	-0.50537	0.355876	0.792176	1
771	PRPS1L1	NM_175886.2	ENST00000506618	-0.505115	-0.779939	-0.343894	1
772	MCPH1	NM_001172574.1	ENST00000519480	-0.505076	-0.322062	0.113944	1
773	INPP4A	NM_004027.2	ENST00000409016	-0.504775	-0.222385	0.21332	1
774	THAP4	NM_015963.5	ENST00000407315	-0.504494	-0.222365	0.213059	1
775	RBM19	NM_001146699.1	ENST00000545145	-0.504225	0.288644	0.7238	1
776	ARL17A	NM_001288812.1	ENST00000445552	-0.504065	-0.375304	0.0596917	1
777	PKN1	NM_002741.3	ENST00000242783	-0.503523	0.267997	0.70245	1
778	MGAT5	NM_002410.4	ENST00000281923	-0.503434	-0.0929907	0.341373	1
779	KIAA1671	NM_001145206.1	ENST00000358431	-0.50341	-0.143903	0.290437	1
780	MAP7D1	NM_001286365.1	ENST00000316156	-0.503401	-0.0764395	0.357892	1
781	GIPC1	NM_202468.2	ENST00000586027	-0.503233	-0.188903	0.24526	1
782	AKT2	NM_001626.5	ENST00000392038	-0.503186	-0.363053	0.0710626	1
783	CSNK1G2	NM_001319.6	ENST00000255641	-0.502838	-0.113848	0.31992	1
784	PSMG3	NM_032302.3	ENST00000288607	-0.502315	0.536501	0.969746	1
785	COL4A3BP	NM_001130105.1	ENST00000644072	-0.502263	-0.0157968	0.417396	1
786	CSNK1D	NM_001893.4	ENST00000314028	-0.501935	0.278843	0.711708	1
787	KHSRP	NM_003685.2	ENST00000398148	-0.501815	-0.251046	0.181699	1
788	HCFC1R1	NM_001288665.1	ENST00000574980	-0.501499	0.186747	0.619176	1
789	DUSP4	NM_001394.6	ENST00000240100	-0.501187	-0.0197604	0.412356	1
790	KIAA0754	NM_015038.1	ENST00000641012	-0.500218	-0.373324	0.0578239	1
791	POLH	NM_001291970.1	ENST00000372226	-0.499725	-0.130272	0.300383	1
792	PCGF1	NM_032673.2	ENST00000233630	-0.499483	-0.0755276	0.354885	1
793	ZNF286A	NM_001130842.1	ENST00000421016	-0.498969	-0.236611	0.193288	1
794	GMEB2	NM_012384.4	ENST00000370077	-0.498473	0.196618	0.626021	1
795	MARK3	NM_001128921.2	ENST00000440884	-0.498269	-0.363483	0.0657159	1
796	SYNPO	NM_001166208.1	ENST00000394243	-0.497867	-0.0558321	0.372965	1
797	SYNPO	NM_001166209.1	ENST00000522122	-0.497867	-0.0558321	0.372965	1
798	GGA3	NM_014001.4	ENST00000538886	-0.497385	-0.14037	0.287945	1
799	FKBPL	NM_022110.3	ENST00000375156	-0.497067	0.184106	0.612103	1
800	CDK13	NM_003718.4	ENST00000181839	-0.496677	-0.180841	0.246767	1
801	CD2BP2	NM_001243646.1	ENST00000569466	-0.496602	-0.13019	0.297342	1
802	COL16A1	NM_001856.3	ENST00000373672	-0.496371	0.205797	0.633098	1
803	SH3PXD2B	NM_001017995.2	ENST00000311601	-0.496334	0.0396381	0.466903	1
804	CDT1	NM_030928.3	ENST00000301019	-0.495545	0.109383	0.535858	1
805	ZMYM3	NM_001171162.1	ENST00000373998	-0.495477	-0.470975	-0.0445675	1
806	MAP7D1	NM_001286366.1	ENST00000373150	-0.495465	-0.0530934	0.373302	1
807	ZMYM3	NM_005096.3	ENST00000314425	-0.495169	-0.470016	-0.0439169	1
808	DLGAP4	NM_001042486.3	ENST00000475894	-0.495071	-0.104235	0.321766	1
809	POM121	NM_172020.4	ENST00000627934	-0.494656	-0.109667	0.315919	1
810	VPS26B	NM_052875.4	ENST00000281187	-0.494165	-0.193955	0.231141	1
811	MDM1	NM_001205028.1	ENST00000411698	-0.494133	-0.221417	0.203646	1
812	BCL7C	NM_004765.3	ENST00000215115	-0.494115	0.0423133	0.467358	1
813	CRLS1	NM_001323562.1	ENST00000378863	-0.49392	-0.0959301	0.32892	1
814	PKN1	NM_213560.1	ENST00000342216	-0.493919	0.271393	0.696242	1
815	TNIP2	NM_024309.3	ENST00000315423	-0.493798	0.0324829	0.457211	1
816	NDUFV1	NM_001166102.1	ENST00000529927	-0.493549	-0.211567	0.212912	1
817	TRAF7	NM_032271.2	ENST00000326181	-0.493424	-0.256989	0.167366	1
818	PPP2R5A	NM_006243.3	ENST00000261461	-0.493128	-0.276032	0.148026	1
819	CDK13	NM_031267.3	ENST00000340829	-0.492799	-0.181343	0.242386	1
820	TSEN54	NM_207346.2	ENST00000333213	-0.492764	-0.189765	0.233929	1
821	RAB27A	NM_183235.2	ENST00000336787	-0.492764	-0.0724425	0.351252	1
822	MAPKAP1	NM_024117.3	ENST00000350766	-0.49227	-0.385227	0.0379738	1
823	NDUFV1	NM_007103.3	ENST00000322776	-0.491878	-0.211104	0.211704	1
824	BRWD3	NM_153252.4	ENST00000373275	-0.491545	-0.427574	-0.00509863	1
825	ESRRA	NM_001282451.1	ENST00000406310	-0.491349	0.193517	0.615796	1
826	ESRRA	NM_004451.4	ENST00000000442	-0.491349	0.193517	0.615796	1
827	TCIRG1	NM_006053.3	ENST00000532635	-0.491198	-0.0427411	0.379387	1
828	TTC8	NM_198309.3	ENST00000622513	-0.490813	0.186427	0.60817	1
829	TTC8	NM_001288781.1	ENST00000614125	-0.490813	0.186427	0.60817	1
830	TTC8	NM_144596.3	ENST00000345383	-0.490813	0.186427	0.60817	1
831	CTDP1	NM_001202504.1	ENST00000632301	-0.490116	-0.347082	0.0739634	1
832	HCFC1R1	NM_001002017.2	ENST00000574151	-0.489699	0.188753	0.609383	1
833	BICD1	NM_001714.2	ENST00000281474	-0.489316	-0.122987	0.297259	1
834	FADS2	NM_001281501.1	ENST00000257261	-0.489028	0.460358	0.880317	1
835	MAPKAP1	NM_001006620.1	ENST00000373503	-0.488883	-0.368941	0.0508731	1
836	MAPKAP1	NM_001006617.1	ENST00000265960	-0.488759	-0.381413	0.0382758	1
837	MAPK9	NM_001308244.1	ENST00000539014	-0.487523	-0.396601	0.0218525	1
838	IPO13	NM_014652.3	ENST00000372343	-0.487084	0.247769	0.665783	1
839	CD2BP2	NM_006110.2	ENST00000305596	-0.486913	-0.13019	0.287653	1
840	ABCA2	NM_001606.4	ENST00000341511	-0.486768	-0.388895	0.0288034	1
841	GEMIN7	NM_001007269.1	ENST00000391951	-0.486565	-0.392139	0.025357	1
842	HCFC1R1	NM_001288667.1	ENST00000354679	-0.485763	0.186767	0.60346	1
843	SBNO2	NM_001100122.1	ENST00000438103	-0.485648	-0.253393	0.163185	1
844	CRLS1	NM_001127458.1	ENST00000378868	-0.485402	-0.0876886	0.328644	1
845	MAP7D1	NM_018067.4	ENST00000373151	-0.48512	-0.0440587	0.371991	1
846	CRYZ	NM_001130043.1	ENST00000370871	-0.485027	0.0662327	0.48219	1
847	XIAP	NM_001204401.1	ENST00000434753	-0.484905	0.041906	0.457741	1
848	TMEM126A	NM_001244735.1	ENST00000528105	-0.484422	0.0089738	0.424326	1
849	MRPS15	NM_031280.3	ENST00000373116	-0.484155	-0.257791	0.157295	1
850	FGFR1	NM_001174067.1	ENST00000425967	-0.482543	0.780281	1.19375	1
851	ATG2A	NM_015104.2	ENST00000377264	-0.482051	-0.117206	0.295776	1
852	TUBGCP5	NM_001102610.1	ENST00000620435	-0.481642	-0.221579	0.190993	1
853	GIPC1	NM_202470.2	ENST00000345425	-0.481269	-0.188903	0.223297	1
854	SPTBN2	NM_006946.2	ENST00000309996	-0.481187	-0.0447395	0.367377	1
855	HCFC1R1	NM_001002018.2	ENST00000248089	-0.480968	0.186747	0.598646	1
856	VASN	NM_138440.2	ENST00000304735	-0.480459	0.0626589	0.474048	1
857	CSNK1D	NM_139062.2	ENST00000392334	-0.480088	0.29948	0.710497	1
858	CHCHD7	NM_024300.4	ENST00000523975	-0.479913	-0.431682	-0.0208386	1
859	FTH1	NM_002032.2	ENST00000273550	-0.479335	0.118901	0.529166	1
860	MSL3	NM_006800.3	ENST00000649602	-0.479018	-0.676634	-0.266686	1
861	B3GAT3	NM_001288723.1	ENST00000534026	-0.478739	0.232261	0.64193	1
862	B3GAT3	NM_001288722.1	ENST00000531383	-0.478739	0.232261	0.64193	1
863	ARHGEF7	NM_001320854.1	ENST00000478679	-0.47862	0.129962	0.539512	1
864	C1orf112	NM_001320050.1	ENST00000496973	-0.478511	0.205512	0.614954	1
865	ZNF286A	NM_001288642.1	ENST00000580393	-0.478472	-0.225782	0.183621	1
866	ZXDC	NM_001040653.3	ENST00000336332	-0.47824	-0.0549893	0.354181	1
867	DBN1	NM_080881.2	ENST00000292385	-0.478226	-0.487522	-0.0783655	1
868	ADCY9	NM_001116.3	ENST00000294016	-0.477875	0.0987404	0.507545	1
869	CTDSP1	NM_001206878.1	ENST00000443891	-0.477843	0.248108	0.656881	1
870	TCF20	NM_181492.2	ENST00000335626	-0.477403	-0.0638764	0.344457	1
871	NFIC	NM_005597.3	ENST00000341919	-0.476942	0.32304	0.730912	1
872	NAPRT	NM_145201.5	ENST00000449291	-0.47685	-0.787363	-0.379583	1
873	SLMAP	NM_001304421.2	ENST00000449503	-0.47657	-0.248687	0.158813	1
874	OSBP2	NM_001282738.1	ENST00000438716	-0.476415	-0.970724	-0.563379	1
875	DENND5B	NM_144973.3	ENST00000389082	-0.476114	-0.43308	-0.0260355	1
876	MDM4	NM_001278519.1	ENST00000612738	-0.475978	-0.0867288	0.320179	1
877	TCF20	NM_005650.3	ENST00000359486	-0.475863	-0.0568974	0.349896	1
878	FLAD1	NM_001184891.1	ENST00000368432	-0.475614	0.119715	0.526259	1
879	JADE2	NM_001289984.1	ENST00000361895	-0.475412	0.207208	0.61355	1
880	INTS3	NM_023015.3	ENST00000318967	-0.475157	0.0863788	0.492466	1
881	CDK6	NM_001259.6	ENST00000265734	-0.47503	-0.519985	-0.114025	1
882	MDM2	NM_001145337.2	ENST00000539479	-0.475006	-0.330064	0.0758719	1
883	VRK3	NM_016440.3	ENST00000316763	-0.474532	-0.423038	-0.0175759	1
884	PRMT2	NM_001242865.2	ENST00000334494	-0.4742	-0.309916	0.0952146	1
885	SLMAP	NM_001304420.2	ENST00000428312	-0.473061	-0.249225	0.154767	1
886	NCLN	NM_001321463.1	ENST00000246117	-0.472948	0.2738	0.677679	1
887	SESN3	NM_144665.3	ENST00000536441	-0.472831	-0.937425	-0.533664	1
888	SLMAP	NM_007159.4	ENST00000295952	-0.472493	-0.248687	0.154736	1
889	TUBGCP3	NM_001286279.1	ENST00000464139	-0.471868	-0.346412	0.0563865	1
890	DLGAP4	NM_014902.5	ENST00000373913	-0.471568	-0.0754505	0.327048	1
891	KIAA0196	NM_014846.3	ENST00000318410	-0.471282	-0.147505	0.254707	1
892	JADE2	NM_015288.5	ENST00000395003	-0.470891	0.207208	0.609029	1
893	TNKS1BP1	NM_033396.2	ENST00000358252	-0.470509	-0.224992	0.176447	1
894	NAA60	NM_001083601.2	ENST00000407558	-0.470487	0.0566359	0.458053	1
895	NISCH	NM_007184.3	ENST00000345716	-0.470091	-0.0668845	0.334137	1
896	CDK6	NM_001145306.1	ENST00000424848	-0.469488	-0.519985	-0.119566	1
897	XIAP	NM_001167.3	ENST00000371199	-0.469281	0.041906	0.442118	1
898	HIST1H2BJ	NM_021058.3	ENST00000339812	-0.469133	0.263182	0.663245	1
899	DSEL	NM_032160.2	ENST00000310045	-0.469065	-0.179668	0.220327	1
900	B3GAT3	NM_001288721.1	ENST00000265471	-0.468253	0.248807	0.647991	1
901	ATXN2L	NM_148414.2	ENST00000395547	-0.467673	-0.0319169	0.366686	1
902	SH3PXD2B	NM_001308175.1	ENST00000519643	-0.467595	-0.0218973	0.376628	1
903	PPP2R5C	NM_178586.2	ENST00000350249	-0.467145	-0.376688	0.0213879	1
904	NAPRT	NM_001286829.1	ENST00000426292	-0.467112	-0.773689	-0.375647	1
905	PTPN11	NM_002834.3	ENST00000351677	-0.466691	-0.608307	-0.210686	1
906	ESRRA	NM_001282450.1	ENST00000405666	-0.466539	0.193517	0.590986	1
907	GEMIN7	NM_001319054.1	ENST00000591607	-0.466473	-0.392139	0.00526466	1
908	CORO2A	NM_003389.3	ENST00000343933	-0.465976	0.295286	0.692192	1
909	MAPKAP1	NM_001006621.1	ENST00000394063	-0.465969	-0.368941	0.0279584	1
910	LSM10	NM_032881.2	ENST00000315732	-0.465862	-0.274465	0.122327	1
911	ABL2	NM_001136001.1	ENST00000392043	-0.465558	0.0861928	0.482682	1
912	TBC1D24	NM_001199107.1	ENST00000646147	-0.46548	-0.356671	0.0397392	1
913	TBC1D24	NM_020705.2	ENST00000567020	-0.46548	-0.356671	0.0397392	1
914	PTPN23	NM_001304482.1	ENST00000265562	-0.464289	-0.017091	0.378128	1
915	MAFK	NM_002360.3	ENST00000343242	-0.464062	0.234901	0.629893	1
916	CBX2	NM_005189.2	ENST00000310942	-0.46394	0.180622	0.575493	1
917	ZC3H3	NM_015117.2	ENST00000262577	-0.463746	-0.308899	0.085778	1
918	DNAJC5	NM_025219.2	ENST00000360864	-0.463004	0.1348	0.528734	1
919	ANKRD36	NM_001164315.1	ENST00000420699	-0.462964	-0.268266	0.125628	1
920	CORO2A	NM_052820.3	ENST00000375077	-0.462449	0.295286	0.688665	1
921	PLIN3	NM_001164194.1	ENST00000592528	-0.462375	-0.595601	-0.202296	1
922	ZNF286A	NM_001288643.1	ENST00000593105	-0.462214	-0.185379	0.207765	1
923	OSBP2	NM_001282741.1	ENST00000437268	-0.461829	-0.966164	-0.573405	1
924	DBN1	NM_004395.3	ENST00000309007	-0.461183	-0.478647	-0.0865333	1
925	SPICE1	NM_144718.3	ENST00000295872	-0.46113	0.000965253	0.393025	1
926	HOMER3	NM_004838.3	ENST00000392351	-0.46097	0.833854	1.22575	1
927	PPP2R5C	NM_002719.3	ENST00000334743	-0.460791	-0.38006	0.0116615	1
928	PANK2	NM_153640.3	ENST00000621507	-0.460596	0.0787944	0.470321	1
929	PPP2R5C	NM_001161725.1	ENST00000422945	-0.46051	-0.394499	-0.0030586	1
930	DNMT3A	NM_153759.3	ENST00000380746	-0.460438	-0.00920405	0.382165	1
931	MSL3	NM_001282174.1	ENST00000361672	-0.460434	-0.688417	-0.297053	1
932	GTF2H2	NM_001515.3	ENST00000330280	-0.460072	-0.427902	-0.0368996	1
933	GEMIN7	NM_001007270.1	ENST00000591747	-0.459236	-0.392139	-0.00197279	1
934	MAST2	NM_001319245.1	ENST00000361297	-0.458786	0.0283337	0.41805	1
935	DLGAP4	NM_183006.3	ENST00000340491	-0.458776	-0.0302055	0.359501	1
936	ABL1	NM_005157.5	ENST00000318560	-0.458756	-0.186502	0.203184	1
937	MAPKAP1	NM_001006619.1	ENST00000373511	-0.457886	-0.368854	0.0199624	0
938	NAA60	NM_001083600.2	ENST00000414063	-0.456914	0.0566359	0.44448	0
939	JADE2	NM_001289985.1	ENST00000282605	-0.45648	0.217142	0.604552	0
940	POM121C	NM_001099415.2	ENST00000615331	-0.456376	-0.0441053	0.343201	0
941	CENPO	NM_001322101.1	ENST00000380834	-0.456142	0.121936	0.509008	0
942	ST5	NM_139157.2	ENST00000526757	-0.456098	0.4192	0.806228	0
943	DENND5B	NM_001308339.1	ENST00000536562	-0.456006	-0.407047	-0.0201107	0
944	TCEANC2	NM_153035.2	ENST00000234827	-0.455952	0.331247	0.718129	0
945	SPTLC1	NM_178324.2	ENST00000337841	-0.455694	-0.0242807	0.362344	0
946	RABGGTA	NM_182836.2	ENST00000216840	-0.455368	-0.0619644	0.324334	0
947	PANK2	NM_001324193.1	ENST00000495692	-0.455141	0.114375	0.500446	0
948	MYADM	NM_001020819.2	ENST00000391771	-0.454943	0.392514	0.778388	0
949	HEG1	NM_020733.1	ENST00000311127	-0.454464	-0.38877	-0.00337514	0
950	NAA60	NM_001317096.1	ENST00000421765	-0.454115	0.0223898	0.407435	0
951	GEMIN7	NM_001319055.1	ENST00000270257	-0.453951	-0.392139	-0.00725741	0
952	ACY1	NM_001198898.1	ENST00000476351	-0.453047	-0.3789	0.0050777	0
953	MKRN1	NM_013446.3	ENST00000255977	-0.45284	-0.133697	0.250074	0
954	MAPK7	NM_139034.2	ENST00000395602	-0.451774	0.160335	0.543039	0
955	MUL1	NM_024544.2	ENST00000264198	-0.451158	0.263905	0.645993	0
956	ACY1	NM_001198897.1	ENST00000476854	-0.451055	-0.376455	0.00553043	0
957	SYDE1	NM_001300910.1	ENST00000600440	-0.451028	0.024716	0.406674	0
958	ARMC9	NM_001271466.2	ENST00000611582	-0.450883	0.240389	0.622202	0
959	AKT2	NM_001243027.2	ENST00000579047	-0.450687	-0.320105	0.0615126	0
960	ADARB1	NM_001160230.1	ENST00000389863	-0.450263	0.0960739	0.477267	0
961	HDDC3	NM_001286451.1	ENST00000394272	-0.449956	-0.41898	-0.0380933	0
962	ITGA1	NM_181501.1	ENST00000282588	-0.44985	0.703305	1.08409	0
963	ZNF714	NM_182515.3	ENST00000456283	-0.449727	-0.297585	0.0830717	0
964	PLIN3	NM_005817.4	ENST00000221957	-0.449428	-0.585042	-0.204685	0
965	PLIN3	NM_001164189.1	ENST00000585479	-0.449428	-0.585042	-0.204685	0
966	PLEKHG2	NM_022835.2	ENST00000425673	-0.449375	-0.239589	0.140717	0
967	PPP2R5C	NM_001161726.1	ENST00000328724	-0.449146	-0.382731	-0.00265519	0
968	SDF4	NM_016547.2	ENST00000263741	-0.448784	-0.268284	0.11143	0
969	ASAP1	NM_001247996.1	ENST00000357668	-0.448566	-0.251352	0.128144	0
970	FOCAD	NM_017794.4	ENST00000380249	-0.448091	-0.275053	0.103968	0
971	PLSCR3	NM_001201576.1	ENST00000535512	-0.447849	0.180196	0.558975	0
972	TCIRG1	NM_006019.3	ENST00000265686	-0.44781	-0.0964053	0.282335	0
973	HCFC1R1	NM_001308070.1	ENST00000572355	-0.44781	0.216531	0.595271	0
974	RAPGEF1	NM_005312.3	ENST00000372189	-0.447534	-0.0902076	0.288256	0
975	BAD	NM_032989.2	ENST00000309032	-0.446982	0.427509	0.805421	0
976	POLR3E	NM_001258036.1	ENST00000359210	-0.446937	-0.241953	0.135914	0
977	AHNAK	NM_001620.2	ENST00000378024	-0.446601	0.0927769	0.470309	0
978	ACY1	NM_001198896.1	ENST00000494103	-0.446569	-0.375111	0.00238883	0
979	USP46	NM_001286767.1	ENST00000441222	-0.446297	-0.480037	-0.10281	0
980	CHCHD7	NM_001011668.2	ENST00000303759	-0.446274	-0.398043	-0.0208386	0
981	PAFAH1B3	NM_002573.3	ENST00000262890	-0.44507	-0.428494	-0.0524936	0
982	DICER1	NM_001195573.1	ENST00000541352	-0.445025	-0.676792	-0.300837	0
983	TUBGCP3	NM_001286278.1	ENST00000633234	-0.444179	-0.23119	0.143919	0
984	MEN1	NM_130804.2	ENST00000394376	-0.444015	-0.184057	0.190888	0
985	MEN1	NM_130803.2	ENST00000337652	-0.444015	-0.184057	0.190888	0
986	OBSCN	NM_052843.3	ENST00000284548	-0.443703	-0.100752	0.273881	0
987	RAPGEF1	NM_198679.1	ENST00000372190	-0.443115	-0.0863808	0.287665	0
988	CDC25B	NM_001287522.1	ENST00000340833	-0.443091	0.00541605	0.379437	0
989	INO80E	NM_001304563.1	ENST00000567254	-0.442637	0.357788	0.731355	0
990	ERF	NM_001301035.1	ENST00000440177	-0.442593	0.0718929	0.445416	0
991	ZNF845	NM_001321522.1	ENST00000595091	-0.442532	-0.0218768	0.351585	0
992	ZNF845	NM_138374.2	ENST00000458035	-0.442532	-0.0218768	0.351585	0
993	MEN1	NM_130799.2	ENST00000312049	-0.442459	-0.184057	0.189333	0
994	MEN1	NM_000244.3	ENST00000394374	-0.442459	-0.184057	0.189333	0
995	OBSCN	NM_001271223.2	ENST00000570156	-0.442267	-0.0990848	0.274113	0
996	PIP4K2B	NM_003559.4	ENST00000613180	-0.442132	0.0489712	0.422034	0
997	CHPF2	NM_019015.2	ENST00000035307	-0.441982	0.0392393	0.412151	0
998	FLAD1	NM_201398.2	ENST00000315144	-0.441833	0.153496	0.526259	0
999	CPSF3L	NM_001256462.1	ENST00000620829	-0.441064	-0.0989206	0.273074	0
1000	SDF4	NM_016176.3	ENST00000360001	-0.44091	-0.260888	0.110952	0
1001	MAPK7	NM_002749.3	ENST00000395604	-0.440388	0.160335	0.531653	0
1002	PITPNC1	NM_012417.3	ENST00000581322	-0.439817	0.44717	0.817918	0
1003	TRIM11	NM_145214.2	ENST00000284551	-0.439411	-0.497025	-0.126684	0
1004	ATXN2L	NM_007245.3	ENST00000336783	-0.439407	-0.0266146	0.343723	0
1005	RABGGTA	NM_004581.5	ENST00000399409	-0.438637	-0.0619644	0.307603	0
1006	PAFAH1B3	NM_001145939.1	ENST00000538771	-0.438489	-0.428494	-0.0590743	0
1007	NT5C	NM_014595.2	ENST00000245552	-0.438392	-0.399603	-0.0302817	0
1008	CPM	NM_001005502.2	ENST00000551568	-0.438088	-2.03544	-1.66642	0
1009	CPM	NM_001874.4	ENST00000546373	-0.438088	-2.03544	-1.66642	0
1010	RNF182	NM_001165034.1	ENST00000537663	-0.438077	-0.626771	-0.257764	0
1011	MRPL11	NM_170738.3	ENST00000430466	-0.437906	-0.07953	0.289306	0
1012	RNF182	NM_152737.3	ENST00000488300	-0.437354	-0.626771	-0.258487	0
1013	TUBGCP5	NM_052903.4	ENST00000615383	-0.437323	-0.21232	0.155934	0
1014	PSMG3	NM_001134340.1	ENST00000404674	-0.437113	0.536501	0.904545	0
1015	SEZ6L2	NM_001243332.1	ENST00000617533	-0.437021	0.425454	0.793405	0
1016	PSRC1	NM_001032291.2	ENST00000369909	-0.436764	-0.0979345	0.26976	0
1017	SAMD11	NM_152486.2	ENST00000342066	-0.436728	0.584488	0.952147	0
1018	DICER1	NM_001271282.2	ENST00000527414	-0.436595	-0.671835	-0.30431	0
1019	PKP3	NM_001303029.1	ENST00000331563	-0.436544	-0.145134	0.222341	0
1020	PRKCZ	NM_002744.4	ENST00000378567	-0.436349	-0.119996	0.247282	0
1021	CDC25B	NM_001287519.1	ENST00000245960	-0.435919	0.0146289	0.381478	0
1022	ACSF2	NM_001288970.1	ENST00000504392	-0.435701	0.0874264	0.454057	0
1023	DICER1	NM_001291628.1	ENST00000526495	-0.435665	-0.671835	-0.30524	0
1024	MBNL3	NM_001170701.1	ENST00000370849	-0.435311	-0.30209	0.0641515	0
1025	FAM204A	NM_001134672.1	ENST00000369172	-0.43526	-0.219336	0.146854	0
1026	RNF182	NM_001165032.1	ENST00000544682	-0.435244	-0.626771	-0.260597	0
1027	CHPF2	NM_001284295.1	ENST00000495645	-0.434908	0.0701386	0.435976	0
1028	MBNL3	NM_001170702.1	ENST00000538204	-0.4347	-0.304964	0.0606667	0
1029	GGA3	NM_138619.3	ENST00000537686	-0.434365	-0.0825803	0.282715	0
1030	SLPI	NM_003064.3	ENST00000338380	-0.434112	0.228881	0.593923	0
1031	KLC2	NM_001134774.1	ENST00000421552	-0.434057	0.2146	0.579588	0
1032	ARNTL	NM_001297719.1	ENST00000403290	-0.433992	-0.0783416	0.286581	0
1033	AHRR	NM_020731.4	ENST00000316418	-0.4338	0.378533	0.743264	0
1034	AHRR	NM_001242412.1	ENST00000505113	-0.4338	0.378533	0.743264	0
1035	DICER1	NM_177438.2	ENST00000343455	-0.433751	-0.671835	-0.307154	0
1036	OSBPL1A	NM_001242508.1	ENST00000357041	-0.433634	-0.486303	-0.121739	0
1037	ANKRD44	NM_001195144.1	ENST00000282272	-0.432854	0.629451	0.993235	0
1038	PSRC1	NM_001005290.3	ENST00000369904	-0.432759	-0.103036	0.260654	0
1039	NETO2	NM_001201477.1	ENST00000303155	-0.432431	-0.594411	-0.231049	0
1040	NETO2	NM_018092.4	ENST00000562435	-0.432431	-0.594411	-0.231049	0
1041	STRA6	NM_022369.3	ENST00000395105	-0.432373	0.148956	0.512259	0
1042	UBAP1	NM_001171203.2	ENST00000297661	-0.432326	-0.00235997	0.360896	0
1043	GMPR2	NM_001002000.2	ENST00000355299	-0.431965	-0.49737	-0.134475	0
1044	CHCHD7	NM_001011671.2	ENST00000355315	-0.431922	-0.474241	-0.111389	0
1045	PEX11B	NM_001184795.1	ENST00000537888	-0.431367	-0.159692	0.202605	0
1046	TOR1AIP2	NM_022347.3	ENST00000482587	-0.431165	-0.138476	0.223619	0
1047	MYADM	NM_001020818.2	ENST00000391769	-0.430841	0.392514	0.754286	0
1048	MAPKAP1	NM_001006618.1	ENST00000394060	-0.43084	-0.375465	-0.0136939	0
1049	SLC35C2	NM_001281458.1	ENST00000317734	-0.430772	0.235464	0.597166	0
1050	ARHGEF7	NM_001113512.2	ENST00000375739	-0.430554	0.110958	0.472442	0
1051	BAHD1	NM_001301132.1	ENST00000561234	-0.430104	-0.450702	-0.089668	0
1052	PPP4R3A	NM_001284280.1	ENST00000554684	-0.42996	-0.030457	0.330434	0
1053	PRKAR1B	NM_001164758.1	ENST00000403562	-0.429821	-0.13104	0.229712	0
1054	KCNAB2	NM_001199862.1	ENST00000378083	-0.42951	-0.76211	-0.401669	0
1055	GGPS1	NM_001037277.1	ENST00000358966	-0.429093	-0.428402	-0.0683783	0
1056	MDM2	NM_001145339.2	ENST00000258148	-0.428785	-0.296977	0.0627381	0
1057	PRKAR1B	NM_002735.2	ENST00000360274	-0.428463	-0.13104	0.228354	0
1058	SORBS3	NM_005775.4	ENST00000240123	-0.428307	0.267402	0.62664	0
1059	HELB	NM_033647.4	ENST00000247815	-0.4282	-0.309219	0.0499113	0
1060	NAV1	NM_001167738.1	ENST00000367295	-0.4281	-0.0253683	0.333662	0
1061	FBXW2	NM_012164.3	ENST00000608872	-0.428019	-0.153622	0.205328	0
1062	NDRG1	NM_006096.3	ENST00000323851	-0.428017	-0.435327	-0.0763793	0
1063	NDRG1	NM_001135242.1	ENST00000414097	-0.427947	-0.435327	-0.07645	0
1064	CDC25B	NM_001287518.1	ENST00000379598	-0.427622	0.0179032	0.376456	0
1065	ASXL1	NM_001164603.1	ENST00000646367	-0.427508	-0.390996	-0.0325577	0
1066	STRA6	NM_001142618.1	ENST00000616000	-0.42749	0.148956	0.507376	0
1067	DYRK1A	NM_101395.2	ENST00000338785	-0.427159	0.0144307	0.37252	0
1068	GATA2	NM_032638.4	ENST00000341105	-0.427076	0.378516	0.736522	0
1069	ARNTL	NM_001030272.2	ENST00000389707	-0.426955	-0.0783416	0.279544	0
1070	TMEM256	NM_152766.3	ENST00000302422	-0.426689	-0.612506	-0.254886	0
1071	PANK2	NM_001324191.1	ENST00000497424	-0.426632	0.0787944	0.436357	0
1072	PRKAR1B	NM_001164759.1	ENST00000544935	-0.426611	-0.13104	0.226502	0
1073	PRKAR1B	NM_001164761.1	ENST00000406797	-0.426611	-0.13104	0.226502	0
1074	ZSWIM8	NM_015037.3	ENST00000398706	-0.426181	0.135775	0.492887	0
1075	ZSWIM8	NM_001242487.1	ENST00000605216	-0.426181	0.135775	0.492887	0
1076	DPH2	NM_001039589.1	ENST00000396758	-0.425967	0.0834767	0.440374	0
1077	CHCHD7	NM_001317859.1	ENST00000523061	-0.425933	-0.461529	-0.104665	0
1078	SF3B5	NM_031287.2	ENST00000367569	-0.425821	-0.226817	0.129935	0
1079	GMPR2	NM_001002001.2	ENST00000559836	-0.425703	-0.49737	-0.140737	0
1080	CHCHD7	NM_001011667.2	ENST00000518801	-0.425649	-0.370709	-0.0141302	0
1081	POLR3E	NM_018119.3	ENST00000299853	-0.425379	-0.209383	0.146926	0
1082	FTL	NM_000146.3	ENST00000331825	-0.425157	-0.395619	-0.0395319	0
1083	BMP1	NM_001199.3	ENST00000306349	-0.424806	0.172312	0.528048	0
1084	ZFHX3	NM_001164766.1	ENST00000397992	-0.424686	0.422878	0.778494	0
1085	FLAD1	NM_025207.4	ENST00000292180	-0.424674	0.142635	0.498239	0
1086	NUP210	NM_024923.3	ENST00000254508	-0.424616	-0.24062	0.114927	0
1087	RNF182	NM_001165033.1	ENST00000537388	-0.424353	-0.626771	-0.271488	0
1088	EYA3	NM_001990.3	ENST00000373871	-0.423893	-0.0487629	0.306061	0
1089	TUBGCP3	NM_001286277.1	ENST00000631451	-0.423867	-0.233015	0.121783	0
1090	MBTPS1	NM_003791.3	ENST00000343411	-0.423441	-0.774322	-0.41995	0
1091	NCOA7	NM_001122842.2	ENST00000392477	-0.423431	0.271651	0.626012	0
1092	OGFOD2	NM_001304833.1	ENST00000228922	-0.423426	0.123887	0.478244	0
1093	SEZ6L2	NM_001114100.2	ENST00000346932	-0.423105	0.418748	0.772784	0
1094	STRA6	NM_001142617.1	ENST00000323940	-0.423051	0.148956	0.502937	0
1095	STRA6	NM_001199040.1	ENST00000535552	-0.423051	0.148956	0.502937	0
1096	MYADM	NM_001290191.1	ENST00000391770	-0.422817	0.392514	0.746261	0
1097	HOXC10	NM_017409.3	ENST00000303460	-0.422802	-0.27785	0.0758828	0
1098	VASP	NM_003370.3	ENST00000245932	-0.422656	0.0417769	0.395363	0
1099	SPSB3	NM_080861.3	ENST00000566339	-0.422331	-0.0412657	0.311996	0
1100	MINK1	NM_170663.4	ENST00000347992	-0.422228	-0.106379	0.246779	0
1101	ZNF695	NM_020394.4	ENST00000339986	-0.421874	-0.186818	0.165986	0
1102	POLR3E	NM_001258033.1	ENST00000564209	-0.421691	-0.216395	0.136227	0
1103	RMND5B	NM_001288794.1	ENST00000515098	-0.421409	-0.13126	0.22108	0
1104	RMND5B	NM_022762.4	ENST00000313386	-0.421409	-0.13126	0.22108	0
1105	AIFM2	NM_032797.5	ENST00000307864	-0.421073	-0.298186	0.0538171	0
1106	CDC25B	NM_001287516.1	ENST00000344256	-0.420516	0.0181796	0.369625	0
1107	ZSWIM8	NM_001242488.1	ENST00000603114	-0.420504	0.138689	0.490124	0
1108	ACAP3	NM_030649.2	ENST00000354700	-0.42006	1.07156	1.42255	0
1109	MINK1	NM_001024937.3	ENST00000453408	-0.419895	-0.107704	0.243121	0
1110	PRKD2	NM_001079882.1	ENST00000600194	-0.419587	0.0115831	0.362101	0
1111	INO80E	NM_173618.2	ENST00000563197	-0.419479	0.382945	0.733354	0
1112	RAPGEF1	NM_001304275.1	ENST00000372195	-0.419436	-0.0659091	0.284457	0
1113	FLNA	NM_001456.3	ENST00000422373	-0.419199	0.39883	0.74896	0
1114	PIGO	NM_032634.3	ENST00000378617	-0.419016	0.280974	0.63092	0
1115	PALM2	NM_001037293.2	ENST00000374531	-0.418901	0.21071	0.560541	0
1116	TYSND1	NM_173555.3	ENST00000287078	-0.418658	-0.82921	-0.479622	0
1117	PIGO	NM_152850.3	ENST00000361778	-0.418592	0.32375	0.673272	0
1118	SPSB3	NM_001324081.1	ENST00000301717	-0.418267	-0.0412657	0.307932	0
1119	SENP1	NM_001267594.1	ENST00000549518	-0.418221	-0.116432	0.232719	0
1120	AIFM2	NM_001198696.1	ENST00000613322	-0.418	-0.298186	0.0507443	0
1121	BMP1	NM_006129.4	ENST00000306385	-0.417957	0.230776	0.579663	0
1122	FLAD1	NM_001184892.1	ENST00000368431	-0.417798	0.257145	0.605873	0
1123	FLNA	NM_001110556.1	ENST00000369850	-0.417252	0.399775	0.747957	0
1124	RBMS2	NM_002898.3	ENST00000262031	-0.417198	-0.45783	-0.109701	0
1125	PRKD2	NM_001079880.1	ENST00000433867	-0.416871	0.0150462	0.362848	0
1126	STRA6	NM_001199041.1	ENST00000574278	-0.416747	0.148956	0.496634	0
1127	GATA2	NM_001145661.1	ENST00000487848	-0.416694	0.378516	0.726139	0
1128	ERCC1	NM_001983.3	ENST00000300853	-0.41667	-0.321183	0.0264173	0
1129	SSSCA1	NM_006396.2	ENST00000309328	-0.416173	-0.370714	-0.0236108	0
1130	FAM122B	NM_001166600.2	ENST00000298090	-0.416087	-0.855809	-0.508791	0
1131	DOCK1	NM_001380.4	ENST00000280333	-0.41582	-0.295847	0.0509028	0
1132	CDC25B	NM_004358.4	ENST00000439880	-0.415805	0.0372767	0.384012	0
1133	HAUS6	NM_001270890.1	ENST00000380502	-0.41569	-0.194854	0.151766	0
1134	GYS1	NM_002103.4	ENST00000323798	-0.415468	-0.656493	-0.310095	0
1135	SYDE1	NM_033025.5	ENST00000342784	-0.415456	0.0557376	0.402123	0
1136	DAXX	NM_001254717.1	ENST00000414083	-0.415402	0.0936364	0.439969	0
1137	ATG7	NM_006395.2	ENST00000354449	-0.415334	-0.0460578	0.300206	0
1138	BAHD1	NM_014952.4	ENST00000416165	-0.41503	-0.450702	-0.104742	0
1139	NUP98	NM_139131.4	ENST00000397004	-0.414891	-0.0551599	0.290661	0
1140	SLMAP	NM_001304422.2	ENST00000495364	-0.414883	-0.220051	0.125762	0
1141	DIS3L	NM_001323936.1	ENST00000319194	-0.414792	0.126505	0.472227	0
1142	PRMT2	NM_001242866.2	ENST00000451211	-0.414785	-0.33556	0.0101554	0
1143	DIS3L	NM_001143688.2	ENST00000319212	-0.414368	0.12296	0.468258	0
1144	PIGO	NM_001201484.1	ENST00000298004	-0.414018	0.32375	0.668698	0
1145	GMPR2	NM_001283022.1	ENST00000557854	-0.413969	-0.49614	-0.151241	0
1146	SPATA5	NM_001317799.1	ENST00000274008	-0.413881	-0.362869	-0.0180579	0
1147	MYADM	NM_001020820.2	ENST00000336967	-0.413833	0.392514	0.737277	0
1148	GMPR2	NM_001002002.2	ENST00000399440	-0.413479	-0.49737	-0.152961	0
1149	MINK1	NM_001321236.1	ENST00000355280	-0.413307	-0.100166	0.244071	0
1150	NR2F1	NM_005654.5	ENST00000327111	-0.413288	-0.355676	-0.011458	0
1151	DOCK1	NM_001290223.1	ENST00000623213	-0.413197	-0.295847	0.0482805	0
1152	DR1	NM_001938.2	ENST00000370267	-0.413148	-0.324491	0.019587	0
1153	CYP20A1	NM_177538.2	ENST00000356079	-0.412997	0.481453	0.825381	0
1154	SLMAP	NM_001311178.1	ENST00000494088	-0.41289	-0.223621	0.120199	0
1155	NUP98	NM_005387.6	ENST00000397007	-0.412851	-0.0524894	0.291292	0
1156	ITGB5	NM_002213.4	ENST00000296181	-0.412795	0.00347019	0.347196	0
1157	PPP4R3A	NM_001284281.1	ENST00000555462	-0.412655	-0.087343	0.256242	0
1158	PRKAR1B	NM_001164760.1	ENST00000537384	-0.412554	-0.13104	0.212445	0
1159	ASAP1	NM_018482.3	ENST00000518721	-0.412386	-0.213937	0.12938	0
1160	COPS7B	NM_001308381.1	ENST00000410017	-0.41182	-0.26455	0.0782001	0
1161	COPS7B	NM_001282950.2	ENST00000373608	-0.41182	-0.26455	0.0782001	0
1162	SOCS4	NM_199421.1	ENST00000555846	-0.411373	-0.166178	0.176126	0
1163	RRAS	NM_006270.4	ENST00000246792	-0.411233	-0.334349	0.00781378	0
1164	PEX11B	NM_003846.2	ENST00000369306	-0.410963	-0.142987	0.198906	0
1165	OGFOD2	NM_024623.2	ENST00000397389	-0.410914	0.182709	0.524554	0
1166	WHSC1L1	NM_023034.1	ENST00000317025	-0.410722	0.00368501	0.345337	0
1167	CCDC22	NM_014008.4	ENST00000376227	-0.4107	0.0293975	0.371028	0
1168	GATA2	NM_001145662.1	ENST00000430265	-0.41061	0.372773	0.714314	0
1169	FAM104A	NM_001098832.1	ENST00000405159	-0.410396	0.0348507	0.376178	0
1170	B4GALT2	NM_030587.2	ENST00000309519	-0.410306	0.196951	0.538187	0
1171	C12orf65	NM_001143905.2	ENST00000366329	-0.41018	-0.0394071	0.301703	0
1172	RELA	NM_001243985.1	ENST00000612991	-0.410141	-0.0117347	0.329337	0
1173	VPS37B	NM_024667.2	ENST00000267202	-0.41011	-0.241739	0.0993015	0
1174	MAPK7	NM_139033.2	ENST00000308406	-0.409985	0.160335	0.50125	0
1175	RGL2	NM_001243738.1	ENST00000383204	-0.409671	0.314784	0.655385	0
1176	EPHB4	NM_004444.4	ENST00000358173	-0.409502	0.00846009	0.348893	0
1177	GYS1	NM_001161587.1	ENST00000263276	-0.409224	-0.667652	-0.327498	0
1178	DMXL2	NM_001174117.1	ENST00000449909	-0.409066	0.0593886	0.399385	0
1179	MSL1	NM_001012241.1	ENST00000579565	-0.408865	-0.12817	0.211625	0
1180	RBSN	NM_001302378.1	ENST00000476527	-0.408832	0.687504	1.02727	0
1181	RMND5B	NM_001288795.1	ENST00000542098	-0.408491	-0.109999	0.229422	0
1182	ZBTB8A	NM_001040441.2	ENST00000373510	-0.408415	0.329764	0.669109	0
1183	KLC2	NM_001134775.1	ENST00000417856	-0.407881	0.282134	0.620945	0
1184	RBSN	NM_022340.3	ENST00000253699	-0.407772	0.687504	1.02621	0
1185	RXRA	NM_001291920.1	ENST00000481739	-0.407633	-0.499126	-0.160563	0
1186	ZYG11A	NM_001004339.2	ENST00000371528	-0.407464	-0.403649	-0.0652546	0
1187	ITSN1	NM_001001132.1	ENST00000381291	-0.407182	-0.609057	-0.270945	0
1188	COPS7B	NM_022730.3	ENST00000350033	-0.407121	-0.262432	0.0756193	0
1189	STRA6	NM_001199042.1	ENST00000563965	-0.407008	0.148956	0.486895	0
1190	RAB29	NM_003929.2	ENST00000367139	-0.406511	0.0518939	0.389335	0
1191	ZBTB7A	NM_015898.3	ENST00000322357	-0.406374	0.0888443	0.426148	0
1192	ALKBH5	NM_017758.3	ENST00000399138	-0.406321	-0.311127	0.026124	0
1193	CPSF3L	NM_001256463.1	ENST00000419704	-0.406174	-0.095264	0.241841	0
1194	MRPL11	NM_016050.4	ENST00000310999	-0.406111	-0.0693963	0.267645	0
1195	COL4A1	NM_001303110.1	ENST00000543140	-0.405878	1.32982	1.66663	0
1196	BAD	NM_004322.3	ENST00000394532	-0.405709	0.427509	0.764148	0
1197	SIGIRR	NM_001135053.1	ENST00000332725	-0.405395	-0.266269	0.0700572	0
1198	IAH1	NM_001320858.1	ENST00000481688	-0.405046	0.426779	0.762755	0
1199	C10orf2	NM_021830.4	ENST00000311916	-0.40499	-0.272282	0.0636383	0
1200	TPRKB	NM_016058.2	ENST00000272424	-0.404842	-0.357331	-0.0215583	0
1201	ZNF827	NM_178835.4	ENST00000379448	-0.404833	0.096277	0.43204	0
1202	DYRK1A	NM_130438.2	ENST00000398956	-0.40458	0.0369514	0.372462	0
1203	CPSF3L	NM_017871.5	ENST00000435064	-0.404406	-0.107235	0.228101	0
1204	C19orf60	NM_001100419.1	ENST00000450195	-0.404258	-0.414264	-0.0790761	0
1205	CENPO	NM_001199803.2	ENST00000473706	-0.404211	0.179035	0.514176	0
1206	OSBP2	NM_030758.3	ENST00000332585	-0.404131	-0.889042	-0.553981	0
1207	OSBP2	NM_001282739.1	ENST00000446658	-0.404131	-0.889042	-0.553981	0
1208	HTRA3	NM_053044.4	ENST00000307358	-0.404065	-0.736449	-0.401453	0
1209	SOCS4	NM_080867.2	ENST00000395472	-0.404065	-0.166178	0.168817	0
1210	ZBTB7A	NM_001317990.1	ENST00000601588	-0.403916	0.0888443	0.42369	0
1211	GMPR2	NM_016576.4	ENST00000420554	-0.403892	-0.495774	-0.160951	0
1212	HIST2H3A	NM_001005464.2	ENST00000403683	-0.403854	0.0243741	0.359158	0
1213	STRA6	NM_001142619.1	ENST00000423167	-0.403422	0.168585	0.502937	0
1214	ASXL1	NM_015338.5	ENST00000375687	-0.403238	0.0586361	0.392804	0
1215	COL4A3BP	NM_031361.2	ENST00000645483	-0.403204	-0.0301321	0.304002	0
1216	POLR3E	NM_001258035.1	ENST00000615879	-0.40313	-0.178616	0.155445	0
1217	SNAI2	NM_003068.4	ENST00000020945	-0.402881	1.07215	1.40596	0
1218	PITPNC1	NM_181671.2	ENST00000580974	-0.402765	0.511419	0.845114	0
1219	POMZP3	NM_152992.2	ENST00000275569	-0.402639	0.0996639	0.433234	0
1220	UNC13D	NM_199242.2	ENST00000207549	-0.402442	0.0646572	0.398029	0
1221	CRYZ	NM_001889.3	ENST00000340866	-0.402267	0.0867996	0.419996	0
1222	SEZ6L2	NM_001243333.1	ENST00000537485	-0.402221	0.458258	0.79141	0
1223	MIEF1	NM_001304564.1	ENST00000402881	-0.401972	-0.00687357	0.326029	0
1224	RAB29	NM_001135663.1	ENST00000446390	-0.401888	0.0893979	0.422216	0
1225	CRYZ	NM_001130042.1	ENST00000417775	-0.401877	0.0867996	0.419606	0
1226	FBXL3	NM_012158.2	ENST00000355619	-0.401767	0.0154868	0.348184	0
1227	KLC2	NM_001134776.1	ENST00000394067	-0.401732	0.282134	0.614796	0
1228	SNX17	NM_001267059.1	ENST00000233575	-0.401628	-0.00924153	0.323316	0
1229	CTDNEP1	NM_001143775.1	ENST00000574322	-0.401613	0.120827	0.45337	0
1230	ACD	NM_001082486.1	ENST00000620338	-0.401564	-0.246292	0.0862024	0
1231	EYA3	NM_001282561.1	ENST00000540618	-0.401348	-0.0297974	0.302481	0
1232	KDM2B	NM_001005366.1	ENST00000377069	-0.400964	0.012616	0.34451	0
1233	SENP1	NM_001267595.1	ENST00000448372	-0.400938	-0.116432	0.215436	0
1234	TSC2	NM_001318831.1	ENST00000642936	-0.400258	0.0891561	0.420345	0
1235	CIZ1	NM_001131015.1	ENST00000372948	-0.400227	0.16819	0.499348	0
1236	ACD	NM_001082487.1	ENST00000647559	-0.40009	-0.252368	0.0786519	0
1237	B4GALT3	NM_001199873.1	ENST00000622395	-0.400081	-0.323126	0.00788554	0
1238	MED15	NM_001293236.1	ENST00000382974	-0.400004	-0.215927	0.115007	0
1239	DYRK1A	NM_001396.3	ENST00000339659	-0.399957	0.0347938	0.365681	0
1240	ARL17A	NM_001113738.1	ENST00000618729	-0.399813	-0.343639	-0.012896	0
1241	TSSC1	NM_003310.2	ENST00000382125	-0.399707	-0.0868209	0.243816	0
1242	ST5	NM_005418.3	ENST00000534127	-0.399558	0.511467	0.841956	0
1243	PALM2	NM_053016.5	ENST00000314527	-0.399558	0.256252	0.58674	0
1244	GTF2H2C	NM_001098728.1	ENST00000510979	-0.39938	-0.41259	-0.0822805	0
1245	CASC3	NM_007359.4	ENST00000264645	-0.399193	-0.148931	0.181192	0
1246	FAM189B	NM_198264.1	ENST00000350210	-0.398799	-0.0485064	0.281222	0
1247	ATP8B3	NM_001178002.2	ENST00000525591	-0.398776	0.110975	0.440682	0
1248	COL4A3BP	NM_005713.2	ENST00000405807	-0.398428	-0.0259912	0.303367	0
1249	CPSF3L	NM_001256456.1	ENST00000540437	-0.397886	-0.0988229	0.229993	0
1250	HIST2H3C	NM_021059.2	ENST00000369158	-0.397823	0.0240819	0.352835	0
1251	INO80E	NM_001304562.1	ENST00000304516	-0.397588	0.40149	0.730008	0
1252	PNPLA8	NM_001256009.2	ENST00000426128	-0.397586	-0.516231	-0.187715	0
1253	TET2	NM_001127208.2	ENST00000380013	-0.397433	-0.053422	0.274942	0
1254	CPSF3L	NM_001256460.1	ENST00000545578	-0.397139	-0.100934	0.227136	0
1255	WWTR1	NM_001168278.1	ENST00000465804	-0.396932	-0.00444625	0.323416	0
1256	ZMYND19	NM_138462.2	ENST00000298585	-0.39689	-0.0508996	0.276921	0
1257	AMBRA1	NM_001300731.1	ENST00000534300	-0.396721	0.348269	0.675921	0
1258	CCP110	NM_001323570.1	ENST00000396212	-0.396704	-0.264573	0.0630615	0
1259	WIPF2	NM_133264.4	ENST00000323571	-0.396461	0.520328	0.847719	0
1260	SNRPA	NM_004596.4	ENST00000243563	-0.395748	-0.132412	0.194266	0
1261	ZNF827	NM_001306215.1	ENST00000508784	-0.395018	0.106091	0.43204	0
1262	INF2	NM_022489.3	ENST00000392634	-0.394898	-0.212558	0.11327	0
1263	KIF1C	NM_006612.5	ENST00000320785	-0.394514	0.148575	0.474019	0
1264	CTDNEP1	NM_015343.4	ENST00000318988	-0.39448	0.120827	0.446237	0
1265	ATG7	NM_001144912.1	ENST00000446450	-0.394398	-0.0723719	0.252956	0
1266	RAB29	NM_001135662.1	ENST00000235932	-0.394244	0.0518939	0.377068	0
1267	ARHGEF7	NM_001113511.2	ENST00000375741	-0.394161	0.115283	0.440374	0
1268	ARHGEF7	NM_145735.3	ENST00000317133	-0.394161	0.115283	0.440374	0
1269	GNA11	NM_002067.4	ENST00000078429	-0.393948	0.113646	0.438525	0
1270	ACY1	NM_000666.2	ENST00000636358	-0.393915	-0.401351	-0.0765055	0
1271	SMURF1	NM_020429.2	ENST00000361125	-0.393844	0.0553232	0.380097	0
1272	SMURF1	NM_001199847.1	ENST00000361368	-0.393844	0.0553232	0.380097	0
1273	GPSM2	NM_001321039.1	ENST00000642355	-0.393299	-0.0795881	0.244641	0
1274	SYS1	NM_001099791.2	ENST00000426004	-0.393208	0.178067	0.502205	0
1275	TEAD4	NM_201443.2	ENST00000397122	-0.393207	0.376792	0.700929	0
1276	BARX1	NM_021570.3	ENST00000253968	-0.393037	-0.310183	0.0137844	0
1277	TPGS2	NM_001271952.1	ENST00000591906	-0.392784	-0.0933573	0.230357	0
1278	PPP2R4	NM_001271832.1	ENST00000357197	-0.392752	0.0250823	0.348765	0
1279	WDR53	NM_182627.1	ENST00000332629	-0.392404	0.0222559	0.34559	0
1280	CIZ1	NM_001131018.1	ENST00000372954	-0.392275	0.165044	0.488249	0
1281	RHOBTB2	NM_001160036.1	ENST00000519685	-0.391756	0.195884	0.51857	0
1282	PPP2R5C	NM_178587.2	ENST00000445439	-0.391653	-0.377634	-0.0550506	0
1283	MRPL11	NM_170739.3	ENST00000329819	-0.391525	-0.052168	0.270287	0
1284	EXOSC4	NM_019037.2	ENST00000316052	-0.391521	-0.367146	-0.044694	0
1285	DYRK1A	NM_130436.2	ENST00000646548	-0.391319	0.0347938	0.357043	0
1286	CIZ1	NM_001257976.1	ENST00000629610	-0.391291	0.180137	0.502358	0
1287	RHOBTB2	NM_001160037.1	ENST00000522948	-0.39075	0.195884	0.517564	0
1288	ZNF320	NM_207333.2	ENST00000391781	-0.390731	-0.00321313	0.318449	0
1289	CHN1	NM_001822.5	ENST00000409900	-0.39025	0.0732711	0.394452	0
1290	WWTR1	NM_001168280.1	ENST00000467467	-0.389994	-0.00444625	0.316478	0
1291	FAM234B	NM_020853.1	ENST00000197268	-0.389779	0.139504	0.460214	0
1292	ZBTB12	NM_181842.2	ENST00000375525	-0.389651	0.00508457	0.325666	0
1293	C16orf72	NM_014117.2	ENST00000327827	-0.389579	0.0226446	0.343154	0
1294	ACSF2	NM_025149.5	ENST00000300441	-0.389311	0.112732	0.432972	0
1295	ACSF2	NM_001288968.1	ENST00000427954	-0.389311	0.112732	0.432972	0
1296	KIAA1109	NM_015312.3	ENST00000388738	-0.389129	-0.0230751	0.296984	0
1297	WWTR1	NM_015472.4	ENST00000360632	-0.388857	-0.00444625	0.315341	0
1298	KIAA1841	NM_032506.2	ENST00000295031	-0.388591	0.329668	0.649189	0
1299	PRKCE	NM_005400.2	ENST00000306156	-0.38856	-0.295282	0.0242073	0
1300	RPP21	NM_001199121.1	ENST00000415583	-0.388452	-0.248587	0.0707953	0
1301	DAXX	NM_001141969.1	ENST00000374542	-0.388289	0.0840729	0.403292	0
1302	PC	NM_001040716.1	ENST00000393960	-0.388153	-0.433631	-0.114547	0
1303	PC	NM_000920.3	ENST00000393958	-0.387994	-0.433631	-0.114706	0
1304	RNF213	NM_001256071.2	ENST00000582970	-0.387988	-0.184393	0.134525	0
1305	MBD3	NM_001281453.1	ENST00000434436	-0.387907	0.293869	0.612706	0
1306	NAV1	NM_020443.4	ENST00000367296	-0.387536	-0.019141	0.299326	0
1307	TECR	NM_001321170.1	ENST00000596073	-0.386848	0.124744	0.442522	0
1308	ARMCX6	NM_001009584.1	ENST00000538627	-0.386733	0.301029	0.618693	0
1309	C12orf65	NM_152269.4	ENST00000253233	-0.386697	-0.0394071	0.278221	0
1310	RNF167	NM_001320362.1	ENST00000576229	-0.386481	-0.569947	-0.252536	0
1311	SNX17	NM_001267060.1	ENST00000537606	-0.386441	-0.00269708	0.314674	0
1312	ACTR1A	NM_005736.3	ENST00000369905	-0.386344	-0.405416	-0.0881413	0
1313	DVL3	NM_004423.3	ENST00000313143	-0.386217	0.482428	0.799575	0
1314	KLC2	NM_022822.2	ENST00000316924	-0.386092	0.282134	0.599156	0
1315	METTL18	NM_001320201.1	ENST00000303469	-0.38601	0.163864	0.480805	0
1316	RHOBTB2	NM_015178.2	ENST00000251822	-0.385868	0.195884	0.512682	0
1317	TPGS2	NM_001271956.1	ENST00000614939	-0.38579	-0.0833352	0.233385	0
1318	AMBRA1	NM_001267783.1	ENST00000533727	-0.385707	0.360271	0.676908	0
1319	BMPR2	NM_001204.6	ENST00000374580	-0.385526	0.186634	0.503091	0
1320	DDX11	NM_001257145.1	ENST00000228264	-0.385403	-0.153896	0.162437	0
1321	PC	NM_022172.2	ENST00000393955	-0.385308	-0.433631	-0.117393	0
1322	TTI2	NM_001102401.2	ENST00000613904	-0.38523	-0.00182588	0.314334	0
1323	PRPS1	NM_002764.3	ENST00000372435	-0.385186	-0.647606	-0.33149	0
1324	AMBRA1	NM_001267782.1	ENST00000314845	-0.385082	0.36504	0.681052	0
1325	SORBS3	NM_001018003.2	ENST00000523965	-0.384932	0.29442	0.610282	0
1326	MIEF1	NM_019008.5	ENST00000325301	-0.384676	0.0125486	0.328155	0
1327	DVL1	NM_004421.2	ENST00000378891	-0.38391	0.271308	0.586149	0
1328	ERF	NM_006494.3	ENST00000222329	-0.383884	0.105662	0.420476	0
1329	AVPI1	NM_021732.2	ENST00000370626	-0.383707	0.192363	0.507001	0
1330	NCOA7	NM_001199619.1	ENST00000368357	-0.383598	0.268942	0.58347	0
1331	MAP1S	NM_001308363.1	ENST00000544059	-0.383385	-0.12353	0.190785	0
1332	EHD1	NM_006795.3	ENST00000320631	-0.383371	-0.0783272	0.235974	0
1333	ERBB2	NM_001005862.2	ENST00000584601	-0.382855	0.334576	0.648362	0
1334	TPGS2	NM_001271954.1	ENST00000589049	-0.382762	-0.0833352	0.230357	0
1335	MYO18A	NM_203318.1	ENST00000531253	-0.382414	-0.266457	0.0468877	0
1336	SRGAP2	NM_015326.4	ENST00000573034	-0.382065	-0.215963	0.0970318	0
1337	SRGAP2	NM_001170637.3	ENST00000624873	-0.382065	-0.215963	0.0970318	0
1338	SKIV2L	NM_006929.4	ENST00000375394	-0.381789	-0.353161	-0.0404411	0
1339	PLCXD1	NM_018390.3	ENST00000381657	-0.381703	-0.104145	0.208488	0
1340	CIZ1	NM_001131016.1	ENST00000372938	-0.38163	0.181491	0.494051	0
1341	ACSF2	NM_001288969.1	ENST00000502667	-0.381251	0.112732	0.424913	0
1342	TSC2	NM_001318827.1	ENST00000439673	-0.381101	0.115766	0.427797	0
1343	INF2	NM_001031714.3	ENST00000330634	-0.381064	-0.209098	0.102896	0
1344	VRK3	NM_001025778.1	ENST00000377011	-0.380993	-0.379517	-0.0675941	0
1345	CIZ1	NM_001257975.1	ENST00000538431	-0.380486	0.183604	0.49502	0
1346	EHD1	NM_001282444.1	ENST00000359393	-0.380372	-0.0783272	0.232975	0
1347	MDM2	NM_002392.5	ENST00000258149	-0.37985	-0.266281	0.0444994	0
1348	SRRM2	NM_016333.3	ENST00000301740	-0.379713	0.0743595	0.385003	0
1349	CMC1	NM_182523.1	ENST00000466830	-0.379639	-0.467245	-0.156676	0
1350	FAM104A	NM_032837.2	ENST00000403627	-0.379531	0.0758895	0.386351	0
1351	TECR	NM_138501.5	ENST00000215567	-0.379284	0.132577	0.442792	0
1352	MYO18A	NM_078471.3	ENST00000527372	-0.379264	-0.266457	0.0437377	0
1353	UBE2M	NM_003969.3	ENST00000253023	-0.379229	0.342149	0.652309	0
1354	EIF2B4	NM_001318965.1	ENST00000493344	-0.378956	-0.0738352	0.236051	0
1355	HECTD4	NM_001109662.3	ENST00000550722	-0.378822	0.00227972	0.312032	0
1356	TMEM243	NM_024315.2	ENST00000257637	-0.378543	-0.241671	0.067802	0
1357	EHD1	NM_001282445.1	ENST00000621096	-0.37836	-0.0783272	0.230963	0
1358	MTRF1	NM_004294.2	ENST00000379480	-0.378311	0.0634386	0.372679	0
1359	SIGIRR	NM_001135054.1	ENST00000431843	-0.378084	-0.266269	0.0427457	0
1360	NCOA7	NM_001199621.1	ENST00000229634	-0.377948	0.304466	0.613345	0
1361	NBEAL2	NM_015175.2	ENST00000450053	-0.377858	-0.183562	0.125226	0
1362	GTF3C5	NM_001122823.1	ENST00000372108	-0.376656	-0.105436	0.20215	0
1363	GTF3C5	NM_012087.3	ENST00000372097	-0.376577	-0.105436	0.202072	0
1364	NAA60	NM_001317094.1	ENST00000576916	-0.376385	0.0704657	0.377781	0
1365	SREBF1	NM_004176.4	ENST00000261646	-0.376267	-0.567903	-0.260706	0
1366	ERBB2	NM_001289936.1	ENST00000541774	-0.376145	0.341287	0.648362	0
1367	ARMCX6	NM_019007.3	ENST00000361910	-0.3761	0.301029	0.608059	0
1368	TSC2	NM_001077183.2	ENST00000401874	-0.37606	0.126081	0.433071	0
1369	RECQL5	NM_001003716.3	ENST00000420326	-0.3759	-0.0948351	0.211996	0
1370	CEP164	NM_001271933.1	ENST00000278935	-0.375607	0.179406	0.485943	0
1371	CNOT1	NM_001265612.1	ENST00000569240	-0.375588	-0.0618867	0.244632	0
1372	CNOT1	NM_016284.4	ENST00000317147	-0.375588	-0.0618867	0.244632	0
1373	FBXO42	NM_018994.2	ENST00000375592	-0.375262	-0.0400574	0.266135	0
1374	ARMCX6	NM_001184768.1	ENST00000539247	-0.375028	0.301029	0.606987	0
1375	ERCC1	NM_001166049.1	ENST00000340192	-0.374957	-0.307048	-0.00116094	0
1376	TSC2	NM_001318832.1	ENST00000568454	-0.374746	0.127271	0.432947	0
1377	PITPNM1	NM_001130848.1	ENST00000436757	-0.374542	0.0924555	0.397928	0
1378	PITPNM1	NM_004910.2	ENST00000356404	-0.374542	0.0924555	0.397928	0
1379	FARP1	NM_001286839.1	ENST00000595437	-0.373902	0.382985	0.687817	0
1380	MAN2B1	NM_001173498.1	ENST00000221363	-0.373658	-0.0426188	0.261969	0
1381	MAN2B1	NM_000528.3	ENST00000456935	-0.373658	-0.0426188	0.261969	0
1382	PPP2R4	NM_178003.2	ENST00000355007	-0.373597	0.0491927	0.35372	0
1383	IAH1	NM_001039613.2	ENST00000497473	-0.3734	0.435823	0.740154	0
1384	RPP21	NM_024839.2	ENST00000376642	-0.373309	-0.233444	0.0707953	0
1385	RPP21	NM_001199120.1	ENST00000411515	-0.373309	-0.233444	0.0707953	0
1386	RERE	NM_012102.3	ENST00000337907	-0.373135	0.0562316	0.360297	0
1387	PURB	NM_033224.4	ENST00000395699	-0.373106	-0.0245683	0.279468	0
1388	ST5	NM_213618.1	ENST00000313726	-0.373012	0.511467	0.815409	0
1389	FLNB	NM_001457.3	ENST00000295956	-0.372528	-0.279932	0.0235263	0
1390	FLNB	NM_001164318.1	ENST00000429972	-0.372528	-0.279932	0.0235263	0
1391	PNPLA8	NM_015723.4	ENST00000422087	-0.372275	-0.487437	-0.184232	0
1392	PNPLA8	NM_001256007.2	ENST00000257694	-0.372275	-0.487437	-0.184232	0
1393	PPP6R1	NM_014931.3	ENST00000412770	-0.372186	0.0131017	0.316218	0
1394	WRAP53	NM_001143992.1	ENST00000396463	-0.372155	-0.105799	0.197287	0
1395	POU2F1	NM_001198783.1	ENST00000367862	-0.371948	-0.128269	0.17461	0
1396	ARHGEF7	NM_001113513.1	ENST00000426073	-0.371818	0.12503	0.427778	0
1397	RNF167	NM_001320357.1	ENST00000262482	-0.371721	-0.589885	-0.287234	0
1398	RERE	NM_001042681.1	ENST00000400908	-0.371164	0.0562316	0.358326	0
1399	CSRNP1	NM_001320559.1	ENST00000273153	-0.371041	-0.0768412	0.22513	0
1400	FLNB	NM_001164319.1	ENST00000358537	-0.37096	-0.278461	0.0234294	0
1401	ZNF417	NM_152475.2	ENST00000312026	-0.370713	0.181702	0.483345	0
1402	ZNF417	NM_001297734.1	ENST00000595559	-0.370713	0.181702	0.483345	0
1403	STRN4	NM_013403.2	ENST00000263280	-0.370435	-0.018362	0.283003	0
1404	STRN4	NM_001039877.1	ENST00000391910	-0.370435	-0.018362	0.283003	0
1405	TPGS2	NM_001271951.1	ENST00000590842	-0.370373	-0.0800959	0.221208	0
1406	CAD	NM_004341.4	ENST00000264705	-0.370234	-0.103333	0.197831	0
1407	FLNB	NM_001164317.1	ENST00000490882	-0.370168	-0.277718	0.0233801	0
1408	SNX19	NM_014758.2	ENST00000265909	-0.370107	0.119873	0.42091	0
1409	FAM122B	NM_001170756.1	ENST00000493333	-0.370069	-0.68104	-0.380041	0
1410	HYI	NM_001190880.2	ENST00000372425	-0.369661	0.102359	0.40295	0
1411	MBD3	NM_001281454.1	ENST00000156825	-0.369659	0.308659	0.609249	0
1412	TSC2	NM_001114382.2	ENST00000350773	-0.369647	0.127392	0.427969	0
1413	TSC2	NM_000548.4	ENST00000219476	-0.369647	0.127392	0.427969	0
1414	FAM122B	NM_145284.5	ENST00000486347	-0.369639	-0.682864	-0.382295	0
1415	CAD	NM_001306079.1	ENST00000403525	-0.36948	-0.107771	0.192639	0
1416	APBA3	NM_004886.3	ENST00000316757	-0.36877	0.244104	0.543804	0
1417	KDM2B	NM_032590.4	ENST00000377071	-0.368541	0.0523741	0.351846	0
1418	FOXK2	NM_004514.3	ENST00000335255	-0.368516	0.305824	0.60527	0
1419	TPGS2	NM_001271950.1	ENST00000383056	-0.36827	-0.04506	0.25414	0
1420	AP4M1	NM_004722.3	ENST00000359593	-0.367832	0.0266579	0.32542	0
1421	POLR3E	NM_001258034.1	ENST00000418581	-0.36783	-0.202828	0.0959324	0
1422	TCF19	NM_001318908.1	ENST00000376257	-0.36773	0.49202	0.79068	0
1423	FUNDC2	NM_023934.3	ENST00000369498	-0.367642	-0.147862	0.150711	0
1424	CNTNAP1	NM_003632.2	ENST00000264638	-0.367623	0.0784517	0.377005	0
1425	COQ4	NM_001305942.1	ENST00000372875	-0.367191	0.132854	0.430975	0
1426	ZNF322	NM_001242799.1	ENST00000456172	-0.366928	0.178277	0.476135	0
1427	RALY	NM_007367.3	ENST00000375114	-0.366783	0.226039	0.523752	0
1428	MAP1S	NM_018174.5	ENST00000324096	-0.366742	-0.0977148	0.199957	0
1429	GMPR2	NM_001283023.1	ENST00000456667	-0.366312	-0.469224	-0.171981	0
1430	C10orf2	NM_001163812.1	ENST00000370228	-0.366298	-0.230019	0.0672091	0
1431	FARP1	NM_005766.3	ENST00000319562	-0.366267	0.387351	0.684548	0
1432	SLC38A10	NM_138570.3	ENST00000288439	-0.366194	0.552257	0.849381	0
1433	ERBB2	NM_001289937.1	ENST00000584450	-0.366189	0.282993	0.580112	0
1434	HIPK2	NM_022740.4	ENST00000406875	-0.365617	-0.0538115	0.242736	0
1435	BTN3A2	NM_001197246.2	ENST00000356386	-0.365588	0.087639	0.384158	0
1436	TBRG1	NM_032811.2	ENST00000441174	-0.3654	0.00716145	0.303492	0
1437	TTC7A	NM_001288951.1	ENST00000394850	-0.36532	-0.086456	0.209794	0
1438	UBALD1	NM_145253.2	ENST00000283474	-0.365195	-0.164421	0.131704	0
1439	CFD	NM_001928.3	ENST00000327726	-0.364903	-0.026248	0.269585	0
1440	CFD	NM_001317335.1	ENST00000592860	-0.364903	-0.026248	0.269585	0
1441	ARHGEF16	NM_014448.3	ENST00000378378	-0.364849	-0.157664	0.138115	0
1442	IRF2BP1	NM_015649.2	ENST00000302165	-0.364442	0.0383173	0.33369	0
1443	SLC35F5	NM_025181.3	ENST00000245680	-0.364368	-0.580937	-0.285638	0
1444	AES	NM_198969.1	ENST00000221561	-0.364312	0.158196	0.453438	0
1445	PIGU	NM_080476.4	ENST00000217446	-0.364254	-0.0697913	0.225393	0
1446	FMNL1	NM_005892.3	ENST00000331495	-0.364195	0.567903	0.863029	0
1447	SLC38A10	NM_001037984.2	ENST00000374759	-0.364168	0.502991	0.798089	0
1448	HIST1H2BD	NM_138720.2	ENST00000289316	-0.364128	0.0536926	0.348751	0
1449	ITPR3	NM_002224.3	ENST00000605930	-0.364024	0.148424	0.443378	0
1450	MLXIP	NM_014938.5	ENST00000319080	-0.363968	-0.0245846	0.270314	0
1451	TRMT2A	NM_001257994.1	ENST00000404751	-0.363778	-0.00525063	0.289458	0
1452	FAM126B	NM_001321618.1	ENST00000418596	-0.363404	-0.106549	0.187785	0
1453	PNPLA8	NM_001256008.2	ENST00000436062	-0.36301	-0.487437	-0.193497	0
1454	SREBF1	NM_001005291.2	ENST00000355815	-0.362772	-0.555433	-0.261731	0
1455	CCDC88C	NM_001080414.3	ENST00000389857	-0.362721	0.320773	0.614424	0
1456	CRTC3	NM_022769.4	ENST00000268184	-0.362637	-0.171766	0.121801	0
1457	CRTC3	NM_001042574.2	ENST00000420329	-0.362637	-0.171766	0.121801	0
1458	POC5	NM_001099271.1	ENST00000428202	-0.362545	-0.194128	0.0993469	0
1459	POU2F1	NM_001198786.1	ENST00000429375	-0.362528	-0.132996	0.160463	0
1460	DGKD	NM_152879.2	ENST00000264057	-0.361928	0.0593763	0.352235	0
1461	BRD2	NM_001199456.1	ENST00000457933	-0.361678	0.461177	0.753785	0
1462	EEFSEC	NM_021937.4	ENST00000254730	-0.361494	0.0643552	0.356779	0
1463	MAZ	NM_002383.3	ENST00000322945	-0.36148	0.235179	0.527589	0
1464	REL	NM_002908.3	ENST00000295025	-0.361395	0.214562	0.506887	0
1465	REL	NM_001291746.1	ENST00000394479	-0.361395	0.214562	0.506887	0
1466	SUPT7L	NM_001282730.1	ENST00000405491	-0.361214	-0.148683	0.143461	0
1467	RAB29	NM_001135664.1	ENST00000437324	-0.361114	0.105639	0.397683	0
1468	RNF167	NM_001320356.1	ENST00000571816	-0.361113	-0.589885	-0.297842	0
1469	TSC2	NM_001318829.1	ENST00000382538	-0.360868	0.127204	0.419002	0
1470	MRPL55	NM_181456.2	ENST00000336300	-0.360767	-0.717466	-0.425768	0
1471	ZNF12	NM_006956.2	ENST00000342651	-0.360766	0.319623	0.61132	0
1472	RECQL5	NM_001003715.3	ENST00000340830	-0.360655	-0.0948351	0.196751	0
1473	GTF2H2C_2	NM_001042490.3	ENST00000619699	-0.360655	-0.39825	-0.106665	0
1474	DGKD	NM_003648.2	ENST00000409813	-0.360641	0.0615789	0.35315	0
1475	IBTK	NM_015525.3	ENST00000306270	-0.360401	-0.327671	-0.0363395	0
1476	CCND3	NM_001136126.2	ENST00000415497	-0.359763	-0.130075	0.160618	0
1477	MAZ	NM_001042539.2	ENST00000219782	-0.35962	0.222283	0.512833	0
1478	CCP110	NM_001199022.2	ENST00000381396	-0.359536	-0.269303	0.0211631	0
1479	RELA	NM_001145138.1	ENST00000308639	-0.359371	-0.00356827	0.286733	0
1480	MAP3K5	NM_005923.3	ENST00000359015	-0.359228	0.214348	0.504506	0
1481	TRIM13	NM_001007278.2	ENST00000356017	-0.359197	-0.0701167	0.22001	0
1482	RHBDF2	NM_001005498.3	ENST00000591885	-0.35913	0.131863	0.421924	0
1483	KCNAB2	NM_172130.2	ENST00000352527	-0.359077	-0.719982	-0.429975	0
1484	PBX1	NM_001204963.1	ENST00000627490	-0.358988	0.0761572	0.366076	0
1485	HIST1H2BD	NM_021063.3	ENST00000377777	-0.358877	0.0536926	0.343499	0
1486	GRB10	NM_001001550.2	ENST00000398810	-0.358562	-0.00235071	0.287142	0
1487	CCND3	NM_001287434.1	ENST00000616010	-0.358531	-0.130075	0.159386	0
1488	DUS1L	NM_022156.4	ENST00000306796	-0.358073	0.49636	0.785363	0
1489	SUOX	NM_001032387.1	ENST00000356124	-0.358061	-0.287506	0.00148467	0
1490	MED15	NM_001003891.2	ENST00000263205	-0.358024	-0.158612	0.130342	0
1491	SRGAP2B	NM_001271870.2	ENST00000641863	-0.357693	-0.257903	0.0307202	0
1492	CHN1	NM_001025201.3	ENST00000409156	-0.357569	0.10142	0.38992	0
1493	KCNAB2	NM_001199861.1	ENST00000378097	-0.357234	-0.689003	-0.400839	0
1494	MBNL3	NM_133486.2	ENST00000370839	-0.357115	-0.219207	0.0688381	0
1495	ENO3	NM_001976.4	ENST00000323997	-0.356843	0.264481	0.552255	0
1496	SRGAP2	NM_001300952.1	ENST00000605610	-0.35677	-0.220104	0.0675967	0
1497	GRB10	NM_005311.4	ENST00000398812	-0.356534	-0.0126507	0.274814	0
1498	B4GALNT1	NM_001478.4	ENST00000341156	-0.356304	0.0368087	0.324043	0
1499	RELA	NM_001243984.1	ENST00000406246	-0.356173	-0.0169835	0.27012	0
1500	DCAF17	NM_001164821.1	ENST00000539783	-0.355697	-0.151746	0.134881	0
1501	IBTK	NM_001300906.1	ENST00000510291	-0.35567	-0.325475	-0.0388747	0
1502	HIST1H2AL	NM_003511.2	ENST00000613174	-0.355607	0.0667726	0.35331	0
1503	CDK17	NM_002595.4	ENST00000261211	-0.355447	-0.471142	-0.184765	0
1504	ZNF322	NM_001242797.1	ENST00000622479	-0.355432	0.178277	0.464639	0
1505	DCAF10	NM_024345.4	ENST00000377724	-0.355343	0.474391	0.760664	0
1506	RECQL5	NM_004259.6	ENST00000317905	-0.355294	-0.138505	0.14772	0
1507	FAM129B	NM_022833.3	ENST00000373312	-0.355163	-0.206891	0.0792023	0
1508	HIPK2	NM_001113239.2	ENST00000428878	-0.355138	-0.040265	0.245804	0
1509	SNX8	NM_013321.3	ENST00000222990	-0.354999	-0.116143	0.169787	0
1510	WRAP53	NM_001143990.1	ENST00000431639	-0.354885	-0.105799	0.180017	0
1511	FAM129B	NM_001035534.2	ENST00000373314	-0.354704	-0.196959	0.0886756	0
1512	BCKDK	NM_001122957.2	ENST00000394950	-0.354517	-0.360096	-0.0746488	0
1513	CYB5D1	NM_144607.4	ENST00000332439	-0.354448	-0.459821	-0.174443	0
1514	ZFHX3	NM_006885.3	ENST00000268489	-0.354233	0.446771	0.731934	0
1515	WASF2	NM_001201404.2	ENST00000536657	-0.354123	0.197947	0.482999	0
1516	MYO1E	NM_004998.3	ENST00000288235	-0.354056	0.448933	0.733919	0
1517	ZNF322	NM_001242798.1	ENST00000607204	-0.353949	0.178277	0.463157	0
1518	ZNF322	NM_024639.4	ENST00000415922	-0.353875	0.178277	0.463083	0
1519	C1orf43	NM_001297717.1	ENST00000640799	-0.353685	0.266407	0.551023	0
1520	FAM122B	NM_001166599.2	ENST00000370790	-0.353614	-0.682864	-0.398319	0
1521	CNOT1	NM_206999.2	ENST00000441024	-0.353581	-0.0580402	0.226472	0
1522	RNF220	NM_001319956.1	ENST00000355387	-0.353016	-0.0817504	0.202196	0
1523	EIF2B4	NM_001318967.1	ENST00000451130	-0.352992	-0.0622359	0.221687	0
1524	BRD3	NM_007371.3	ENST00000303407	-0.352992	-0.428206	-0.144284	0
1525	RALY	NM_016732.2	ENST00000246194	-0.352716	0.241787	0.525433	0
1526	BCKDK	NM_005881.3	ENST00000219794	-0.352704	-0.369384	-0.0857497	0
1527	TADA2A	NM_001291918.1	ENST00000620367	-0.352659	0.0591974	0.342786	0
1528	KDM4C	NM_001304339.1	ENST00000381309	-0.352507	-0.251521	0.0319159	0
1529	ENTPD4	NM_001128930.2	ENST00000417069	-0.352142	-0.550045	-0.266973	0
1530	ENTPD4	NM_004901.4	ENST00000358689	-0.352142	-0.550045	-0.266973	0
1531	AES	NM_001130.5	ENST00000327141	-0.351435	0.163747	0.446113	0
1532	HPCAL1	NM_001258359.1	ENST00000620771	-0.351156	-0.481913	-0.199827	0
1533	TPGS2	NM_015476.3	ENST00000334295	-0.351073	-0.0504101	0.231594	0
1534	OTUD7B	NM_020205.3	ENST00000581312	-0.351027	-0.131244	0.150713	0
1535	PRDM15	NM_022115.4	ENST00000269844	-0.350858	0.374387	0.656175	0
1536	RAB32	NM_006834.4	ENST00000367495	-0.350255	-0.325607	-0.0444221	0
1537	CHCHD4	NM_144636.2	ENST00000295767	-0.350133	-0.438905	-0.157842	0
1538	WRAP53	NM_001143991.1	ENST00000457584	-0.350068	-0.105799	0.1752	0
1539	TCF19	NM_001077511.1	ENST00000376255	-0.349974	0.49202	0.772924	0
1540	PPP2R4	NM_178001.2	ENST00000337738	-0.349847	0.0528388	0.333616	0
1541	ITSN1	NM_003024.2	ENST00000381318	-0.349828	-0.605405	-0.324647	0
1542	TRIM13	NM_005798.4	ENST00000420995	-0.349642	-0.0701167	0.210456	0
1543	TRIM13	NM_052811.3	ENST00000378182	-0.349642	-0.0701167	0.210456	0
1544	MAZ	NM_001276275.1	ENST00000545521	-0.349584	0.254534	0.535048	0
1545	SZT2	NM_015284.3	ENST00000562955	-0.349337	0.0139266	0.294194	0
1546	OMA1	NM_145243.4	ENST00000371226	-0.348954	-0.0258766	0.254008	0
1547	ATG7	NM_001136031.2	ENST00000354956	-0.348624	-0.0393562	0.240198	0
1548	MRPL37	NM_016491.3	ENST00000360840	-0.348513	0.0733142	0.352758	0
1549	C19orf60	NM_001100418.1	ENST00000358607	-0.348488	-0.404236	-0.124818	0
1550	HYI	NM_031207.5	ENST00000372432	-0.348337	0.123683	0.40295	0
1551	HIST1H1B	NM_005322.2	ENST00000331442	-0.348314	-0.117569	0.161676	0
1552	CAMTA2	NM_015099.3	ENST00000348066	-0.348217	-0.0459734	0.233174	0
1553	POU2F1	NM_002697.3	ENST00000367866	-0.347817	-0.111691	0.167057	0
1554	CCDC53	NM_016053.3	ENST00000240079	-0.347684	0.53941	0.818024	0
1555	CCDC53	NM_001301107.1	ENST00000545679	-0.347684	0.53941	0.818024	0
1556	GNPAT	NM_001316350.1	ENST00000366647	-0.347676	-0.364813	-0.0862073	0
1557	TNRC6A	NM_014494.2	ENST00000395799	-0.347637	-0.106181	0.172386	0
1558	IRAK1	NM_001025243.1	ENST00000369974	-0.347452	0.362923	0.641305	0
1559	PPP2R4	NM_178000.2	ENST00000393370	-0.347411	0.0555306	0.333872	0
1560	TCF4	NM_003199.2	ENST00000356073	-0.347254	-1.61053	-1.33235	0
1561	TCF4	NM_001083962.1	ENST00000354452	-0.347254	-1.61053	-1.33235	0
1562	MRPL55	NM_001321284.1	ENST00000366747	-0.347226	-0.717466	-0.43931	0
1563	DCAF11	NM_025230.4	ENST00000446197	-0.347182	-0.302342	-0.0242298	0
1564	ANAPC11	NM_001289414.1	ENST00000571570	-0.347087	0.269453	0.547469	0
1565	PPP1R18	NM_133471.3	ENST00000274853	-0.347077	0.381024	0.659031	0
1566	ARHGEF7	NM_001320851.1	ENST00000375736	-0.346579	0.12503	0.402539	0
1567	ABL2	NM_007314.3	ENST00000502732	-0.34655	0.0773979	0.354878	0
1568	DPP8	NM_017743.5	ENST00000358939	-0.346464	-0.127086	0.150308	0
1569	DENND1A	NM_024820.2	ENST00000373620	-0.346446	0.332136	0.609513	0
1570	ABL2	NM_001168236.1	ENST00000367623	-0.346444	0.0755913	0.352966	0
1571	CC2D1B	NM_032449.2	ENST00000371586	-0.345967	-0.480529	-0.203631	0
1572	PER1	NM_002616.2	ENST00000317276	-0.345932	-0.236966	0.0398964	0
1573	GRB10	NM_001001555.2	ENST00000335866	-0.345814	-0.00235071	0.274393	0
1574	SGSM3	NM_001301849.1	ENST00000248929	-0.345667	-0.126299	0.150298	0
1575	GABPB2	NM_001323906.1	ENST00000368918	-0.345652	0.332341	0.608923	0
1576	BCKDHA	NM_000709.3	ENST00000269980	-0.345453	-0.18295	0.0934336	0
1577	40057	NM_001113493.1	ENST00000423034	-0.345299	-0.151288	0.124941	0
1578	CHCHD4	NM_001098502.1	ENST00000396914	-0.345259	-0.441936	-0.165747	0
1579	MAP2K3	NM_145109.2	ENST00000342679	-0.345195	0.251673	0.527798	0
1580	ARHGAP12	NM_001270697.1	ENST00000375245	-0.345062	-0.141347	0.134645	0
1581	HPCAL1	NM_134421.2	ENST00000381765	-0.345047	-0.481913	-0.205936	0
1582	SPHK1	NM_001142602.1	ENST00000392496	-0.344806	1.33735	1.61309	0
1583	ZNF121	NM_001308269.1	ENST00000586602	-0.344699	0.253751	0.529381	0
1584	TCEB2	NM_007108.3	ENST00000409906	-0.344637	0.0837801	0.359347	0
1585	ERBB2	NM_004448.3	ENST00000269571	-0.344304	0.325967	0.601201	0
1586	DCAF11	NM_181357.2	ENST00000396941	-0.34417	-0.305995	-0.0308945	0
1587	RHBDF2	NM_024599.5	ENST00000313080	-0.344073	0.131863	0.406866	0
1588	ALG3	NM_001006941.2	ENST00000445626	-0.344056	-0.398058	-0.123072	0
1589	PEX26	NM_001127649.2	ENST00000399744	-0.344038	0.446776	0.721744	0
1590	ARMC9	NM_001291656.1	ENST00000349938	-0.343801	0.241957	0.516688	0
1591	ABHD14B	NM_001146314.1	ENST00000361143	-0.34368	-0.383034	-0.108424	0
1592	CAMTA2	NM_001171167.1	ENST00000414043	-0.343117	-0.0362253	0.237822	0
1593	AP5Z1	NM_014855.2	ENST00000649063	-0.343061	0.661214	0.935205	0
1594	HPCAL1	NM_001258357.1	ENST00000622018	-0.343005	-0.481913	-0.207978	0
1595	HPCAL1	NM_001258358.1	ENST00000613496	-0.343005	-0.481913	-0.207978	0
1596	40057	NM_006640.4	ENST00000329047	-0.342895	-0.14099	0.132835	0
1597	COPS7A	NM_001164093.1	ENST00000534947	-0.342511	-0.485753	-0.212312	0
1598	SUOX	NM_000456.2	ENST00000394115	-0.342349	-0.287506	-0.0142271	0
1599	DCAF11	NM_001163484.1	ENST00000559115	-0.34205	-0.302342	-0.0293624	0
1600	PANK2	NM_153638.3	ENST00000316562	-0.341796	0.16363	0.436357	0
1601	40057	NM_001113491.1	ENST00000427177	-0.34159	-0.152587	0.119933	0
1602	CSRNP1	NM_001320560.1	ENST00000514182	-0.341523	-0.0611481	0.211306	0
1603	SOS2	NM_006939.2	ENST00000216373	-0.341167	-0.0707416	0.201355	0
1604	AKAP12	NM_144497.2	ENST00000354675	-0.341084	-0.435083	-0.163069	0
1605	TCF4	NM_001243228.1	ENST00000564403	-0.340868	-1.61053	-1.33873	0
1606	AFF4	NM_014423.3	ENST00000265343	-0.340767	-0.13875	0.132947	0
1607	ZNF385A	NM_001130967.2	ENST00000338010	-0.340613	-0.400316	-0.128772	0
1608	ZNF385A	NM_001290002.1	ENST00000546970	-0.340613	-0.400316	-0.128772	0
1609	ZNF385A	NM_015481.2	ENST00000394313	-0.340613	-0.400316	-0.128772	0
1610	ASRGL1	NM_001083926.1	ENST00000415229	-0.340529	0.034159	0.305618	0
1611	TPGS2	NM_001271949.1	ENST00000593035	-0.340374	-0.0402177	0.231086	0
1612	PLEKHF2	NM_024613.3	ENST00000315367	-0.340329	0.396803	0.668063	0
1613	TANC2	NM_025185.3	ENST00000424789	-0.340272	-0.421846	-0.150644	0
1614	ANKRD36C	NM_001310154.1	ENST00000456556	-0.340065	-0.0831613	0.187834	0
1615	MRPL55	NM_181462.2	ENST00000430433	-0.339414	-0.717466	-0.447122	0
1616	PPP2R4	NM_021131.4	ENST00000358994	-0.339392	0.0555306	0.325852	0
1617	CTAGE5	NM_203354.2	ENST00000341749	-0.33902	-0.0489632	0.220987	0
1618	PPAN-P2RY11	NM_001040664.2	ENST00000393796	-0.338915	0.126966	0.396811	0
1619	LMF2	NM_033200.2	ENST00000474879	-0.33878	0.0343698	0.30408	0
1620	MRPL55	NM_181441.2	ENST00000348259	-0.338735	-0.717466	-0.447801	0
1621	CAMTA2	NM_001171168.1	ENST00000361571	-0.338639	-0.0466565	0.222913	0
1622	PGAM5	NM_001170543.1	ENST00000498926	-0.338441	0.212489	0.48186	0
1623	ZCCHC11	NM_015269.2	ENST00000371544	-0.338362	-0.296425	-0.0271332	0
1624	ZCCHC11	NM_001009881.2	ENST00000257177	-0.338362	-0.296425	-0.0271332	0
1625	CNNM3	NM_199078.2	ENST00000377060	-0.338349	0.0332189	0.302499	0
1626	PRIMPOL	NM_152683.3	ENST00000314970	-0.338222	-0.189663	0.0794891	0
1627	PRIMPOL	NM_001300768.1	ENST00000512834	-0.338222	-0.189663	0.0794891	0
1628	POLR3H	NM_001018052.3	ENST00000337566	-0.337863	0.130906	0.399699	0
1629	TMEM259	NM_001033026.1	ENST00000356663	-0.337823	0.308838	0.577592	0
1630	SUOX	NM_001032386.1	ENST00000266971	-0.337655	-0.287506	-0.018921	0
1631	ELF4	NM_001421.3	ENST00000308167	-0.337489	-0.00706563	0.261354	0
1632	UBAP1	NM_001171202.1	ENST00000626262	-0.337427	0.0919569	0.360314	0
1633	TBL1XR1	NM_001321193.1	ENST00000430069	-0.337148	-0.111797	0.15628	0
1634	MED15	NM_001293234.1	ENST00000292733	-0.337114	-0.14511	0.122934	0
1635	SNX27	NM_030918.5	ENST00000368843	-0.336807	0.206645	0.474383	0
1636	GRB10	NM_001001549.2	ENST00000357271	-0.336737	-0.0132883	0.254379	0
1637	RPP25	NM_017793.2	ENST00000322177	-0.336681	0.172619	0.44023	0
1638	TCEB2	NM_207013.2	ENST00000262306	-0.336449	0.0829387	0.350318	0
1639	CAMTA2	NM_001171166.1	ENST00000381311	-0.336415	-0.0368421	0.230503	0
1640	MRPL55	NM_181463.2	ENST00000336520	-0.336177	-0.717466	-0.450359	0
1641	ZNF121	NM_001008727.3	ENST00000320451	-0.335752	0.262699	0.529381	0
1642	TOR1AIP2	NM_001199260.1	ENST00000609928	-0.335738	-0.313617	-0.0469492	0
1643	DNAJB1	NM_006145.2	ENST00000254322	-0.335695	-0.0120328	0.254593	0
1644	40057	NM_001293695.1	ENST00000591198	-0.335682	-0.146209	0.120403	0
1645	USP45	NM_001080481.1	ENST00000327681	-0.335265	-0.565951	-0.299756	0
1646	YIF1B	NM_001145463.1	ENST00000337679	-0.33526	-0.24132	0.02487	0
1647	SLC12A7	NM_006598.2	ENST00000264930	-0.335092	0.502342	0.768364	0
1648	DPP8	NM_001320875.1	ENST00000341861	-0.334718	-0.135944	0.129704	0
1649	COPS7B	NM_001282951.2	ENST00000611614	-0.334551	-0.165254	0.100227	0
1650	DEF8	NM_001242817.1	ENST00000567874	-0.334487	0.0757009	0.341118	0
1651	ANAPC11	NM_001289420.1	ENST00000584197	-0.334424	0.26707	0.532425	0
1652	ABL2	NM_001168237.1	ENST00000511413	-0.334139	0.0848018	0.349871	0
1653	ABL2	NM_001168238.1	ENST00000507173	-0.33402	0.0829799	0.34793	0
1654	BTN3A2	NM_001197248.2	ENST00000396934	-0.333821	0.119902	0.384653	0
1655	SENP3	NM_015670.5	ENST00000321337	-0.33351	0.0124987	0.276939	0
1656	POLR3H	NM_001282884.1	ENST00000407461	-0.333462	0.157504	0.421896	0
1657	RAPGEF2	NM_014247.2	ENST00000264431	-0.333459	0.0658631	0.330252	0
1658	DCAF12	NM_015397.3	ENST00000361264	-0.333286	-0.495927	-0.231711	0
1659	SFMBT1	NM_016329.3	ENST00000394752	-0.333267	-0.122172	0.142026	0
1660	ENDOG	NM_004435.2	ENST00000372642	-0.333213	-0.271621	-0.00747799	0
1661	NECAB3	NM_031232.3	ENST00000246190	-0.333027	0.224192	0.48815	0
1662	DMXL2	NM_001174116.1	ENST00000543779	-0.332878	0.0979111	0.361719	0
1663	DMXL2	NM_015263.3	ENST00000251076	-0.332878	0.0979111	0.361719	0
1664	OBSL1	NM_015311.2	ENST00000404537	-0.332865	-0.342896	-0.0791015	0
1665	MRPL55	NM_181454.2	ENST00000391867	-0.332733	-0.717466	-0.453802	0
1666	POLR3H	NM_001282885.1	ENST00000396504	-0.33239	0.157504	0.420825	0
1667	KCNAB2	NM_003636.3	ENST00000341524	-0.332225	-0.689003	-0.425848	0
1668	TBL1XR1	NM_001321194.1	ENST00000457928	-0.332168	-0.111797	0.151301	0
1669	COX10	NM_001303.3	ENST00000261643	-0.33184	0.0782206	0.34099	0
1670	TCF4	NM_001243226.2	ENST00000398339	-0.331522	-1.61053	-1.34808	0
1671	CTAGE5	NM_001247988.1	ENST00000396165	-0.331489	-0.0639974	0.198422	0
1672	ELF4	NM_001127197.1	ENST00000335997	-0.331271	-0.00706563	0.255135	0
1673	RNF19A	NM_015435.4	ENST00000519449	-0.331091	0.177654	0.439676	0
1674	EIF2B4	NM_001034116.1	ENST00000347454	-0.330997	-0.0402401	0.221687	0
1675	EIF2B4	NM_015636.3	ENST00000445933	-0.330997	-0.0402401	0.221687	0
1676	CEP350	NM_014810.4	ENST00000367607	-0.330805	0.164824	0.42656	0
1677	ZNF598	NM_178167.3	ENST00000563630	-0.330604	0.122433	0.383967	0
1678	TRAF4	NM_004295.3	ENST00000262395	-0.330501	0.359703	0.621134	0
1679	MUM1	NM_032853.3	ENST00000591806	-0.33048	0.735029	0.99644	0
1680	MED24	NM_001079518.1	ENST00000394127	-0.330152	-0.0259291	0.235153	0
1681	AKAP12	NM_005100.3	ENST00000402676	-0.330094	-0.425329	-0.164305	0
1682	UBAP1	NM_001171201.1	ENST00000625521	-0.3299	0.105262	0.366092	0
1683	ATG4B	NM_178326.2	ENST00000405546	-0.329879	0.183895	0.444704	0
1684	CEP41	NM_001257159.1	ENST00000541543	-0.329602	-0.277854	-0.0173217	0
1685	DCLRE1A	NM_014881.4	ENST00000361384	-0.329504	0.0151328	0.275568	0
1686	DPP8	NM_197961.3	ENST00000321147	-0.329372	-0.131133	0.12917	0
1687	MBNL3	NM_018388.3	ENST00000370853	-0.329079	-0.184336	0.075673	0
1688	MED24	NM_001267797.1	ENST00000356271	-0.328795	-0.0259291	0.233796	0
1689	RFWD3	NM_018124.3	ENST00000361070	-0.328727	0.22727	0.486927	0
1690	HIST1H3F	NM_021018.2	ENST00000618052	-0.328585	-0.00846605	0.251049	0
1691	RUVBL2	NM_006666.2	ENST00000595090	-0.327995	-0.344115	-0.0851902	0
1692	FOXP1	NM_001244810.1	ENST00000615603	-0.327954	-0.0869332	0.171951	0
1693	TRPT1	NM_001033678.3	ENST00000317459	-0.327812	-0.168706	0.0900361	0
1694	TRPT1	NM_001160389.1	ENST00000394546	-0.327812	-0.168706	0.0900361	0
1695	RNF19A	NM_001280539.1	ENST00000341084	-0.327615	0.177654	0.4362	0
1696	SH3GL1	NM_001199944.1	ENST00000598564	-0.327493	-0.0357097	0.222714	0
1697	CDK17	NM_001170464.2	ENST00000543119	-0.327461	-0.451215	-0.192824	0
1698	MED24	NM_014815.3	ENST00000394128	-0.327422	-0.027453	0.230899	0
1699	TCF4	NM_001243227.1	ENST00000537578	-0.327281	-1.59987	-1.34166	0
1700	BTN3A2	NM_001197249.2	ENST00000508906	-0.32716	0.118888	0.376979	0
1701	ARHGEF7	NM_001320852.1	ENST00000646102	-0.326824	0.149484	0.407239	0
1702	ATP8B3	NM_138813.3	ENST00000310127	-0.326759	0.167987	0.425676	0
1703	SCARA5	NM_173833.5	ENST00000354914	-0.326543	-0.02659	0.230884	0
1704	BRD2	NM_001199455.1	ENST00000425201	-0.326512	0.467011	0.724453	0
1705	BRI3	NM_001159491.1	ENST00000539286	-0.326409	0.169919	0.427258	0
1706	PKP4	NM_001005476.2	ENST00000389757	-0.326213	-0.324634	-0.0674902	0
1707	SYNE2	NM_182914.2	ENST00000358025	-0.326167	0.144778	0.401875	0
1708	ASRGL1	NM_025080.3	ENST00000301776	-0.325708	0.034159	0.290797	0
1709	PPAN-P2RY11	NM_001198690.1	ENST00000428358	-0.325677	0.123542	0.380149	0
1710	SYNE2	NM_015180.4	ENST00000344113	-0.325568	0.144778	0.401277	0
1711	DHX34	NM_014681.5	ENST00000328771	-0.325405	-0.155523	0.100812	0
1712	ZMYM1	NM_001289089.1	ENST00000359858	-0.325321	-0.236169	0.0200824	0
1713	ERMARD	NM_001278531.1	ENST00000366772	-0.325269	-0.702338	-0.446139	0
1714	ERMARD	NM_001278533.1	ENST00000418781	-0.325269	-0.702338	-0.446139	0
1715	DCLRE1A	NM_001271816.1	ENST00000369305	-0.325048	0.0151328	0.271111	0
1716	LRCH4	NM_001289934.1	ENST00000310300	-0.324919	-0.117184	0.138666	0
1717	EP400	NM_015409.4	ENST00000389561	-0.324821	-0.16424	0.0915113	0
1718	TCF4	NM_001243233.1	ENST00000561992	-0.324816	-1.60867	-1.35292	0
1719	MMACHC	NM_015506.2	ENST00000401061	-0.324492	-0.0725425	0.18288	0
1720	ANAPC11	NM_001002249.2	ENST00000392376	-0.324432	0.269453	0.524815	0
1721	BECN1	NM_001313998.1	ENST00000590099	-0.324409	-0.312497	-0.0571569	0
1722	UBE2J2	NM_194457.1	ENST00000400929	-0.324314	0.115069	0.370313	0
1723	MDM2	NM_001145340.2	ENST00000299252	-0.32424	-0.177617	0.0775527	0
1724	MINA	NM_001042533.2	ENST00000333396	-0.324236	0.0451662	0.300332	0
1725	RRNAD1	NM_015997.3	ENST00000368216	-0.324166	-0.0812077	0.173889	0
1726	GTF3C5	NM_001286709.1	ENST00000372099	-0.324084	-0.0681785	0.186835	0
1727	SCARA3	NM_016240.2	ENST00000301904	-0.323726	0.427835	0.682492	0
1728	PEX26	NM_017929.5	ENST00000329627	-0.323725	0.446776	0.701431	0
1729	RUVBL2	NM_001321190.1	ENST00000601968	-0.323442	-0.339562	-0.0851902	0
1730	NECAB3	NM_031231.3	ENST00000375238	-0.323249	0.238765	0.492944	0
1731	TRMT2A	NM_022727.5	ENST00000252136	-0.323069	0.035458	0.289458	0
1732	CTAGE5	NM_001247989.1	ENST00000396158	-0.32296	-0.0533205	0.20057	0
1733	CTAGE5	NM_005930.3	ENST00000280083	-0.32296	-0.0533205	0.20057	0
1734	BCKDK	NM_001271926.1	ENST00000287507	-0.322898	-0.348939	-0.0951102	0
1735	40057	NM_001113494.1	ENST00000427674	-0.322848	-0.128861	0.124917	0
1736	MED13L	NM_015335.4	ENST00000281928	-0.322832	-0.361379	-0.107617	0
1737	BRD2	NM_001113182.2	ENST00000447730	-0.322656	0.467011	0.720598	0
1738	CTAGE5	NM_203355.2	ENST00000348007	-0.322484	-0.0677174	0.185696	0
1739	MED15	NM_001293235.1	ENST00000406969	-0.32229	-0.13389	0.119331	0
1740	NABP2	NM_024068.3	ENST00000267023	-0.322177	0.273533	0.52664	0
1741	IGF2R	NM_000876.3	ENST00000356956	-0.322132	0.122935	0.375998	0
1742	DPP8	NM_001320876.1	ENST00000300141	-0.322045	-0.124889	0.128086	0
1743	B9D1	NM_001243473.2	ENST00000477478	-0.32204	-0.160481	0.09249	0
1744	FOXP1	NM_001244812.1	ENST00000484350	-0.321934	-0.0874011	0.165463	0
1745	SLC48A1	NM_017842.2	ENST00000442218	-0.321789	-0.183162	0.0695573	0
1746	MINA	NM_153182.3	ENST00000394198	-0.321754	0.0451662	0.29785	0
1747	MINA	NM_001261829.1	ENST00000360258	-0.321754	0.0451662	0.29785	0
1748	MXD4	NM_006454.2	ENST00000337190	-0.321687	-0.160336	0.0922816	0
1749	NUMA1	NM_001286561.1	ENST00000358965	-0.321659	0.093318	0.345907	0
1750	PKP4	NM_001304969.1	ENST00000389759	-0.321612	-0.321217	-0.0686755	0
1751	DOCK6	NM_020812.3	ENST00000294618	-0.321544	-0.0899276	0.162547	0
1752	MTMR10	NM_017762.2	ENST00000435680	-0.321524	-0.196988	0.0554667	0
1753	BACE2	NM_138992.2	ENST00000328735	-0.321398	0.328159	0.580487	0
1754	SIRT2	NM_001193286.1	ENST00000358931	-0.321377	-0.138322	0.113985	0
1755	PKMYT1	NM_001258451.1	ENST00000574385	-0.321266	-0.0717484	0.180448	0
1756	TAPBP	NM_003190.4	ENST00000374572	-0.321217	0.207653	0.4598	0
1757	ZNF512B	NM_020713.2	ENST00000369888	-0.320899	-0.14993	0.101899	0
1758	DNAJC10	NM_018981.2	ENST00000264065	-0.320829	-0.495106	-0.243346	0
1759	BRD2	NM_005104.3	ENST00000416727	-0.320495	0.467011	0.718437	0
1760	ARHGAP1	NM_004308.3	ENST00000311956	-0.320465	0.0721363	0.323531	0
1761	ARHGAP12	NM_001270699.1	ENST00000311380	-0.320073	-0.141347	0.109656	0
1762	NUMA1	NM_006185.3	ENST00000393695	-0.320058	0.0937102	0.344699	0
1763	RHOT2	NM_138769.2	ENST00000315082	-0.319632	-0.0738401	0.176723	0
1764	CC2D1A	NM_017721.4	ENST00000318003	-0.319494	0.586857	0.837281	0
1765	DNAJB1	NM_001300914.1	ENST00000396969	-0.319309	0.0418529	0.292092	0
1766	FAM120A	NM_001286722.1	ENST00000277165	-0.319276	-0.410086	-0.15988	0
1767	DNAJC10	NM_001271581.1	ENST00000616986	-0.319271	-0.485116	-0.234915	0
1768	KANSL3	NM_001115016.2	ENST00000431828	-0.318487	0.224609	0.474026	0
1769	TRPT1	NM_031472.3	ENST00000394547	-0.318445	-0.183686	0.06569	0
1770	RNF40	NM_001207033.1	ENST00000324685	-0.31844	0.000866468	0.250237	0
1771	MRPL55	NM_181465.2	ENST00000366746	-0.318398	-0.717466	-0.468138	0
1772	HPCAL1	NM_002149.3	ENST00000307845	-0.318395	-0.481913	-0.232588	0
1773	PBXIP1	NM_001317734.1	ENST00000368465	-0.318147	-0.114727	0.134351	0
1774	ZNF394	NM_032164.2	ENST00000337673	-0.318129	0.0171955	0.266255	0
1775	BECN1	NM_001313999.1	ENST00000361523	-0.318059	-0.286369	-0.0373789	0
1776	TNFAIP2	NM_006291.2	ENST00000333007	-0.318025	-0.424691	-0.175736	0
1777	HIST1H2AH	NM_080596.2	ENST00000377459	-0.317466	-0.0674575	0.180939	0
1778	RNF40	NM_001207034.1	ENST00000357890	-0.317445	-0.00753524	0.24084	0
1779	CENPJ	NM_018451.4	ENST00000381884	-0.317127	-0.482781	-0.234724	0
1780	UBE2J2	NM_194458.1	ENST00000347370	-0.317025	0.115069	0.363024	0
1781	PROSER1	NM_025138.4	ENST00000352251	-0.316713	-0.0255527	0.22209	0
1782	CEP135	NM_025009.4	ENST00000257287	-0.316675	0.137193	0.384798	0
1783	BCL3	NM_005178.4	ENST00000164227	-0.316673	-0.583598	-0.335995	0
1784	RANGRF	NM_001177801.1	ENST00000407006	-0.316567	0.279941	0.527439	0
1785	TCF4	NM_001306207.1	ENST00000540999	-0.316275	-1.59987	-1.35266	0
1786	TTC7A	NM_001288953.1	ENST00000409245	-0.31567	-0.0238751	0.222725	0
1787	DNAH14	NM_001373.1	ENST00000430092	-0.31545	0.168755	0.415135	0
1788	SRGAP2C	NM_001271872.1	ENST00000367123	-0.31518	-0.270085	-0.0239742	0
1789	SRCAP	NM_006662.2	ENST00000262518	-0.31514	0.290808	0.536878	0
1790	QSER1	NM_001076786.2	ENST00000399302	-0.315057	-0.153664	0.0923241	0
1791	LUZP1	NM_001142546.1	ENST00000418342	-0.314898	0.0500966	0.295925	0
1792	DBNL	NM_001284315.1	ENST00000490734	-0.314823	-0.201873	0.0438807	0
1793	HIST1H2BK	NM_001312653.1	ENST00000356950	-0.314661	0.0687853	0.314377	0
1794	DUS2	NM_001271763.1	ENST00000432752	-0.314661	-0.0338484	0.211743	0
1795	ZMYM1	NM_001289090.1	ENST00000373330	-0.314427	-0.229185	0.0161729	0
1796	PTOV1	NM_001305108.1	ENST00000600603	-0.314397	0.00373738	0.249064	0
1797	C1orf43	NM_001297723.1	ENST00000368518	-0.314387	0.22486	0.470177	0
1798	MTA1	NM_004689.3	ENST00000331320	-0.314337	-0.395806	-0.150539	0
1799	TCF4	NM_001243231.1	ENST00000543082	-0.314144	-1.60491	-1.35983	0
1800	SMIM12	NM_001164824.1	ENST00000417239	-0.314057	-0.451764	-0.206777	0
1801	RANGRF	NM_001177802.1	ENST00000439238	-0.314042	0.281279	0.526252	0
1802	ANKRD10	NM_017664.3	ENST00000267339	-0.313662	0.0905529	0.335145	0
1803	SMG6	NM_017575.4	ENST00000263073	-0.31353	0.118327	0.362787	0
1804	OBFC1	NM_024928.4	ENST00000224950	-0.31344	-0.0661585	0.178211	0
1805	DCP1A	NM_001290204.1	ENST00000294241	-0.313378	-0.404302	-0.159993	0
1806	TOR1AIP2	NM_145034.4	ENST00000367612	-0.313246	-0.313617	-0.069441	0
1807	ARMC6	NM_001199196.1	ENST00000535612	-0.313227	0.243603	0.48776	0
1808	ACAA1	NM_001607.3	ENST00000333167	-0.312725	-0.25392	-0.0102642	0
1809	ARHGAP12	NM_001270696.1	ENST00000375250	-0.312306	-0.111228	0.132008	0
1810	MED16	NM_005481.2	ENST00000634212	-0.312053	-0.167107	0.0758764	0
1811	SCAMP2	NM_001320778.1	ENST00000268099	-0.311873	0.0701047	0.312908	0
1812	SIRT2	NM_012237.3	ENST00000249396	-0.311794	-0.123047	0.119677	0
1813	BSCL2	NM_001122955.3	ENST00000360796	-0.311789	-0.0852383	0.157481	0
1814	MAD2L2	NM_001127325.1	ENST00000376667	-0.311523	0.0642824	0.306736	0
1815	PPP2R4	NM_001193397.1	ENST00000452489	-0.311469	0.084678	0.327078	0
1816	CCNY	NM_001282852.1	ENST00000339497	-0.311193	0.10589	0.348013	0
1817	40057	NM_001113492.1	ENST00000449803	-0.310412	-0.128861	0.112481	0
1818	ABHD14B	NM_032750.2	ENST00000395008	-0.30998	-0.383034	-0.142124	0
1819	IDH3B	NM_001258384.2	ENST00000613370	-0.309494	0.0396584	0.280082	0
1820	ARHGAP12	NM_001270695.1	ENST00000396144	-0.309301	-0.12287	0.117361	0
1821	ARHGAP12	NM_018287.6	ENST00000344936	-0.309301	-0.12287	0.117361	0
1822	ZCCHC14	NM_015144.2	ENST00000268616	-0.308891	0.225947	0.465769	0
1823	IRAK1	NM_001025242.1	ENST00000393687	-0.308774	0.411554	0.651258	0
1824	VPS13D	NM_015378.3	ENST00000620676	-0.308647	0.169154	0.408732	0
1825	HIST2H2AA4	NM_001040874.1	ENST00000607355	-0.308206	0.0670692	0.306206	0
1826	SPRYD4	NM_207344.3	ENST00000338146	-0.308043	-0.372764	-0.13379	0
1827	MDC1	NM_014641.2	ENST00000376406	-0.308032	-0.161656	0.077306	0
1828	MPHOSPH9	NM_022782.3	ENST00000606320	-0.307608	-0.630397	-0.391858	0
1829	ZMYM1	NM_001289088.1	ENST00000611874	-0.307592	-0.229185	0.00933734	0
1830	SREBF2	NM_004599.3	ENST00000361204	-0.307588	-0.38051	-0.141991	0
1831	KYAT1	NM_001122671.1	ENST00000302586	-0.30734	-0.343252	-0.104982	0
1832	HIST2H2AA3	NM_003516.2	ENST00000369159	-0.307231	0.0669698	0.305131	0
1833	TGFB1I1	NM_001042454.2	ENST00000394863	-0.30704	0.670629	0.908599	0
1834	IRAK1	NM_001569.3	ENST00000369980	-0.306824	0.411736	0.649491	0
1835	HMGA1	NM_145905.2	ENST00000374116	-0.306524	-0.208104	0.0293508	0
1836	RPUSD3	NM_001142547.1	ENST00000433535	-0.306524	-0.000115008	0.237339	0
1837	RPUSD3	NM_173659.3	ENST00000383820	-0.306429	-0.0521534	0.185206	0
1838	MAD2L2	NM_006341.3	ENST00000376692	-0.306318	0.0642824	0.30153	0
1839	SLC6A9	NM_001261380.1	ENST00000357730	-0.306245	0.49251	0.729685	0
1840	SLC6A9	NM_201649.3	ENST00000360584	-0.306149	0.499367	0.736446	0
1841	HYI	NM_001243526.1	ENST00000583037	-0.306068	0.0929943	0.329992	0
1842	KRT10	NM_000421.3	ENST00000269576	-0.30579	-0.371718	-0.134997	0
1843	S100PBP	NM_001256121.1	ENST00000373476	-0.305777	-0.268695	-0.0319881	0
1844	PPP1R18	NM_001134870.1	ENST00000383573	-0.305363	0.381024	0.617318	0
1845	GTPBP1	NM_004286.4	ENST00000216044	-0.305157	0.292032	0.528119	0
1846	PIK3CB	NM_006219.2	ENST00000289153	-0.305017	-0.227689	0.00825807	0
1847	PYGB	NM_002862.3	ENST00000216962	-0.304672	-0.0800634	0.155538	0
1848	UCKL1	NM_017859.3	ENST00000354216	-0.304589	-0.486292	-0.250774	0
1849	MRPL55	NM_181464.2	ENST00000295008	-0.304584	-0.717466	-0.481952	0
1850	SPHK1	NM_021972.3	ENST00000590959	-0.304443	1.33735	1.57272	0
1851	SGF29	NM_138414.2	ENST00000317058	-0.304398	0.279417	0.514745	0
1852	TPGS2	NM_001271955.1	ENST00000610723	-0.304321	0.0092151	0.244467	0
1853	TCF4	NM_001243230.1	ENST00000566286	-0.304253	-1.58934	-1.35415	0
1854	FOXP1	NM_001244808.1	ENST00000493089	-0.304141	-0.0707841	0.164287	0
1855	ITCH	NM_001257138.2	ENST00000535650	-0.30397	-0.148106	0.0867938	0
1856	PRR11	NM_018304.3	ENST00000262293	-0.30394	-0.0913622	0.143508	0
1857	MAD1L1	NM_001013836.1	ENST00000399654	-0.303724	0.244189	0.478843	0
1858	COL12A1	NM_080645.2	ENST00000345356	-0.303658	-0.098351	0.136237	0
1859	SVIL	NM_001323599.1	ENST00000355867	-0.303511	-0.436389	-0.201947	0
1860	SPHK1	NM_001142601.1	ENST00000592299	-0.303211	1.33735	1.57149	0
1861	KDM4B	NM_015015.2	ENST00000159111	-0.303134	0.0585602	0.292625	0
1862	PHF1	NM_024165.2	ENST00000374516	-0.303091	0.31049	0.544511	0
1863	ABCG1	NM_207627.1	ENST00000398457	-0.303088	-0.417347	-0.183329	0
1864	UBN1	NM_001288656.1	ENST00000590769	-0.302807	0.117503	0.35124	0
1865	UQCRC1	NM_003365.2	ENST00000203407	-0.30263	0.142902	0.376463	0
1866	CSAG1	NM_153478.2	ENST00000370287	-0.302188	-0.00825842	0.22486	0
1867	DNAH14	NM_001145154.1	ENST00000400952	-0.302175	0.141909	0.375014	0
1868	C1orf43	NM_001098616.2	ENST00000368521	-0.301972	0.331634	0.564537	0
1869	PLXNB2	NM_012401.3	ENST00000359337	-0.301861	0.325556	0.558348	0
1870	ABCG1	NM_207174.1	ENST00000343687	-0.301678	-0.418771	-0.186163	0
1871	ABCG1	NM_207629.1	ENST00000347800	-0.301678	-0.418771	-0.186163	0
1872	DNAJC13	NM_015268.3	ENST00000260818	-0.301453	0.0510785	0.283462	0
1873	ITCH	NM_001324198.1	ENST00000374864	-0.301249	-0.138513	0.0936664	0
1874	ITCH	NM_001257137.2	ENST00000262650	-0.301249	-0.138513	0.0936664	0
1875	ESPL1	NM_012291.4	ENST00000257934	-0.301214	0.0608172	0.292961	0
1876	WDR33	NM_001006622.2	ENST00000409658	-0.301136	-0.126297	0.10577	0
1877	FOXP1	NM_001244816.1	ENST00000475937	-0.300989	-0.0707841	0.161135	0
1878	SMIM15	NM_001048249.3	ENST00000339020	-0.300607	-0.0648696	0.166668	0
1879	WIPI2	NM_001033520.1	ENST00000484262	-0.300537	-0.258835	-0.0273678	0
1880	FOXP1	NM_032682.5	ENST00000318789	-0.300464	-0.0707841	0.16061	0
1881	DPH1	NM_001383.3	ENST00000263083	-0.300444	0.225026	0.4564	0
1882	SH3GL1	NM_003025.3	ENST00000269886	-0.300368	-0.0135005	0.217798	0
1883	PRR5L	NM_024841.4	ENST00000378867	-0.30034	0.547908	0.779178	0
1884	VPS13D	NM_018156.3	ENST00000613099	-0.299917	0.176572	0.407419	0
1885	TCF4	NM_001306208.1	ENST00000564228	-0.299888	-1.58985	-1.35904	0
1886	TCF4	NM_001243232.1	ENST00000544241	-0.299888	-1.58985	-1.35904	0
1887	POLR3H	NM_001018050.3	ENST00000355209	-0.299886	0.157504	0.388321	0
1888	ERMARD	NM_018341.2	ENST00000366773	-0.299587	-0.703867	-0.473349	0
1889	ANAPC11	NM_001289416.1	ENST00000583839	-0.298929	0.269453	0.499312	0
1890	C12orf43	NM_001286195.1	ENST00000539736	-0.298572	0.179385	0.408887	0
1891	ATAD3C	NM_001039211.2	ENST00000378785	-0.298541	-0.00109937	0.228372	0
1892	LAMB3	NM_001017402.1	ENST00000391911	-0.298538	0.133502	0.36297	0
1893	SCAMP4	NM_079834.2	ENST00000316097	-0.298467	0.554045	0.783443	0
1894	DDX11	NM_004399.2	ENST00000350437	-0.298465	-0.0585499	0.170845	0
1895	CSAG1	NM_001102576.2	ENST00000452779	-0.298184	-0.00825842	0.220856	0
1896	RTEL1	NM_032957.4	ENST00000508582	-0.298077	0.172183	0.401191	0
1897	PRR5L	NM_001160167.1	ENST00000530639	-0.297927	0.547908	0.776765	0
1898	FAM63B	NM_001040450.2	ENST00000559228	-0.297765	-0.0199005	0.208795	0
1899	DDX11	NM_030653.3	ENST00000542838	-0.297709	-0.0637999	0.16484	0
1900	TEX261	NM_144582.2	ENST00000272438	-0.29748	0.00119982	0.22961	0
1901	PYCR1	NM_006907.3	ENST00000329875	-0.297378	0.143163	0.371471	0
1902	FOXP1	NM_001244814.1	ENST00000498215	-0.297271	-0.0707841	0.157417	0
1903	MYH9	NM_002473.5	ENST00000216181	-0.297225	0.0970568	0.325212	0
1904	TRIM39-RPP21	NM_001199119.1	ENST00000550581	-0.297185	-0.123659	0.104456	0
1905	NME6	NM_001308434.1	ENST00000447314	-0.297134	0.407391	0.635456	0
1906	C11orf24	NM_022338.3	ENST00000304271	-0.296954	-0.187225	0.0406591	0
1907	PTOV1	NM_017432.4	ENST00000601675	-0.296849	-0.00929041	0.218489	0
1908	S100PBP	NM_022753.3	ENST00000373475	-0.29676	-0.268695	-0.041005	0
1909	ABCG1	NM_016818.2	ENST00000398449	-0.296706	-0.410845	-0.183209	0
1910	RTEL1	NM_016434.3	ENST00000370018	-0.296465	0.172183	0.399579	0
1911	TACC2	NM_001291877.1	ENST00000515273	-0.29645	0.0833026	0.310683	0
1912	PYCR1	NM_001282279.1	ENST00000403172	-0.296359	0.135058	0.362347	0
1913	CLPB	NM_001258393.2	ENST00000340729	-0.296185	-0.0440679	0.183047	0
1914	ABR	NM_001282149.1	ENST00000536794	-0.29604	0.091142	0.318113	0
1915	ABHD14A-ACY1	NM_001316331.1	ENST00000637978	-0.295978	-0.264915	-0.0380066	0
1916	ANAPC11	NM_001002244.2	ENST00000357385	-0.295537	0.275956	0.502423	0
1917	STYXL1	NM_001317785.1	ENST00000248600	-0.295383	-0.0842005	0.142113	0
1918	ZNF3	NM_001278291.1	ENST00000412947	-0.295329	0.256731	0.48299	0
1919	PTOV1	NM_001305105.1	ENST00000599732	-0.29523	-0.00929041	0.21687	0
1920	STAT2	NM_005419.3	ENST00000314128	-0.295008	-0.124164	0.101774	0
1921	STAT2	NM_198332.1	ENST00000557235	-0.295008	-0.124164	0.101774	0
1922	ELK4	NM_021795.2	ENST00000289703	-0.294916	-0.0838627	0.141984	0
1923	ANAPC11	NM_001289418.1	ENST00000612413	-0.294861	0.237853	0.463644	0
1924	CENPB	NM_001810.5	ENST00000379751	-0.294849	0.364519	0.590299	0
1925	TMEM184B	NM_001195071.1	ENST00000361684	-0.29436	-0.0310742	0.194216	0
1926	LGR4	NM_018490.2	ENST00000379214	-0.294249	-1.01089	-0.785708	0
1927	MTF2	NM_001164392.1	ENST00000370303	-0.294231	0.0451219	0.270283	0
1928	ANAPC11	NM_001289417.1	ENST00000578550	-0.29406	0.269453	0.494443	0
1929	UBAP2	NM_001282529.1	ENST00000379238	-0.293894	-0.146917	0.0779082	0
1930	FAM63B	NM_001040453.2	ENST00000450403	-0.293876	-0.0199005	0.204906	0
1931	ANAPC11	NM_001002246.2	ENST00000344877	-0.293771	0.269453	0.494154	0
1932	HOXC9	NM_006897.1	ENST00000303450	-0.293362	-0.0525995	0.171693	0
1933	RAVER1	NM_133452.2	ENST00000611074	-0.293335	-0.208811	0.0154543	0
1934	MVK	NM_000431.3	ENST00000228510	-0.293248	-0.196549	0.0276297	0
1935	SLAIN2	NM_020846.1	ENST00000264313	-0.29301	-0.00844298	0.215497	0
1936	PLK4	NM_001190801.1	ENST00000514379	-0.292826	-0.203403	0.0203534	0
1937	HDLBP	NM_001320965.1	ENST00000391976	-0.29267	-0.155527	0.0680731	0
1938	DEAF1	NM_021008.3	ENST00000632113	-0.292566	0.0278939	0.25139	0
1939	LAMB2	NM_002292.3	ENST00000418109	-0.29253	-0.31598	-0.0925194	0
1940	CACNA2D1	NM_000722.3	ENST00000356860	-0.29253	0.131729	0.355189	0
1941	HDLBP	NM_001320966.1	ENST00000391975	-0.292473	-0.155527	0.0678768	0
1942	ADCY7	NM_001114.4	ENST00000254235	-0.292132	-0.242429	-0.0193667	0
1943	ZNF888	NM_001310127.1	ENST00000638862	-0.292109	0.156177	0.379217	0
1944	TRIM8	NM_030912.2	ENST00000643721	-0.292106	0.289266	0.512301	0
1945	HDLBP	NM_005336.5	ENST00000310931	-0.291939	-0.155527	0.0673421	0
1946	MAP2K3	NM_002756.4	ENST00000361818	-0.291932	0.314878	0.53774	0
1947	ZNF562	NM_017656.3	ENST00000293648	-0.291785	0.272985	0.4957	0
1948	PTPN9	NM_002833.3	ENST00000618819	-0.291722	0.160248	0.382901	0
1949	COPS7A	NM_001164094.1	ENST00000543155	-0.291627	-0.485753	-0.263195	0
1950	ZKSCAN1	NM_001287054.1	ENST00000426572	-0.291553	0.451374	0.673857	0
1951	DDX11	NM_001257144.1	ENST00000545668	-0.291536	-0.0551494	0.167317	0
1952	CCNY	NM_145012.5	ENST00000374704	-0.291498	0.138038	0.360467	0
1953	SLC25A44	NM_001286184.1	ENST00000423538	-0.291386	0.0991647	0.321481	0
1954	SLC25A44	NM_014655.3	ENST00000359511	-0.291386	0.0991647	0.321481	0
1955	PYCR1	NM_001282281.1	ENST00000402252	-0.291079	0.146455	0.368464	0
1956	BROX	NM_001288581.1	ENST00000537020	-0.290824	0.0278162	0.24957	0
1957	SH3GL1	NM_001199943.1	ENST00000417295	-0.290703	-0.00815417	0.213479	0
1958	ABCG1	NM_004915.3	ENST00000361802	-0.29056	-0.412981	-0.191491	0
1959	ZDHHC9	NM_016032.3	ENST00000357166	-0.290496	-0.158255	0.0631716	0
1960	SMIM12	NM_001320261.1	ENST00000521580	-0.290402	-0.451764	-0.230432	0
1961	TACC2	NM_206862.3	ENST00000369005	-0.290376	0.095872	0.317178	0
1962	SFSWAP	NM_004592.3	ENST00000261674	-0.290358	-0.0126997	0.208589	0
1963	CIT	NM_007174.2	ENST00000261833	-0.290283	0.0299529	0.251166	0
1964	PRSS21	NM_001270452.1	ENST00000574813	-0.290218	-0.0234351	0.197714	0
1965	HMGA1	NM_145903.2	ENST00000347617	-0.290006	-0.208104	0.0128329	0
1966	FBXW5	NM_018998.3	ENST00000325285	-0.28996	0.495764	0.716654	0
1967	COPS7A	NM_001164095.2	ENST00000539735	-0.289947	-0.485753	-0.264875	0
1968	SSNA1	NM_003731.2	ENST00000322310	-0.289934	-0.0107106	0.210154	0
1969	ARMCX5	NM_001168478.1	ENST00000604957	-0.289898	-0.21939	0.00143824	0
1970	TACC2	NM_001291876.1	ENST00000515603	-0.289851	0.0833026	0.304084	0
1971	STAMBP	NM_006463.4	ENST00000394073	-0.289813	0.0923274	0.313071	0
1972	PKMYT1	NM_182687.2	ENST00000440027	-0.289754	-0.0636492	0.157035	0
1973	SFSWAP	NM_001261411.1	ENST00000541286	-0.289744	-0.0139445	0.20673	0
1974	GCAT	NM_001171690.1	ENST00000323205	-0.289681	-0.485126	-0.264515	0
1975	COPS7A	NM_016319.3	ENST00000229251	-0.289326	-0.485753	-0.265496	0
1976	FDX1L	NM_001031734.3	ENST00000393708	-0.289236	0.147662	0.367828	0
1977	SVIL	NM_001323600.1	ENST00000375400	-0.28913	-0.439505	-0.219444	0
1978	HMGA1	NM_001319078.1	ENST00000447654	-0.288871	-0.209854	0.00994696	0
1979	ZDHHC9	NM_001008222.2	ENST00000371064	-0.288847	-0.158255	0.0615223	0
1980	ZNF146	NM_001099638.1	ENST00000456324	-0.288772	-0.152364	0.0673383	0
1981	FAM104A	NM_001289412.1	ENST00000579872	-0.288621	0.148359	0.367911	0
1982	YIF1B	NM_001039672.2	ENST00000339413	-0.288562	-0.19002	0.0294719	0
1983	40057	NM_001113495.1	ENST00000427180	-0.288524	-0.10947	0.109984	0
1984	ARMC6	NM_033415.3	ENST00000392335	-0.288496	0.263616	0.483042	0
1985	40057	NM_001293697.1	ENST00000591088	-0.288479	-0.110126	0.109283	0
1986	40057	NM_001293698.1	ENST00000592951	-0.288395	-0.110126	0.109199	0
1987	HDLBP	NM_001243900.2	ENST00000427183	-0.288173	-0.150863	0.0682396	0
1988	40057	NM_001113496.1	ENST00000541152	-0.288111	-0.110126	0.108915	0
1989	LANCL2	NM_018697.3	ENST00000254770	-0.287879	0.331428	0.550237	0
1990	TIMM50	NM_001001563.2	ENST00000544017	-0.287825	0.137758	0.356513	0
1991	HMGA1	NM_001319077.1	ENST00000401473	-0.287758	-0.208104	0.0105842	0
1992	40057	NM_001293696.1	ENST00000585930	-0.287499	-0.10947	0.108959	0
1993	SSR4	NM_001204526.1	ENST00000320857	-0.287338	0.0676962	0.285964	0
1994	ZBTB8A	NM_001291496.1	ENST00000316459	-0.287158	0.452252	0.67034	0
1995	SNAP47	NM_001323935.1	ENST00000426344	-0.28712	-0.137969	0.0800815	0
1996	RNF123	NM_022064.4	ENST00000327697	-0.287087	-0.0939789	0.124038	0
1997	RBBP6	NM_018703.3	ENST00000348022	-0.286691	-0.114637	0.102985	0
1998	HMGA1	NM_001319079.1	ENST00000311487	-0.286669	-0.209854	0.00774557	0
1999	CCDC51	NM_001256966.2	ENST00000447018	-0.286317	-0.00153468	0.215712	0
[truncated: 13,724 more rows]
