# Supplementary material for: DENR promotes translation reinitiation via ribosome recycling to drive expression of oncogenes including ATF4
Source: Nat Commun. 2020 Sep 16;11:4676. doi: 10.1038/s41467-020-18452-2 (PMC7494916; doi:10.1038/s41467-020-18452-2)
Supplement: Supplementary file 6 — Supplementary Data 2 [file 41467_2020_18452_MOESM6_ESM.xlsx]

## Sheet: Information
This sheet contains a ranked list of average log2(Change in Stop codon occupancy DENR KO vs wildtype control cells) as well as results from expected versus observed Z-value analysis
Column Title
Rank
Transcript ID	Only the most affected transcript per gene is analysed here (i.e. one transcript per gene)
Gene Name
Average log2(Ratio Stop codon Occupancy WT vs DENR KO)	Average between the two DENR KO cell lines: Log2(Change in Stop codon occupancy DENR KO vs Wildtype control)
Codon -2	Aptapenultimate Codon identity
Codon -1	Penultimate Codon Identity
Stop Codon	Ultimate/ Stop codon identity
Z-vs-Z Analysis hit ?

## Sheet: Data
Rank	Trascript ID	Gene Name	Average log2(Ratio Stop codon Occupancy WT vs DENR KO)	Codon -2	Codon -1	Stop Codon	Z-vs-Z Analysis hit ?
1	ENST00000215957	MICALL1	5.83216	AAG	AGC	TAA	1
2	ENST00000353383	RAI1	4.82282	CTG	CCG	TAG	1
3	ENST00000649007	DHCR24	4.7872	AGG	CAC	TGA	1
4	ENST00000539137	SRP68	4.75905	AGG	AGC	TAA	1
5	ENST00000217456	APMAP	4.74248	GCT	GTT	TAG	1
6	ENST00000264451	SLC30A9	4.62859	ATA	CTG	TGA	1
7	ENST00000258145	GNS	4.59452	CTT	CTG	TAG	1
8	ENST00000376004	KDELC1	4.56391	GAA	CTC	TGA	1
9	ENST00000378891	DVL1	4.56139	ATC	ATG	TGA	1
10	ENST00000262426	FOXF1	4.54021	GTG	ATG	TGA	1
11	ENST00000402136	THAP4	4.45396	ACC	CCG	TAA	1
12	ENST00000224807	SFXN3	4.42787	GGG	CTT	TGA	1
13	ENST00000400299	SELM	4.39894	GAC	CTG	TAG	1
14	ENST00000413786	RNF5	4.39062	AGT	ATT	TGA	1
15	ENST00000275428	GGCT	4.35768	ACT	CTT	TAG	1
16	ENST00000424014	EIF2B1	4.35724	TAT	CTG	TAA	1
17	ENST00000287844	ABCF2	4.3366	AAC	GTG	TGA	1
18	ENST00000378204	EXT1	4.2953	CGA	CTT	TGA	1
19	ENST00000357613	TMEM170A	4.25556	ACT	CTA	TAG	1
20	ENST00000545712	MMAB	4.2128	GGA	CTC	TGA	1
21	ENST00000216756	CINP	4.1731	GCT	CTC	TGA	1
22	ENST00000330942	UBE2G2	4.16964	GGA	CTG	TGA	1
23	ENST00000374395	RCAN3	4.16964	GCG	CTG	TGA	1
24	ENST00000619795	STOML2	4.1463	ATG	AGT	TAG	1
25	ENST00000279387	PPP4C	4.12784	TTC	CTG	TGA	1
26	ENST00000358406	GSTK1	4.09025	AGA	CTT	TAA	1
27	ENST00000356455	UBE2C	4.07324	GAG	CCC	TGA	1
28	ENST00000328024	RAB11B	4.06986	AAC	CTG	TGA	1
29	ENST00000615052	C18orf25	4.05827	CTA	CTG	TAA	1
30	ENST00000355190	C6orf89	4.05255	GAA	CTG	TAG	1
31	ENST00000262947	MYDGF	4.04726	GAG	CTG	TGA	1
32	ENST00000520429	CCNC	4.02913	CAA	TCT	TAA	1
33	ENST00000291577	C21orf33	4.02491	GGA	AAG	TGA	1
34	ENST00000261741	RBM19	4.02303	CAG	CTG	TGA	1
35	ENST00000318424	CD276	4.02193	ATA	GCC	TGA	1
36	ENST00000234179	PRKD3	4.02068	GAT	CCT	TAA	1
37	ENST00000381440	ITPRIPL2	4.01231	GAA	CCG	TAA	1
38	ENST00000597960	FKBP8	3.97856	AGG	AAC	TGA	1
39	ENST00000448933	39692	3.92891	AAG	AAT	TAA	1
40	ENST00000258418	CAB39	3.91624	GAA	GCT	TAA	1
41	ENST00000290399	SIM2	3.91193	GGG	AGG	TGA	1
42	ENST00000313244	TRIP10	3.90934	CTC	AAT	TGA	1
43	ENST00000330513	TGIF1	3.89733	ACA	GCT	TAA	1
44	ENST00000374821	NRP1	3.89733	ATC	AAA	TAA	1
45	ENST00000322269	FAM3A	3.88068	GCC	AGC	TAG	1
46	ENST00000610499	C16orf45	3.87186	ATC	ATG	TAG	1
47	ENST00000351111	MRPL10	3.86917	GAC	TCG	TAG	1
48	ENST00000647448	POLR1D	3.85266	ACA	TTC	TAG	1
49	ENST00000367595	ACBD6	3.84856	AAG	GCT	TAA	1
50	ENST00000278715	HMBS	3.82612	GCC	CAT	TAA	1
51	ENST00000427587	EEF2KMT	3.82477	ACC	CTG	TAG	1
52	ENST00000373783	ADO	3.81468	TTC	CCT	TGA	1
53	ENST00000412451	MRPS18B	3.81422	GCT	CTG	TAG	1
54	ENST00000318388	NDUFV2	3.81185	GGC	CTT	TAA	1
55	ENST00000306243	CHST14	3.81185	CAG	CAG	TGA	1
56	ENST00000441788	FZR1	3.80902	ATC	CGG	TAA	1
57	ENST00000343587	STX10	3.80827	TCT	CTC	TGA	1
58	ENST00000458198	CDKN2AIPNL	3.79964	CAA	AGC	TAA	1
59	ENST00000304658	XPO6	3.78441	AAG	CTC	TAG	1
60	ENST00000397066	CCNF	3.78441	AGG	CTG	TAA	1
61	ENST00000381187	CD99	3.77802	GAG	AAA	TAG	1
62	ENST00000233557	NRBP1	3.75925	TCC	TCT	TAG	1
63	ENST00000215565	NDUFB7	3.74975	GCC	CTG	TAG	1
64	ENST00000375991	ISCA1	3.74857	AAT	ATT	TGA	1
65	ENST00000342386	MASTL	3.73656	AGT	CTG	TAG	1
66	ENST00000389395	MFSD12	3.73566	CGG	CCC	TGA	1
67	ENST00000308388	GMPPB	3.73354	ATC	ATG	TGA	1
68	ENST00000256686	TMEM106C	3.71956	GCT	ATT	TAA	1
69	ENST00000358550	SIPA1L1	3.71296	ATG	AGC	TAG	1
70	ENST00000580018	TIMM23	3.71033	TCA	CTC	TGA	1
71	ENST00000229268	USP5	3.70725	GCC	AGC	TAA	1
72	ENST00000252622	LSM7	3.70539	GAC	GCC	TAG	1
73	ENST00000627048	ADI1	3.69902	ACC	GCC	TAG	1
74	ENST00000248089	HCFC1R1	3.67066	GAG	CTC	TGA	1
75	ENST00000186436	TMEM131	3.66889	GAG	AAT	TAA	1
76	ENST00000357039	PEX2	3.65603	GCT	CTT	TAG	1
77	ENST00000361439	NSMCE1	3.6312	CAG	CAT	TAG	1
78	ENST00000289361	BTN3A1	3.6312	CCA	GCG	TGA	1
79	ENST00000215832	MAPK1	3.62524	AGA	TCT	TAA	1
80	ENST00000321337	SENP3	3.61925	ACT	GTG	TGA	1
81	ENST00000262455	ERP44	3.60886	GAG	CTT	TAA	1
82	ENST00000307940	MCL1	3.59019	TTA	CTG	TAA	1
83	ENST00000414645	DPY19L4	3.58676	CAG	TCT	TGA	1
84	ENST00000325327	LMNB2	3.58505	GTG	ATG	TGA	1
85	ENST00000279068	LSM14B	3.56389	AGG	GTG	TGA	1
86	ENST00000320848	MRFAP1L1	3.52979	TCT	TCT	TGA	1
87	ENST00000272610	FAHD2B	3.52798	GTG	GTG	TGA	1
88	ENST00000650110	UBE3A	3.52255	ATG	CTG	TAA	1
89	ENST00000425375	TOM1	3.51418	GCC	TTA	TGA	1
90	ENST00000376693	NUDT8	3.51332	GGT	CTT	TGA	1
91	ENST00000320963	RCN2	3.49586	GAG	CTT	TAA	1
92	ENST00000237530	RPN2	3.49022	GCA	CAT	TAG	1
93	ENST00000262820	KLHL13	3.48607	GCA	CCT	TAA	1
94	ENST00000368304	LAMTOR2	3.48607	GCA	TCT	TAA	1
95	ENST00000530165	DPP3	3.48344	CAA	GCT	TGA	1
96	ENST00000293760	LEMD2	3.47968	GAG	CGA	TAA	1
97	ENST00000265187	MCM8	3.46986	ACT	ATG	TAA	1
98	ENST00000379982	RHOBTB3	3.45918	GTA	ATG	TAA	1
99	ENST00000373299	STXBP1	3.45841	AGC	AGT	TAA	1
100	ENST00000397979	MAP2K7	3.45841	TTC	AGG	TAG	1
101	ENST00000357325	HDGF	3.44591	AGC	CTG	TAG	1
102	ENST00000379096	TPD52	3.44064	AGC	CTG	TGA	1
103	ENST00000389912	COX16	3.44064	ACA	ACT	TGA	1
104	ENST00000621525	SYNJ2BP-COX16	3.44064	ACA	ACT	TGA	1
105	ENST00000207549	UNC13D	3.43674	GCA	CCG	TAG	1
106	ENST00000570191	USP10	3.42394	CTG	CTG	TAA	1
107	ENST00000428559	DERA	3.42179	ATG	TCT	TAA	1
108	ENST00000262948	MAP2K2	3.42099	GCC	GTG	TGA	1
109	ENST00000378578	DYNLT3	3.41191	GTT	CTT	TAA	1
110	ENST00000423273	BBIP1	3.41066	ACC	CAC	TGA	1
111	ENST00000263702	MECR	3.40465	ACC	ATG	TGA	1
112	ENST00000373042	C1orf122	3.39861	GAG	CCC	TGA	1
113	ENST00000216554	EIF5	3.38057	GCC	ATT	TAA	1
114	ENST00000614556	DCAF7	3.37824	AGA	GTG	TAG	1
115	ENST00000330899	DNAJA1	3.3766	ACC	TCT	TAA	1
116	ENST00000621469	MAPKAPK3	3.37577	AAC	CAG	TAG	1
117	ENST00000308018	MRPS12	3.37577	AAG	AAG	TGA	1
118	ENST00000322157	NPEPPS	3.37165	ACA	GTG	TGA	1
119	ENST00000304800	TMEM208	3.37165	CGG	TTA	TAG	1
120	ENST00000356463	WDR45	3.3675	GAC	TTT	TAA	1
121	ENST00000338183	C15orf41	3.3675	ATA	GCT	TGA	1
122	ENST00000368173	KIRREL	3.36473	CAC	GTG	TAG	1
123	ENST00000361556	OSBPL9	3.34827	AAG	CAT	TAG	1
124	ENST00000166345	TRIP13	3.34404	TAC	ATC	TGA	1
125	ENST00000284995	TSEN2	3.34404	GAT	CTT	TAA	1
126	ENST00000335464	TMEM104	3.34263	AAG	CTC	TGA	1
127	ENST00000396153	FAF1	3.3398	AAA	GAG	TAA	1
128	ENST00000221418	ECH1	3.33725	AAG	CTC	TGA	1
129	ENST00000367295	NAV1	3.33541	ACA	CTT	TAA	1
130	ENST00000329214	CCDC137	3.32999	CAG	CTG	TGA	1
131	ENST00000368921	MLLT11	3.32785	TTG	CTC	TAA	1
132	ENST00000447337	TMEM205	3.32698	AGC	CTC	TAG	1
133	ENST00000310999	MRPL11	3.32355	AAG	AAG	TGA	1
134	ENST00000337392	CLPTM1	3.31706	AAG	GAT	TAG	1
135	ENST00000368467	PMVK	3.31564	AGA	CTT	TAG	1
136	ENST00000372838	CERCAM	3.31002	GAG	CTC	TAG	1
137	ENST00000359315	TPGS1	3.30706	GTG	GGC	TGA	1
138	ENST00000361684	TMEM184B	3.30487	GAA	TTC	TAG	1
139	ENST00000416904	ZNF740	3.29828	TCT	CTA	TAG	1
140	ENST00000312989	PPP1CA	3.28357	AAG	AAA	TAG	1
141	ENST00000396761	ATG9A	3.27336	AAG	GTA	TAG	1
142	ENST00000371100	GNAS	3.27284	CTG	CTC	TAA	1
143	ENST00000262319	TELO2	3.26885	TCT	CCC	TAG	1
144	ENST00000359591	LRP10	3.26545	CTT	ACC	TGA	1
145	ENST00000537606	SNX17	3.25499	GAT	CTG	TAA	1
146	ENST00000300935	RAB8A	3.24166	CTT	CTG	TGA	1
147	ENST00000292035	MED27	3.24097	CGG	CAG	TAG	1
148	ENST00000270225	SAE1	3.234	CCC	AAG	TGA	1
149	ENST00000370626	AVPI1	3.22777	AGA	CAC	TGA	1
150	ENST00000253861	EXOC4	3.22465	ACC	GTT	TAG	1
151	ENST00000544210	STARD3	3.22465	CGG	GCG	TGA	1
152	ENST00000316156	MAP7D1	3.21618	GTC	CTT	TAA	1
153	ENST00000329970	GTF3C6	3.20732	CTG	CCT	TAG	1
154	ENST00000389120	RNF20	3.207	ATT	GGT	TGA	1
155	ENST00000251993	KIAA0930	3.20287	ATG	ACC	TAG	1
156	ENST00000368074	DCAF8	3.19807	CCA	TCT	TGA	1
157	ENST00000225969	MRPL27	3.17753	ATG	CTT	TGA	1
158	ENST00000261167	WBP11	3.17166	CTA	CTG	TGA	1
159	ENST00000509502	MARK2	3.17113	AAG	CTT	TAA	1
160	ENST00000231572	RARS	3.17021	AGG	ATG	TAA	1
161	ENST00000367242	TMEM183A	3.16914	AGA	GCG	TAG	1
162	ENST00000222247	RPL18A	3.16771	TTC	TTC	TAG	1
163	ENST00000396192	CSE1L	3.16421	CTG	CTT	TAA	1
164	ENST00000236412	PPP1R8	3.16099	CTG	ATT	TGA	1
165	ENST00000246792	RRAS	3.15925	CTC	CTG	TAG	1
166	ENST00000373044	YRDC	3.15801	TAC	CTG	TGA	1
167	ENST00000373316	PGK1	3.15702	AAT	ATT	TAG	1
168	ENST00000360982	NCKAP1	3.15602	TCT	GCA	TAA	1
169	ENST00000265523	BLVRA	3.15602	AGG	AAG	TAA	1
170	ENST00000254998	NXT1	3.15602	GCC	AGC	TAG	1
171	ENST00000223398	CLIP2	3.15602	AAG	CAC	TGA	1
172	ENST00000352035	ACLY	3.14742	AGC	ATG	TAA	1
173	ENST00000378643	FANCG	3.14601	GAC	CTG	TAG	1
174	ENST00000162330	BCAR1	3.14601	GCC	GCC	TGA	1
175	ENST00000392325	WDR45B	3.14467	AAG	CTG	TGA	1
176	ENST00000419348	HTATIP2	3.13947	AAG	CCA	TGA	1
177	ENST00000404338	ARHGAP35	3.13829	ACG	CTG	TGA	1
178	ENST00000529992	SNX7	3.13694	AAA	CCT	TAA	1
179	ENST00000397527	CEP250	3.13694	TCC	AGG	TAG	1
180	ENST00000375549	SDHD	3.13441	AAG	CTC	TGA	1
181	ENST00000529142	PI4KB	3.13423	ATC	ATG	TGA	1
182	ENST00000217402	CHMP4B	3.12345	TCC	ATG	TAA	1
183	ENST00000296755	MAP1B	3.11754	GAA	CTG	TAA	1
184	ENST00000269571	ERBB2	3.11754	CCA	GTG	TGA	1
185	ENST00000440460	DIXDC1	3.11754	GAG	AAT	TAA	1
186	ENST00000324932	NUP98	3.11238	AGC	CTG	TGA	1
187	ENST00000263847	OSBP	3.11238	ATT	TTC	TGA	1
188	ENST00000321385	TIGD5	3.11238	GGT	GTG	TGA	1
189	ENST00000264028	ARCN1	3.11005	ATT	CTG	TAA	1
190	ENST00000523965	SORBS3	3.1072	CCG	GTG	TGA	1
191	ENST00000296504	SAP30	3.10304	GTT	CAC	TAG	1
192	ENST00000304271	C11orf24	3.10241	GAA	ATG	TGA	1
193	ENST00000249014	CDC42EP1	3.08993	AAG	GTG	TGA	1
194	ENST00000216034	TOMM22	3.08899	AAG	ATC	TAG	1
195	ENST00000343304	LRRC41	3.08588	ACC	ATG	TGA	1
196	ENST00000291842	SHKBP1	3.08306	TCC	TTT	TGA	1
197	ENST00000295899	THOC7	3.07774	AAG	CCA	TAG	1
198	ENST00000639361	TBC1D9B	3.07774	TCC	GGC	TGA	1
199	ENST00000397498	ARL16	3.07774	AAC	GAT	TGA	1
200	ENST00000402868	KMT5A	3.07508	AAG	CAT	TAA	1
201	ENST00000321265	NUDC	3.0724	TTC	AAC	TAG	1
202	ENST00000416614	NOP14	3.0724	AAA	AAA	TAA	1
203	ENST00000331334	GLRX5	3.0724	TCC	AAG	TGA	1
204	ENST00000375300	SIK3	3.0724	GGC	GTG	TAA	1
205	ENST00000353442	LMBR1	3.07151	GCA	CTG	TGA	1
206	ENST00000295006	CAPN2	3.06273	GTA	CTT	TGA	1
207	ENST00000331483	P4HB	3.05815	GAA	CTG	TAA	1
208	ENST00000192788	UHRF1BP1	3.04915	GAG	CTC	TGA	1
209	ENST00000326631	PLEKHJ1	3.04605	CAG	GCG	TGA	1
210	ENST00000298316	ARF6	3.04566	AAA	TCT	TAA	1
211	ENST00000356654	ATN1	3.04445	CCA	CTG	TAG	1
212	ENST00000308677	PRKACA	3.04313	GAG	TTT	TAG	1
213	ENST00000239891	ALG5	3.03653	ATG	AAT	TAG	1
214	ENST00000360541	ETF1	3.03099	GAC	TAC	TAG	1
215	ENST00000360003	MCMBP	3.03099	GAA	CTT	TAA	1
216	ENST00000582401	TXNIP	3.03099	GTG	CAG	TGA	1
217	ENST00000251871	MED17	3.03099	CTA	CTA	TGA	1
218	ENST00000246174	ARMCX5	3.03099	AAA	CTC	TGA	1
219	ENST00000343938	CPTP	3.03099	CTG	CCC	TAG	1
220	ENST00000321898	SPATS2	3.02821	AAC	TCT	TGA	1
221	ENST00000313597	GMPPA	3.02543	ATC	CTC	TGA	1
222	ENST00000361605	C1orf174	3.02543	GAA	ATG	TAG	1
223	ENST00000374135	GPN2	3.02543	CAG	CTG	TAG	1
224	ENST00000265626	PMEPA1	3.0217	CCT	CTC	TAG	1
225	ENST00000285737	LONP2	3.01984	AAA	CTG	TAG	1
226	ENST00000425753	TSTA3	3.01984	CGG	AAG	TGA	1
227	ENST00000374294	DNAJC25-GNG10	3.01872	TTA	CTC	TGA	1
228	ENST00000328649	CIB1	3.01117	GTC	CTG	TGA	1
229	ENST00000265689	CHKA	3.00857	GGG	GTG	TGA	1
230	ENST00000361436	RPL12	2.99991	GCC	AGT	TAA	1
231	ENST00000302506	CDC25A	2.99987	AAG	CTC	TGA	1
232	ENST00000247668	TRAF2	2.99549	GGG	CTC	TAA	1
233	ENST00000394231	MIEN1	2.99528	ATC	CTG	TGA	1
234	ENST00000204517	TFAP4	2.99379	CTT	CCC	TGA	1
235	ENST00000337000	SLC26A6	2.99379	AGA	CTC	TGA	1
236	ENST00000380044	MPV17	2.98804	CGG	CTC	TAA	1
237	ENST00000300417	LRSAM1	2.98804	AGC	AGC	TGA	1
238	ENST00000345617	HDAC4	2.98804	CCC	CTG	TAG	1
239	ENST00000278671	LAMTOR1	2.98639	ATC	CCA	TGA	1
240	ENST00000287263	RAB11FIP1	2.98527	AAG	ATG	TAA	1
241	ENST00000264093	DGUOK	2.98371	AAT	CTG	TAA	1
242	ENST00000373203	ENG	2.98227	ATG	GCA	TAG	1
243	ENST00000304895	GUSB	2.98227	TTT	ACT	TGA	1
244	ENST00000008527	CRY1	2.98227	ACT	AAT	TAG	1
245	ENST00000308831	RHOD	2.98227	GTG	ACC	TGA	1
246	ENST00000377244	SNX15	2.98227	CCA	CCC	TAA	1
247	ENST00000255613	KMT5C	2.98227	GAG	CTG	TGA	1
248	ENST00000382409	DEAF1	2.98227	ACC	GTG	TGA	1
249	ENST00000307145	KLF13	2.98227	TCG	CCC	TGA	1
250	ENST00000298492	FAM175B	2.97995	CAG	ATT	TAA	1
251	ENST00000337198	AZIN1	2.97646	GAA	GCT	TAA	1
252	ENST00000293328	STAT5B	2.97646	CAA	TCG	TGA	1
253	ENST00000372406	GPR107	2.97646	GCC	GTG	TGA	1
254	ENST00000265316	ABCB6	2.97646	GAA	CGG	TGA	1
255	ENST00000308354	PDLIM2	2.97646	CGG	GCC	TGA	1
256	ENST00000618014	CCNA2	2.97044	AAT	CTG	TAA	1
257	ENST00000263904	STAM2	2.96756	CTC	CTT	TAG	1
258	ENST00000312726	GUK1	2.96524	GGC	GCC	TGA	1
259	ENST00000216187	FOXRED2	2.96477	GAG	CTC	TGA	1
260	ENST00000265073	SUB1	2.96333	AAA	CTG	TAA	1
261	ENST00000260731	KIF11	2.96301	AAC	CTT	TAA	1
262	ENST00000399953	NPRL3	2.95711	CTC	CCC	TGA	1
263	ENST00000396556	OSBPL10	2.95178	GCA	CAC	TGA	1
264	ENST00000266508	AEBP2	2.94881	AAG	AGG	TAA	1
265	ENST00000307968	FNIP1	2.94535	CTC	CTT	TAA	1
266	ENST00000265896	SQLE	2.94503	GTT	CAT	TAA	1
267	ENST00000221200	KCTD9	2.94344	GTC	AGA	TGA	1
268	ENST00000237654	CCNI	2.94303	GTC	ATG	TAG	1
269	ENST00000397261	ARPC4	2.94044	AAT	TTT	TAA	1
270	ENST00000261250	C12orf4	2.94044	AAG	CAC	TAA	1
271	ENST00000302631	SCAMP3	2.93744	GCC	CCG	TGA	1
272	ENST00000360943	UBE2Z	2.93744	AGG	GTT	TAG	1
273	ENST00000329399	PDLIM1	2.93744	CCC	AAG	TGA	1
274	ENST00000377658	KLHL21	2.93744	CTG	CAC	TAG	1
275	ENST00000291722	CACFD1	2.93744	GAG	CTG	TGA	1
276	ENST00000282058	HAUS1	2.93334	GAA	CTG	TGA	1
277	ENST00000329305	TPM2	2.93246	AAC	CTG	TGA	1
278	ENST00000005340	DVL2	2.9314	GTT	ATG	TAG	1
279	ENST00000205194	NAT14	2.9314	GAC	CTG	TGA	1
280	ENST00000000412	M6PR	2.92777	CCA	ATG	TAG	1
281	ENST00000292430	LY6K	2.92339	CTG	TCT	TGA	1
282	ENST00000543796	RAN	2.92067	GAC	CTG	TGA	1
283	ENST00000265229	MRPL22	2.91973	ACT	CTA	TGA	1
284	ENST00000335459	TRABD2A	2.91802	CTC	CTG	TAA	1
285	ENST00000419783	GPX1	2.91435	TGT	GCC	TAG	1
286	ENST00000371626	TXNDC12	2.91128	GAA	TTG	TAA	1
287	ENST00000303204	PRELID1	2.90861	TTT	GTG	TAG	1
288	ENST00000377276	PRKACG	2.9082	GAG	TTT	TAG	1
289	ENST00000429429	SLBP	2.90201	ATG	AGC	TAA	1
290	ENST00000309851	GSTM1	2.90201	AAC	AAG	TAG	1
291	ENST00000241337	GSTM2	2.90201	AAC	AAG	TAG	1
292	ENST00000380554	AKR1C3	2.89517	GAA	TAT	TAA	1
293	ENST00000377199	TRIM27	2.8908	TCC	CCT	TGA	1
294	ENST00000561530	CARHSP1	2.8908	AGC	TCC	TAG	1
295	ENST00000235332	MIIP	2.8908	AAG	CCC	TGA	1
296	ENST00000320574	POLE	2.88451	GGC	CAT	TAG	1
297	ENST00000460843	EHMT1	2.88451	CCC	CTA	TGA	1
298	ENST00000269980	BCKDHA	2.88451	GAT	AAG	TGA	1
299	ENST00000325418	GSG2	2.88451	TTT	AAG	TAA	1
300	ENST00000247020	SDF2	2.88247	GAG	CTG	TGA	1
301	ENST00000254816	TRIM47	2.88085	AGG	AGG	TGA	1
302	ENST00000521662	ENY2	2.87871	AGC	CTT	TAA	1
303	ENST00000369836	GSTM4	2.8782	AAC	AAG	TAA	1
304	ENST00000344293	TAF3	2.8782	GCC	CAC	TGA	1
305	ENST00000380056	SLC4A11	2.8782	AGG	CCT	TGA	1
306	ENST00000216106	HMGXB4	2.87694	GGA	CTG	TGA	1
307	ENST00000258341	LAMC1	2.87617	AAG	CCC	TAG	1
308	ENST00000500728	LRPAP1	2.87567	GAA	CTC	TGA	1
309	ENST00000361076	BAG6	2.87058	GAT	CCT	TAG	1
310	ENST00000334352	USP16	2.86995	ATA	CTG	TAA	1
311	ENST00000340941	MCCC2	2.86845	AGG	ATG	TAA	1
312	ENST00000369800	NEURL1B	2.86845	AGG	CCA	TAG	1
313	ENST00000231004	LOX	2.86419	CCG	TAT	TAG	1
314	ENST00000275820	NOM1	2.86355	AGA	ATG	TAG	1
315	ENST00000296484	POC1A	2.85863	ACA	CCA	TGA	1
316	ENST00000288439	SLC38A10	2.85863	CCC	CTT	TAA	1
317	ENST00000263228	UBE2R2	2.85648	GAG	TCG	TGA	1
318	ENST00000295666	IGFBP7	2.85408	GAG	CTA	TAA	1
319	ENST00000216252	PHF5A	2.84945	AAG	AGG	TGA	1
320	ENST00000290158	KPNB1	2.84535	CAA	GCT	TGA	1
321	ENST00000397786	MED13	2.8448	ATG	CTG	TGA	1
322	ENST00000322428	MAF1	2.8422	TGT	ATT	TGA	1
323	ENST00000376810	UBIAD1	2.8422	AAA	ATT	TAA	1
324	ENST00000338306	CCDC157	2.8422	CCC	ATG	TAG	1
325	ENST00000256545	EMC7	2.83871	AGG	AGG	TAG	1
326	ENST00000360150	ERGIC2	2.83827	ACA	CAT	TAA	1
327	ENST00000295802	RETSAT	2.83565	AAG	AAT	TAG	1
328	ENST00000335765	UNC119	2.83565	ACA	CCC	TGA	1
329	ENST00000381334	TMEM165	2.83565	GGT	TTT	TAA	1
330	ENST00000238647	IRF2BPL	2.83565	GAC	CCT	TGA	1
331	ENST00000585809	WDR18	2.83433	GCC	AAG	TGA	1
332	ENST00000285021	XPC	2.83346	CAG	CTG	TGA	1
333	ENST00000359523	MPZL1	2.83236	AAG	AAT	TAA	1
334	ENST00000265260	PCNP	2.83038	GAC	AAT	TAA	1
335	ENST00000262365	FAM86B2	2.82906	ACA	CTG	TAG	1
336	ENST00000448228	FAM86B1	2.82906	ACA	CTG	TAG	1
337	ENST00000349792	PIP5K1A	2.82641	ACC	CAT	TAA	1
338	ENST00000637056	ZBTB38	2.82575	GTC	CTT	TGA	1
339	ENST00000265881	REXO2	2.82476	GTG	AGT	TGA	1
340	ENST00000451301	MORF4L2	2.82428	GCC	CTG	TGA	1
341	ENST00000261758	MESDC2	2.81978	GAC	CTG	TGA	1
342	ENST00000291107	ABR	2.81577	GAC	GTG	TAG	1
343	ENST00000296214	MEAF6	2.81377	GAC	TAT	TAG	1
344	ENST00000252603	PGLS	2.81377	ACT	TTG	TAG	1
345	ENST00000293379	ITGA5	2.81087	GAT	GCC	TGA	1
346	ENST00000381103	KIF2A	2.81042	GCC	CTT	TAA	1
347	ENST00000259239	IMP4	2.81042	ACC	GAG	TGA	1
348	ENST00000331552	NR2C2AP	2.81042	AAG	GTG	TGA	1
349	ENST00000296444	SHISA5	2.81042	GCC	CTC	TGA	1
350	ENST00000302326	MN1	2.81042	CTA	ACT	TGA	1
351	ENST00000350498	PDAP1	2.80867	AAT	AAG	TAA	1
352	ENST00000374825	BRD2	2.80578	TCA	GGC	TAA	1
353	ENST00000643116	AP3D1	2.80414	AAG	TGT	TGA	1
354	ENST00000368020	USF1	2.80301	AGC	AAC	TAA	1
355	ENST00000437425	SGCE	2.80195	TAT	CCC	TGA	1
356	ENST00000308647	ATAD3B	2.79589	CTG	TTG	TAG	1
357	ENST00000221856	FSD1	2.79147	CTC	ACC	TAG	1
358	ENST00000477565	BORCS8	2.79147	CAC	AGG	TAG	1
359	ENST00000645237	ABCC4	2.7901	GCA	CTG	TGA	1
360	ENST00000217893	TAF9	2.78463	AAT	CTG	TAA	1
361	ENST00000366514	TFB2M	2.78463	GAT	AGG	TAG	1
362	ENST00000388752	MRPL2	2.78463	CAA	AGC	TGA	1
363	ENST00000405315	NUCB1	2.78463	CAT	CTG	TGA	1
364	ENST00000382247	DCAF16	2.78463	TCA	CTG	TAA	1
365	ENST00000295008	MRPL55	2.77774	AAG	AAG	TGA	1
366	ENST00000343028	TM7SF3	2.77774	CTT	CTG	TAG	1
367	ENST00000259806	FOXF2	2.77774	GTC	ATG	TGA	1
368	ENST00000225174	PPIF	2.77255	TTG	AGC	TAA	1
369	ENST00000264167	AGPS	2.77081	CTT	TTA	TAA	1
370	ENST00000166139	FSTL3	2.77043	TTC	GTG	TGA	1
371	ENST00000264036	MCAM	2.76663	AGG	CAT	TAG	1
372	ENST00000233379	FAHD2A	2.76478	GTG	GTG	TGA	1
373	ENST00000414284	STXBP2	2.76175	CTG	CCC	TGA	1
374	ENST00000430767	SEC14L1	2.76165	TCC	AGG	TAG	1
375	ENST00000296255	RPN1	2.76146	GCC	CTG	TAG	1
376	ENST00000294742	ARPC5	2.76079	ACT	GTG	TAG	1
377	ENST00000267023	NABP2	2.76078	AAG	AGA	TAG	1
378	ENST00000315073	TRIM41	2.75825	TGC	CCT	TGA	1
379	ENST00000367576	LTV1	2.75726	AAG	CTA	TAG	1
380	ENST00000603017	RASL10B	2.75683	ATC	ATG	TGA	1
381	ENST00000411543	EPN1	2.75656	CTC	CTA	TAA	1
382	ENST00000296412	ADH5	2.75502	AAG	ATT	TAA	1
383	ENST00000350592	C1orf43	2.75457	ACT	CTG	TGA	1
384	ENST00000323786	COG4	2.75308	CGC	CTG	TAG	1
385	ENST00000262302	NUBP2	2.75148	CTC	CCC	TGA	1
386	ENST00000352178	CBS	2.74411	CAG	AAG	TGA	1
387	ENST00000643721	TRIM8	2.74368	ACG	AGC	TAA	1
388	ENST00000309366	FKBP2	2.7411	GAG	CTG	TAA	1
389	ENST00000451657	NME6	2.73697	ACT	ATG	TAG	1
390	ENST00000393432	HNRNPH1	2.73541	ATT	GCA	TAG	1
391	ENST00000254878	RIDA	2.73125	TCA	CTA	TAA	1
392	ENST00000264010	CTCF	2.73125	GAC	CGG	TGA	1
393	ENST00000264990	ACAD11	2.73125	AAG	ATA	TAA	1
394	ENST00000376510	MSRB2	2.73125	AAA	CAC	TGA	1
395	ENST00000297632	TMEM65	2.73125	AAA	AGT	TAA	1
396	ENST00000295974	APBB2	2.73125	ATG	CCA	TAG	1
397	ENST00000263620	ARID3A	2.73125	TTG	CCT	TAA	1
398	ENST00000535601	HTATSF1	2.72765	GAT	ATT	TAA	1
399	ENST00000263102	CCDC6	2.72765	CAG	CCT	TAA	1
400	ENST00000234420	MSH6	2.72404	GAA	TTA	TAG	1
401	ENST00000544496	PCMT1	2.72404	TGG	AAG	TGA	1
402	ENST00000254654	ILKAP	2.72404	GGG	CAC	TGA	1
403	ENST00000311083	CSRP2	2.72404	GCC	CAG	TAA	1
404	ENST00000525815	SLC35F2	2.72404	GTC	TTG	TAG	1
405	ENST00000261038	DIRC2	2.72404	TCC	GTT	TAA	1
406	ENST00000279035	PIGT	2.72069	CCA	CTC	TGA	1
407	ENST00000373408	CCDC167	2.72041	ACC	ATG	TGA	1
408	ENST00000326153	GTPBP6	2.71678	CCA	GGA	TGA	1
409	ENST00000617316	ORAI1	2.71678	TAT	GCC	TAG	1
410	ENST00000330794	TMEM173	2.71678	TTC	TCT	TGA	1
411	ENST00000368910	TNFAIP8L2	2.71678	AAG	CTC	TGA	1
412	ENST00000173527	ISOC1	2.71046	AAA	GTA	TAG	1
413	ENST00000440428	FAM58A	2.71046	ATC	CCC	TAA	1
414	ENST00000258148	MDM2	2.70947	TTC	CCC	TAG	1
415	ENST00000358913	MYPN	2.70947	GAA	CTT	TAA	1
416	ENST00000260643	PREB	2.70947	TTC	CTT	TAG	1
417	ENST00000325180	GGA1	2.70947	AGC	CTC	TAG	1
418	ENST00000345125	CTSB	2.70361	AAG	ATC	TAA	1
419	ENST00000301587	ATP5H	2.69992	AAT	TTA	TAA	1
420	ENST00000379666	MRPL33	2.69841	ATC	CTG	TAG	1
421	ENST00000375780	CLIC1	2.69375	CTC	AAA	TAA	1
422	ENST00000294179	STX5	2.69251	CTT	GCT	TGA	1
423	ENST00000258412	TMBIM1	2.69251	CGC	AAT	TAA	1
424	ENST00000524821	C8orf82	2.69251	TCG	CCC	TGA	1
425	ENST00000282050	ATP5A1	2.69146	GAA	GCT	TAA	1
426	ENST00000310118	PSMD2	2.68763	GAT	CTC	TAA	1
427	ENST00000356244	RANGAP1	2.68505	AAG	GTC	TAG	1
428	ENST00000217182	EEF1A2	2.68364	GGC	AAG	TGA	1
429	ENST00000240316	COIL	2.67529	CCT	GCC	TGA	1
430	ENST00000376958	GPR180	2.67529	CAT	TTC	TGA	1
431	ENST00000255608	BTBD2	2.67529	TAC	ACC	TAG	1
432	ENST00000328379	PTRHD1	2.67529	TTC	AAG	TAA	1
433	ENST00000623535	CDKL5	2.67529	GCC	TTG	TAA	1
434	ENST00000373019	SF3A3	2.6742	CTG	CTC	TAG	1
435	ENST00000238091	ITGB1BP1	2.67384	AAA	CCC	TGA	1
436	ENST00000233336	TTL	2.66923	AAG	CTG	TGA	1
437	ENST00000278756	APLP2	2.66867	CAG	ATT	TAG	1
438	ENST00000362063	ZNF652	2.66847	CAT	CAT	TAA	1
439	ENST00000371717	PMPCA	2.66772	TTC	CGG	TAG	1
440	ENST00000433529	TIA1	2.66772	ACC	CAG	TGA	1
441	ENST00000250113	FXR2	2.66772	GTT	TCA	TAA	1
442	ENST00000312049	MEN1	2.66772	GGC	CTC	TGA	1
443	ENST00000304778	LONRF3	2.66772	CAA	AAC	TAG	1
444	ENST00000327761	RASSF1	2.66772	CTT	GGG	TGA	1
445	ENST00000448943	TWIST2	2.66772	TCC	CAC	TAG	1
446	ENST00000374168	RPS6KA1	2.66392	ACC	CTG	TGA	1
447	ENST00000350028	SAMM50	2.6601	TTC	CTG	TAG	1
448	ENST00000370092	IDH3G	2.6601	CTC	CTG	TAG	1
449	ENST00000466681	MALSU1	2.6601	TGT	GAA	TAA	1
450	ENST00000334504	COL4A6	2.6601	AGC	CTG	TAG	1
451	ENST00000243810	SP140L	2.6601	AAC	AGT	TGA	1
452	ENST00000454652	KLHL24	2.6601	AAA	CTC	TGA	1
453	ENST00000319540	SCD5	2.6601	AGT	GCT	TGA	1
454	ENST00000427180	40057	2.659	GAG	ATG	TAG	1
455	ENST00000280969	MAT2B	2.65806	TTT	CAT	TAG	1
456	ENST00000254950	VPS4A	2.65627	GAG	AGT	TAA	1
457	ENST00000390665	PPP2R3B	2.65627	CCG	CTG	TGA	1
458	ENST00000372994	C9orf16	2.65512	AGC	CCC	TAG	1
459	ENST00000264563	IL11	2.65499	CGG	CTG	TGA	1
460	ENST00000376957	SRM	2.65444	GTG	AGC	TGA	1
461	ENST00000264827	HOOK2	2.65243	AAG	CAC	TGA	1
462	ENST00000409304	SERPINE2	2.65203	AAA	CCC	TGA	1
463	ENST00000566113	CDIPT	2.65177	AAG	AAG	TGA	1
464	ENST00000359890	RBM23	2.64687	ACC	ATG	TAA	1
465	ENST00000352689	MKLN1	2.64548	ACA	CTG	TAA	1
466	ENST00000257915	TFCP2	2.6444	CTG	AAG	TAG	1
467	ENST00000268482	DHX38	2.6444	GGT	CTG	TGA	1
468	ENST00000617285	HYOU1	2.6437	GAA	CTA	TAA	1
469	ENST00000372257	ERI3	2.63569	CCG	TTC	TGA	1
470	ENST00000264689	UFSP2	2.6346	ATG	ATT	TAA	1
471	ENST00000338920	PRRC2C	2.63381	AAA	TCT	TAA	1
472	ENST00000366647	GNPAT	2.62974	AAA	CTT	TAA	1
473	ENST00000373616	MTCH1	2.62943	CTG	GAG	TAA	1
474	ENST00000343813	ICMT	2.62675	GAC	CTG	TGA	1
475	ENST00000236671	CTSD	2.62334	CGC	CTC	TAG	1
476	ENST00000306823	GPS1	2.61534	AAC	ATG	TGA	1
477	ENST00000361677	RUNDC1	2.61251	GCC	TTT	TGA	1
478	ENST00000333628	TUBB2A	2.61136	GAG	GCT	TAA	1
479	ENST00000321341	ME2	2.60852	ACA	GAA	TAG	1
480	ENST00000273130	DYNC1LI1	2.60852	GCT	TCT	TGA	1
481	ENST00000424236	DCTN4	2.60852	CTT	CCT	TAA	1
482	ENST00000261942	FAF2	2.60852	GAC	GAA	TGA	1
483	ENST00000376980	DNAJC1	2.60852	AAA	AGC	TGA	1
484	ENST00000312397	SART1	2.60852	ACC	AAG	TGA	1
485	ENST00000339430	LITAF	2.60852	CGT	TTG	TAG	1
486	ENST00000397728	LSS	2.60852	CAC	CCC	TGA	1
487	ENST00000323456	MTMR4	2.60852	TCC	AGT	TGA	1
488	ENST00000396368	KIAA0430	2.60852	AAG	CTT	TAA	1
489	ENST00000377707	SHB	2.60852	ACC	CTG	TGA	1
490	ENST00000598519	ZNF628	2.60852	ACG	TTT	TGA	1
491	ENST00000297477	TMEM184A	2.60852	GAC	CTG	TAG	1
492	ENST00000227524	PRPF19	2.60318	AGC	CTG	TAG	1
493	ENST00000256441	MRPS36	2.6005	CCT	GAA	TAA	1
494	ENST00000331531	SLC25A10	2.6005	CCA	TCC	TGA	1
495	ENST00000305596	CD2BP2	2.6005	TAC	ACC	TGA	1
496	ENST00000292114	TMEM199	2.6005	GAA	CTG	TAA	1
497	ENST00000271620	PRUNE	2.6005	AAG	AAG	TGA	1
498	ENST00000378378	ARHGEF16	2.6005	GAC	GTG	TAG	1
499	ENST00000337211	PCGF6	2.6005	ATA	ACT	TGA	1
500	ENST00000221671	C19orf44	2.6005	GAG	CTG	TGA	1
501	ENST00000299612	MAPK7	2.6005	GAC	CCC	TGA	1
502	ENST00000369535	NRAS	2.59848	GTG	ATG	TAA	1
503	ENST00000334678	RPS19BP1	2.59377	GGC	AGC	TAG	1
504	ENST00000274137	NDUFS6	2.59289	CAC	CAC	TAG	1
505	ENST00000216277	PAPOLA	2.59242	AAT	CGG	TAA	1
506	ENST00000313334	BTF3L4	2.59242	GCT	AAC	TAA	1
507	ENST00000374542	DAXX	2.59242	TCT	GAT	TAG	1
508	ENST00000314565	BORCS5	2.59242	AGG	CTG	TAG	1
509	ENST00000264657	STAT3	2.59039	CCC	ATG	TGA	1
510	ENST00000530758	BRK1	2.58629	CTC	ACC	TAG	1
511	ENST00000419869	STRAP	2.58266	AAG	GCC	TGA	1
512	ENST00000613180	PIP4K2B	2.58266	CTG	ACG	TAG	1
513	ENST00000340385	PRDX6	2.58058	CAG	CCT	TAA	1
514	ENST00000354700	ACAP3	2.57993	GAG	AGC	TAG	1
515	ENST00000381031	TTC38	2.57775	ATG	CAG	TGA	1
516	ENST00000261776	VAC14	2.57775	GTC	CTC	TGA	1
517	ENST00000351328	CS	2.57364	TCA	GGG	TAA	1
518	ENST00000613537	TCEB3	2.57364	CGA	CGA	TAA	1
519	ENST00000379170	MCUR1	2.57364	TGG	ATC	TAA	1
520	ENST00000215567	TECR	2.57138	CTG	CTC	TGA	1
521	ENST00000379387	UEVLD	2.56951	AAA	CTT	TGA	1
522	ENST00000311502	RABL6	2.56847	GAG	CTC	TAG	1
523	ENST00000217455	ACOT8	2.55955	AAG	CTG	TAG	1
524	ENST00000210444	NANS	2.55912	AAG	TCT	TAA	1
525	ENST00000309311	EEF2	2.55636	AAA	TTG	TAG	1
526	ENST00000366988	NENF	2.5562	GAG	TTC	TGA	1
527	ENST00000538945	STIP1	2.55453	ATT	CGG	TGA	1
528	ENST00000309951	ACO1	2.5516	GCC	AAG	TAG	1
529	ENST00000361337	TOP1	2.54613	GAG	TTT	TAG	1
530	ENST00000265990	BTAF1	2.54613	CTC	AAG	TAA	1
531	ENST00000546954	TRIAP1	2.54613	TCT	TCT	TGA	1
532	ENST00000296292	RFT1	2.54613	ATG	ACA	TGA	1
533	ENST00000283206	TMEM87B	2.54613	ATA	ATG	TGA	1
534	ENST00000286067	C10orf12	2.54613	GCA	AAG	TGA	1
535	ENST00000361786	CIPC	2.54613	GCC	ATA	TAG	1
536	ENST00000400341	HLA-C	2.54376	AAA	GCC	TGA	1
537	ENST00000222553	NAMPT	2.54326	CAT	CAT	TAG	1
538	ENST00000302787	LETM1	2.54049	AAG	AGC	TAG	1
539	ENST00000302763	CTNNA1	2.53979	AGC	ATC	TAA	1
540	ENST00000336854	ATG101	2.53941	GCC	CTC	TGA	1
541	ENST00000316594	HNRNPH2	2.53766	CTT	GCT	TAG	1
542	ENST00000335420	KLHDC10	2.53766	TTG	AAA	TGA	1
543	ENST00000554659	VTI1B	2.53766	AGC	CAT	TGA	1
544	ENST00000254770	LANCL2	2.53766	AGG	GAT	TAA	1
545	ENST00000294256	SYVN1	2.53766	GCC	CAC	TGA	1
546	ENST00000394945	SPOCK1	2.53766	ATA	TGG	TAG	1
547	ENST00000323534	RAP2B	2.53766	ATC	CTC	TGA	1
548	ENST00000366806	MLLT4	2.53766	ACA	AAG	TGA	1
549	ENST00000270502	C19orf52	2.53766	CCG	AGA	TGA	1
550	ENST00000319394	WDTC1	2.53766	CCC	AGC	TAG	1
551	ENST00000373115	CHST3	2.53766	GTC	ACG	TAG	1
552	ENST00000259037	NDUFB5	2.53483	GAC	AAT	TAA	1
553	ENST00000394110	PPP2R5D	2.53483	GCT	CTC	TGA	1
554	ENST00000230340	BYSL	2.52913	GTG	GAG	TGA	1
555	ENST00000361293	CHD1L	2.52913	GTG	CCT	TAA	1
556	ENST00000359635	HLA-B	2.52913	ACA	GCT	TGA	1
557	ENST00000359273	BCS1L	2.52913	AGG	AGG	TGA	1
558	ENST00000322602	MFAP3	2.52913	CAG	CTG	TAA	1
559	ENST00000292478	PTCD1	2.52913	GGC	AGG	TGA	1
560	ENST00000324557	ECE2	2.52913	CAG	CTC	TGA	1
561	ENST00000424479	PLPP5	2.52913	GAT	ATT	TAA	1
562	ENST00000222374	CADM4	2.52913	TTC	ATC	TGA	1
563	ENST00000377595	UCHL3	2.52141	GCA	GCA	TAG	1
564	ENST00000305533	TWF2	2.52123	GAC	AGC	TAG	1
565	ENST00000324266	TRAPPC12	2.52054	CTG	GCC	TAG	1
566	ENST00000361505	PNP	2.51951	GCC	AGT	TGA	1
567	ENST00000272233	RHOB	2.51925	GTG	CTA	TGA	1
568	ENST00000246117	NCLN	2.51882	ACA	CAG	TGA	1
569	ENST00000216038	RTCB	2.51605	AAA	GGA	TAG	1
570	ENST00000265192	PAIP2	2.51561	AAT	ATT	TGA	1
571	ENST00000341394	CAPRIN1	2.51501	GTG	AAT	TAA	1
572	ENST00000309137	FAM192A	2.51449	GCC	CCC	TAG	1
573	ENST00000367811	NME7	2.51428	GAT	AAT	TAG	1
574	ENST00000327357	TRIM26	2.51328	AGA	CCC	TGA	1
575	ENST00000301964	TADA3	2.51188	GAT	GGG	TAG	1
576	ENST00000376227	CCDC22	2.51188	GAG	GCC	TGA	1
577	ENST00000337619	AP1S1	2.50996	TTG	GCA	TAG	1
578	ENST00000392590	CDCA4	2.50928	GAG	ACC	TGA	1
579	ENST00000373371	SLC2A8	2.50928	GGG	CGA	TGA	1
580	ENST00000220751	RIPK2	2.50806	AGC	ATG	TAA	1
581	ENST00000361183	CAPZA2	2.50724	AAT	GCA	TAA	1
582	ENST00000262177	DNAJB6	2.50492	AAT	CAC	TAG	1
583	ENST00000269397	CBX4	2.50229	ACG	GTG	TAG	1
584	ENST00000312515	DRAP1	2.50054	GAC	TCC	TAG	1
585	ENST00000309027	GOLIM4	2.50054	GAA	ATG	TAG	1
586	ENST00000267163	RB1	2.49834	GAG	AAA	TGA	1
587	ENST00000619747	LAPTM4B	2.49755	TCT	GCC	TAA	1
588	ENST00000614911	HIST1H3E	2.49634	AGG	GCG	TGA	1
589	ENST00000276704	C8orf76	2.49614	TTG	GCT	TAG	1
590	ENST00000360579	VPS29	2.48521	AAA	CCT	TAA	1
591	ENST00000226004	DUSP3	2.48375	AAA	CCC	TAG	1
592	ENST00000262187	RHEB	2.48125	GTG	ATG	TGA	1
593	ENST00000227618	ANAPC15	2.47974	ATG	ATC	TAG	1
594	ENST00000398805	HSDL2	2.47864	AGA	CTG	TGA	1
595	ENST00000438120	PTPRF	2.47859	GCA	ACG	TAA	1
596	ENST00000281243	QDPR	2.47571	TAT	TTT	TAG	1
597	ENST00000336138	THEM6	2.47571	GAC	CAG	TGA	1
598	ENST00000388711	GOLM1	2.47302	ACA	CTC	TGA	1
599	ENST00000373312	FAM129B	2.47122	GAG	TTC	TAG	1
600	ENST00000241600	MRPS2	2.47122	TCC	CTG	TGA	1
601	ENST00000319466	MCFD2	2.47122	CTG	CAG	TAG	1
602	ENST00000265564	EXOSC7	2.47122	CTG	GGA	TGA	1
603	ENST00000330938	PTTG1IP	2.47122	AAC	AAC	TAA	1
604	ENST00000355423	SAP30BP	2.47122	AAG	CAG	TGA	1
605	ENST00000278353	HSD17B12	2.47122	AAG	AAC	TAA	1
606	ENST00000399598	UBXN2B	2.47122	CTA	AAA	TAA	1
607	ENST00000345093	RNF41	2.47122	GAG	ATA	TAA	1
608	ENST00000333256	TSSC4	2.47122	GAG	GTC	TGA	1
609	ENST00000616663	PYCRL	2.47122	AGA	AAG	TAG	1
610	ENST00000374011	AHDC1	2.47122	TCC	CTG	TAG	1
611	ENST00000264560	PALM	2.47122	ATC	ATG	TGA	1
612	ENST00000372025	TMEM69	2.4707	CAA	GTA	TAA	1
613	ENST00000254928	ERAL1	2.46821	CTC	AAG	TGA	1
614	ENST00000618970	PDCD6	2.46812	ATC	GTA	TGA	1
615	ENST00000341698	TMEM189-UBE2V1	2.46802	AGC	AAT	TAA	1
616	ENST00000340309	UBE2V1	2.46802	AGC	AAT	TAA	1
617	ENST00000475243	VAPB	2.46671	GCC	TTG	TAG	1
618	ENST00000350995	EZH2	2.46671	ATC	CCT	TGA	1
619	ENST00000425248	COPG2	2.46671	GTT	GGA	TAA	1
620	ENST00000221233	EXOSC5	2.46671	AAG	AGC	TGA	1
621	ENST00000370487	MRGBP	2.46671	CGC	ACG	TAG	1
622	ENST00000517367	NDUFB9	2.46265	CCC	ATG	TAG	1
623	ENST00000615769	DDX52	2.46218	AAA	AGT	TAA	1
624	ENST00000323716	ARMC10	2.46218	AAA	ATC	TGA	1
625	ENST00000314845	AMBRA1	2.46218	AAC	AGG	TAG	1
626	ENST00000262815	MAU2	2.46218	CTC	CTG	TGA	1
627	ENST00000335255	FOXK2	2.46218	CAG	AAC	TAG	1
628	ENST00000534355	C11orf31	2.46218	CTG	TCG	TAG	1
629	ENST00000221573	SNAPC2	2.46218	GCC	AGG	TGA	1
630	ENST00000409414	CYSRT1	2.46218	ATC	TCC	TAG	1
631	ENST00000432641	SDHAF3	2.45991	AAA	TTT	TAG	1
632	ENST00000235345	SLC35D1	2.45991	GCA	GTG	TGA	1
633	ENST00000402521	EFTUD2	2.45982	CCC	ATG	TGA	1
634	ENST00000412304	ALDOA	2.45901	GCC	TAT	TAA	1
635	ENST00000373831	RCC1	2.45673	CAG	AGC	TGA	1
636	ENST00000431232	TMEM8A	2.45628	GTG	ACG	TGA	1
637	ENST00000371335	LAMP2	2.45307	ACT	CTG	TAA	1
638	ENST00000394820	NFKB1	2.45307	AAA	ATT	TAG	1
639	ENST00000382450	MLST8	2.45307	CTG	GGC	TAG	1
640	ENST00000249396	SIRT2	2.45307	CCC	CAG	TGA	1
641	ENST00000258530	APPL2	2.45307	GAA	GCA	TAA	1
642	ENST00000266025	TMEM115	2.45307	ACG	CTG	TAA	1
643	ENST00000308964	CCDC106	2.45307	AAG	CGG	TGA	1
644	ENST00000398733	UBE2D2	2.4524	GCG	ATG	TAA	1
645	ENST00000216350	PRMT5	2.45171	GGC	CTC	TAG	1
646	ENST00000379757	TXNDC5	2.44764	GAA	CTT	TAG	1
647	ENST00000587834	SEC11C	2.44389	GAA	TCC	TAA	1
648	ENST00000375749	POFUT1	2.44389	GAG	TTC	TGA	1
649	ENST00000244741	CDKN1A	2.44359	AAG	CCC	TAA	1
650	ENST00000337537	PPP2R5E	2.44206	CCA	ACT	TAA	1
651	ENST00000236959	ATIC	2.43984	CAC	CAC	TGA	1
652	ENST00000269812	PLPP2	2.43984	TCC	TCC	TGA	1
653	ENST00000374293	GNG10	2.43889	TTA	CTC	TGA	1
654	ENST00000505490	ALYREF	2.43822	ACC	AGT	TAA	1
655	ENST00000215570	TIMM13	2.43569	AAC	ATG	TGA	1
656	ENST00000300952	MIDN	2.43226	GTG	GCT	TAG	1
657	ENST00000485972	CDK5	2.43186	CCG	CCC	TAG	1
658	ENST00000371652	TMEM189	2.43186	ATC	AAA	TAA	1
659	ENST00000437048	VPS53	2.4307	AGA	CTG	TAG	1
660	ENST00000060969	SIKE1	2.42719	ATC	AAA	TAA	1
661	ENST00000299821	NCAPH2	2.42719	CAG	CCC	TGA	1
662	ENST00000274569	PCYOX1L	2.42719	GAA	CTG	TGA	1
663	ENST00000212015	SIRT1	2.42251	AAA	TCA	TAG	1
664	ENST00000555619	NPC2	2.42158	CAT	CTC	TAA	1
665	ENST00000358232	ELP2	2.42016	GCA	CTG	TAA	1
666	ENST00000471696	SELT	2.4178	CGA	TCA	TAG	1
667	ENST00000283290	ATG3	2.41592	ACA	ATG	TAA	1
668	ENST00000505459	SRP19	2.41535	AAG	AAG	TAA	1
669	ENST00000267973	WDR61	2.41214	CCA	ATT	TAA	1
670	ENST00000373703	PEF1	2.41214	ATG	CTA	TGA	1
671	ENST00000055077	RFC2	2.40835	GCC	AGT	TAG	1
672	ENST00000548249	DCTN2	2.40811	GGA	AAG	TGA	1
673	ENST00000409682	PSMD14	2.40568	TTT	AAA	TAA	1
674	ENST00000392542	RFC5	2.40263	GAG	GCC	TAG	1
675	ENST00000369762	ATP6AP1	2.40215	ATT	GTG	TGA	1
676	ENST00000393629	MON2	2.40073	GAA	TCT	TGA	1
677	ENST00000280700	NGLY1	2.40073	GAC	CTT	TGA	1
678	ENST00000375704	CARD16	2.40073	GGA	AAT	TAG	1
679	ENST00000263383	ILVBL	2.40073	GCT	GTA	TAG	1
680	ENST00000369248	FAM160B1	2.40073	ACA	CCA	TAA	1
681	ENST00000614790	CWC25	2.40073	AAA	AGA	TGA	1
682	ENST00000240285	RDH10	2.40073	GGA	ATC	TAA	1
683	ENST00000359676	NOL4L	2.40073	CAG	AAC	TGA	1
684	ENST00000437761	CD59	2.39881	CAT	CCC	TAA	1
685	ENST00000399932	FAM234A	2.39785	GAG	GCG	TAG	1
686	ENST00000357332	ASNA1	2.39497	GCC	CAG	TAG	1
687	ENST00000335686	SERPINB6	2.39353	TCT	CCG	TGA	1
688	ENST00000310706	JUP	2.39353	CTG	GCC	TAG	1
689	ENST00000265056	MCM2	2.39112	CAG	TTC	TGA	1
690	ENST00000413834	ATP5J2-PTCD1	2.39112	GGC	AGG	TGA	1
691	ENST00000310958	CCPG1	2.39112	AGT	TTG	TAA	1
692	ENST00000341980	PPP2R1B	2.39112	TTG	GCA	TAA	1
693	ENST00000253023	UBE2M	2.39112	CTG	AAA	TAG	1
694	ENST00000413427	SKIL	2.39112	AAA	GAA	TAG	1
695	ENST00000372422	YIPF3	2.39112	TCA	CAC	TGA	1
696	ENST00000254301	LGALS3	2.39112	ATG	ATA	TAA	1
697	ENST00000371795	IFIT5	2.39112	TCC	ATT	TAA	1
698	ENST00000393955	PC	2.39112	ATC	GAG	TGA	1
699	ENST00000302422	TMEM256	2.39112	GCT	CTT	TGA	1
700	ENST00000369937	CUEDC2	2.39112	TTC	CAT	TGA	1
701	ENST00000346166	RNF6	2.39112	AAT	GGG	TAA	1
702	ENST00000280357	IL18	2.39112	GAA	GAC	TAG	1
703	ENST00000297661	UBAP1	2.39112	GCC	AGC	TGA	1
704	ENST00000494943	PHC3	2.39112	GAA	TCT	TAA	1
705	ENST00000382762	BET1L	2.39112	AGG	ACG	TGA	1
706	ENST00000286494	ARHGEF25	2.39112	GAG	CTG	TAA	1
707	ENST00000495880	DUSP7	2.39048	TCC	ACG	TGA	1
708	ENST00000290291	OGFR	2.38749	AAG	CCT	TAA	1
709	ENST00000356476	HIST1H3D	2.38741	AGG	GCG	TAA	1
710	ENST00000355956	ADAM15	2.38725	TAC	CTC	TGA	1
711	ENST00000361219	SERBP1	2.38709	CTG	GCT	TAA	1
712	ENST00000255198	ZBED3	2.38628	CTC	CTG	TAG	1
713	ENST00000257966	OS9	2.38143	GAC	TTC	TGA	1
714	ENST00000395686	ERO1A	2.38143	ATT	CAT	TAA	1
715	ENST00000256707	KIDINS220	2.38143	ATT	CTT	TGA	1
716	ENST00000380445	VPS16	2.38143	AAG	AAG	TGA	1
717	ENST00000268673	PDPK1	2.38143	GTG	CAG	TGA	1
718	ENST00000296839	FOXQ1	2.38143	CTA	GCC	TGA	1
719	ENST00000320954	CRTAP	2.38006	ACC	AGC	TAG	1
720	ENST00000314761	WDR75	2.37938	GCC	CTT	TAA	1
721	ENST00000372481	NTMT1	2.37265	AGG	GCG	TGA	1
722	ENST00000372586	DOLK	2.37166	ATG	GCC	TAG	1
723	ENST00000266252	RNF185	2.37166	ATT	GCC	TAA	1
724	ENST00000421351	PERP	2.36538	TCT	GCC	TAA	1
725	ENST00000332725	SIGIRR	2.36314	GAT	ATG	TAG	1
726	ENST00000426739	ZNF234	2.35984	ACA	AGG	TGA	1
727	ENST00000007264	RPUSD1	2.35966	GAC	AGC	TGA	1
728	ENST00000242576	UNG	2.35944	GAG	CTG	TGA	1
729	ENST00000614378	HIST1H3G	2.35893	AGA	GCG	TAG	1
730	ENST00000334318	PTBP3	2.35885	ACA	ATC	TGA	1
731	ENST00000360467	COL4A2	2.35885	AAC	CTG	TGA	1
732	ENST00000281828	FARSB	2.35487	TTT	TTG	TGA	1
733	ENST00000331434	C8orf33	2.35388	TTC	TTT	TAG	1
734	ENST00000274606	NHP2	2.35139	CCC	CTA	TGA	1
735	ENST00000400000	VAPA	2.3502	ATC	TTG	TAG	1
736	ENST00000262395	TRAF4	2.34889	CTC	AGC	TGA	1
737	ENST00000206380	TMEM101	2.34889	GAT	GGC	TGA	1
738	ENST00000430297	FAM134A	2.34889	GAG	CCA	TGA	1
739	ENST00000218516	GLA	2.34513	TTA	CTT	TAA	1
740	ENST00000355841	PDLIM7	2.34455	CAT	GTG	TGA	1
741	ENST00000373547	PPP6C	2.34187	TTC	CTT	TGA	1
742	ENST00000349299	H2AFV	2.33903	ACT	GCT	TAG	1
743	ENST00000244230	MPHOSPH10	2.33755	AAG	CTG	TAA	1
744	ENST00000355621	UBE2H	2.33546	GAG	TTG	TAG	1
745	ENST00000538426	OTUB1	2.33446	TAC	AAA	TAG	1
746	ENST00000296149	ELP6	2.33446	GTT	CTG	TGA	1
747	ENST00000354831	NRDC	2.33436	GTC	AAA	TAA	1
748	ENST00000373506	ZBTB8OS	2.33176	GAC	ATT	TAA	1
749	ENST00000341541	THYN1	2.32814	CCA	AGT	TAA	1
750	ENST00000394334	STK26	2.32642	TCC	CCC	TAA	1
751	ENST00000369443	GDAP2	2.32054	GAT	TTG	TGA	1
752	ENST00000366466	NDUFB6	2.31837	CAT	CAT	TAA	1
753	ENST00000288235	MYO1E	2.3154	AAG	ATC	TGA	1
754	ENST00000230449	EXOC2	2.3154	AAA	ACA	TAA	1
755	ENST00000327304	EXOSC3	2.3154	GAA	AGT	TGA	1
756	ENST00000265109	RAI14	2.3154	AAG	AAG	TAA	1
757	ENST00000301935	UBXN1	2.3154	CCC	AGC	TGA	1
758	ENST00000309042	REST	2.3154	CAG	GAG	TAA	1
759	ENST00000410053	CWC22	2.3154	CAA	AAA	TAA	1
760	ENST00000261721	BTBD1	2.3154	TAT	ACA	TAA	1
761	ENST00000368563	TUBGCP2	2.3154	GCA	CAG	TGA	1
762	ENST00000378045	FUNDC1	2.3154	GCA	TCT	TAA	1
763	ENST00000404914	ATG4B	2.3154	TCC	CTT	TGA	1
764	ENST00000231524	TRIM23	2.3154	GTT	GCT	TGA	1
765	ENST00000373001	RRAGC	2.3154	GCC	ATC	TAG	1
766	ENST00000272217	ARL8A	2.3154	AGA	AGC	TGA	1
767	ENST00000390687	SNRPN	2.3154	AGA	CCT	TAG	1
768	ENST00000259470	CTSV	2.3154	AAT	GTG	TGA	1
769	ENST00000308020	PTDSS2	2.3154	CCA	AAC	TGA	1
770	ENST00000216799	EMC9	2.3154	AAT	GCC	TGA	1
771	ENST00000439557	MON1B	2.3154	GGA	CTC	TGA	1
772	ENST00000306320	FAM134B	2.3154	GGC	CAT	TAA	1
773	ENST00000337354	SEC13	2.31508	GAG	CAG	TGA	1
774	ENST00000219313	PSMD7	2.31488	AAA	AAG	TAA	1
775	ENST00000317368	AP1B1	2.31197	AAG	AAC	TGA	1
776	ENST00000314163	GPR89B	2.31197	GCA	CCT	TGA	1
777	ENST00000313835	GPR89A	2.31197	GCA	CCT	TGA	1
778	ENST00000373610	TXLNA	2.31024	AGG	GCC	TAG	1
779	ENST00000256413	CTIF	2.31024	ACA	GCC	TGA	1
780	ENST00000539609	ZEB2	2.31024	GGC	ATG	TAA	1
781	ENST00000301464	IGFBP6	2.30852	AGC	GGC	TAA	1
782	ENST00000323833	TSFM	2.30713	ACT	GAA	TAG	1
783	ENST00000404125	PSME4	2.30506	TAT	GCA	TAG	1
784	ENST00000485960	TBC1D15	2.30506	CCT	GCA	TGA	1
785	ENST00000361991	CSNK1G3	2.30506	CAC	AAA	TGA	1
786	ENST00000359337	PLXNB2	2.30506	GAC	CTC	TGA	1
787	ENST00000274458	COMMD10	2.30506	CTT	ACA	TGA	1
788	ENST00000278903	EI24	2.30506	GGT	CAC	TGA	1
789	ENST00000297290	BRI3	2.30506	TTC	GCT	TAA	1
790	ENST00000178640	MAP2K5	2.30506	CCC	CCG	TGA	1
791	ENST00000437626	ADARB1	2.30506	ACG	CCC	TGA	1
792	ENST00000418543	WDR83	2.30506	GCA	GGC	TGA	1
793	ENST00000401869	STK25	2.30506	ACC	CGC	TGA	1
794	ENST00000327787	FAAP100	2.30506	CTG	CTG	TGA	1
795	ENST00000413687	C1orf106	2.30506	CAG	GTG	TAA	1
796	ENST00000434417	ZNF771	2.30506	GGC	AGC	TGA	1
797	ENST00000256854	NARS	2.30321	ACG	CCA	TAA	1
798	ENST00000569622	BOLA2-SMG1P6	2.30298	AGT	CTT	TAA	1
799	ENST00000340622	ZNF746	2.30246	GAC	ATG	TGA	1
800	ENST00000242209	FKBP9	2.29729	GAA	CTC	TAA	1
801	ENST00000400968	TROVE2	2.29672	ATG	ATT	TAA	1
802	ENST00000368644	GLRX3	2.29568	GAA	AAT	TAA	1
803	ENST00000303383	SHCBP1	2.29462	CTT	TTC	TGA	1
804	ENST00000327347	SEPHS1	2.29462	ACC	TCT	TAA	1
805	ENST00000299957	CASC4	2.29462	GTC	CTT	TAA	1
806	ENST00000261234	TMEM5	2.29462	AAA	AGT	TAA	1
807	ENST00000407877	LPAR2	2.29462	ACC	CTT	TAG	1
808	ENST00000259818	TUBB2B	2.29126	GAG	GCG	TAG	1
809	ENST00000323668	TCOF1	2.29078	ACT	GTA	TGA	1
810	ENST00000264108	HAT1	2.29042	CAA	GAG	TAA	1
811	ENST00000293709	ATF6B	2.28832	CAT	CCC	TGA	1
812	ENST00000360614	LONP1	2.28621	GAA	CGG	TGA	1
813	ENST00000288937	MRPL17	2.28551	GGG	ATT	TAA	1
814	ENST00000306433	POLR3D	2.28198	CAC	CGG	TAA	1
815	ENST00000394908	FLOT2	2.28156	CAG	GTG	TGA	1
816	ENST00000389017	BORCS6	2.28092	TGC	AAG	TGA	1
817	ENST00000304863	UQCRFS1	2.28016	GTT	GGT	TAA	1
818	ENST00000361611	PSMB5	2.2756	ACC	CCC	TGA	1
819	ENST00000607197	HEBP2	2.2756	AAC	GAA	TGA	1
820	ENST00000334828	PGAM1	2.2755	AAG	AAG	TGA	1
821	ENST00000273308	CNPY2	2.27536	GAG	CTA	TGA	1
822	ENST00000321562	FKBP10	2.26972	GAG	CTC	TGA	1
823	ENST00000269228	NPC1	2.26489	AAT	TTC	TAG	1
824	ENST00000360802	UBAP2	2.26489	ACA	AAC	TAA	1
825	ENST00000311806	OXSR1	2.26489	ATC	AGC	TAA	1
826	ENST00000461988	POR	2.26489	TGG	AGC	TAG	1
827	ENST00000370033	C10orf76	2.26489	ATC	TCC	TGA	1
828	ENST00000287169	ZDHHC5	2.26489	TCG	GTG	TGA	1
829	ENST00000295956	FLNB	2.26203	GTG	CCT	TAA	1
830	ENST00000324849	VPS37A	2.26203	CCA	CTA	TAG	1
831	ENST00000252602	MRPL34	2.26102	AGC	CAT	TGA	1
832	ENST00000266027	GNAI2	2.26023	CTC	TTC	TGA	1
833	ENST00000372371	POLR3A	2.25966	GTC	ACA	TAG	1
834	ENST00000206451	PSME1	2.2595	ATC	TAT	TGA	1
835	ENST00000315781	SNAP47	2.25843	CTG	ACC	TAG	1
836	ENST00000371713	SLC29A1	2.25481	ATT	GTG	TGA	1
837	ENST00000375344	MFSD14B	2.25481	GAG	CTG	TAA	1
838	ENST00000262965	TCF3	2.25408	CAC	ATG	TGA	1
839	ENST00000373586	EIF3I	2.25217	GAG	GCT	TAA	1
840	ENST00000263960	COQ10B	2.25156	CAC	ACA	TAA	1
841	ENST00000235329	MFN2	2.25119	AGC	AGA	TAG	1
842	ENST00000325844	MRPS11	2.25119	AAG	CTG	TGA	1
843	ENST00000368309	UBQLN4	2.25119	CTC	TCC	TAA	1
844	ENST00000338784	TNFSF13	2.25119	AAA	CTG	TGA	1
845	ENST00000293826	TNFSF12-TNFSF13	2.25119	AAA	CTG	TGA	1
846	ENST00000341356	CORO1B	2.24998	GAT	GCG	TAG	1
847	ENST00000358677	SPATS2L	2.24701	GTG	GCC	TGA	1
848	ENST00000252674	MLLT1	2.24099	GCC	ACA	TGA	1
849	ENST00000418483	MICU1	2.24007	AAA	CAG	TAA	1
850	ENST00000356638	GANAB	2.23816	CTG	CGA	TAA	1
851	ENST00000374380	UQCC1	2.23659	GGA	CTT	TGA	1
852	ENST00000349139	WDR3	2.23439	TTG	ACT	TAG	1
853	ENST00000253462	GINS2	2.23439	GAC	TTC	TAG	1
854	ENST00000005257	RALA	2.23439	ATT	TTA	TAA	1
855	ENST00000357496	QRICH1	2.23439	ATG	CAC	TGA	1
856	ENST00000473414	COMMD2	2.23439	ATC	AAG	TAG	1
857	ENST00000332127	ZC3H11A	2.23439	GAT	AGC	TGA	1
858	ENST00000270538	TIMM44	2.23439	ATT	CTC	TGA	1
859	ENST00000370372	BLOC1S2	2.23439	AAG	CGA	TGA	1
860	ENST00000233055	WDFY1	2.23439	CCG	CAC	TGA	1
861	ENST00000226225	TNFAIP1	2.23439	CGC	GAC	TGA	1
862	ENST00000268171	FURIN	2.23439	GCC	CTC	TGA	1
863	ENST00000252992	CEP85	2.23439	ACA	CAG	TGA	1
864	ENST00000242323	DCAF10	2.23439	AAG	TTT	TAG	1
865	ENST00000308167	ELF4	2.23439	GAC	ATA	TAA	1
866	ENST00000252445	ELOF1	2.23218	AAT	CAG	TAG	1
867	ENST00000370035	FAM102B	2.2307	AAA	CGC	TAG	1
868	ENST00000392349	ORMDL1	2.2307	AAG	TAT	TGA	1
869	ENST00000373358	PBDC1	2.2307	GCT	ATG	TAA	1
870	ENST00000618908	LAP3	2.23059	AAT	GCT	TAG	1
871	ENST00000252115	POLDIP3	2.22932	AAG	CTT	TGA	1
872	ENST00000310078	AGFG1	2.22885	TTC	TTA	TAG	1
873	ENST00000372458	ELOVL1	2.22885	GCC	AAC	TGA	1
874	ENST00000542778	NELFA	2.22885	GTG	TCC	TAG	1
875	ENST00000377071	KDM2B	2.22885	CTG	AGT	TAG	1
876	ENST00000470914	IAH1	2.22885	GAC	CAT	TAG	1
877	ENST00000309983	TPMT	2.22774	GAA	AAG	TAA	1
878	ENST00000612630	UHRF1	2.22774	GGC	CGG	TGA	1
879	ENST00000284727	ATP5G3	2.22583	GCC	ATG	TAA	1
880	ENST00000379341	PRDX4	2.22329	CTG	AAT	TGA	1
881	ENST00000350721	ATR	2.22329	TAT	ATG	TGA	1
882	ENST00000471841	MFN1	2.22329	GAA	TCC	TAA	1
883	ENST00000287859	C1orf27	2.22329	AGT	GAT	TAG	1
884	ENST00000370554	42248	2.22329	CAT	TGC	TGA	1
885	ENST00000328703	HAX1	2.22329	TCC	CGG	TAG	1
886	ENST00000421699	GOLGA2	2.22329	GTC	ATC	TAA	1
887	ENST00000283429	NMRAL1	2.22329	CTG	CTG	TGA	1
888	ENST00000301183	ATP5SL	2.22329	AGG	GCC	TGA	1
889	ENST00000217446	PIGU	2.22329	CTC	AAG	TAG	1
890	ENST00000378344	TPRG1L	2.22329	GGC	TTT	TAG	1
891	ENST00000240100	DUSP4	2.22329	AGC	TGT	TAG	1
892	ENST00000389156	FAM169A	2.22329	CTG	ACC	TGA	1
893	ENST00000370454	LRRC8C	2.22329	ACA	GAA	TAA	1
894	ENST00000332629	WDR53	2.22329	GAA	TTT	TAA	1
895	ENST00000562334	CDIP1	2.22329	CTG	TGC	TAA	1
896	ENST00000238936	MFSD13A	2.22329	ATG	GTG	TGA	1
897	ENST00000369850	FLNA	2.22192	GTG	CCC	TGA	1
898	ENST00000226796	GAR1	2.22093	GGA	CAT	TAA	1
899	ENST00000323963	EIF4A2	2.2177	CTT	ATT	TAA	1
900	ENST00000369966	NFKB2	2.2177	GTG	CAC	TGA	1
901	ENST00000306014	DDX54	2.2177	AGG	ATG	TGA	1
902	ENST00000358204	TES	2.21352	ATG	TCT	TAG	1
903	ENST00000220913	CHRAC1	2.21225	GAC	TCC	TAA	1
904	ENST00000378372	HSPA14	2.21208	GCA	TCT	TAG	1
905	ENST00000334635	DCUN1D4	2.21208	ATG	TCC	TAG	1
906	ENST00000296220	OSBPL11	2.21208	GCA	GAG	TGA	1
907	ENST00000316724	BIN1	2.21208	GTC	CCA	TGA	1
908	ENST00000378425	FAM213B	2.21208	GAG	GTG	TGA	1
909	ENST00000306200	STX18	2.21208	GAC	AGC	TAG	1
910	ENST00000409785	KCMF1	2.2104	CCT	CTT	TGA	1
911	ENST00000333511	BSG	2.21018	TCT	TCC	TGA	1
912	ENST00000242776	DDX39A	2.2087	AGC	CGG	TAA	1
913	ENST00000323468	KDELC2	2.20832	GAA	CTT	TGA	1
914	ENST00000262294	TRIM37	2.20475	GGA	AGG	TAA	1
915	ENST00000305943	RNF187	2.2043	CTG	CAG	TGA	1
916	ENST00000277010	SIGMAR1	2.20395	GAC	CCT	TGA	1
917	ENST00000262043	PHF3	2.20369	AAA	AGG	TAA	1
918	ENST00000397063	NFE2L2	2.20304	AAA	AAC	TAG	1
919	ENST00000243918	SYS1	2.20229	AAT	GTC	TAG	1
920	ENST00000366971	FLVCR1	2.20214	GCA	ATT	TGA	1
921	ENST00000369722	ATP5F1	2.20165	GTT	ATG	TAA	1
922	ENST00000300245	AKTIP	2.2004	GCG	ACT	TAA	1
923	ENST00000307864	AIFM2	2.19872	CCA	CCT	TGA	1
924	ENST00000259632	DCTN3	2.1985	GAG	GAG	TGA	1
925	ENST00000454366	GTSE1	2.1985	AAG	TTC	TAA	1
926	ENST00000372455	MED8	2.1985	CAG	CGG	TGA	1
927	ENST00000317534	MRPS24	2.1966	TAC	CTC	TAG	1
928	ENST00000393346	PICALM	2.19576	TTT	ATG	TAA	1
929	ENST00000261847	SECISBP2L	2.19348	ACT	ACG	TAA	1
930	ENST00000394434	LARS	2.192	GTT	CAT	TAA	1
931	ENST00000342480	PODXL2	2.19119	CAC	CTG	TGA	1
932	ENST00000253814	NDFIP1	2.19088	ATT	TAT	TAA	1
933	ENST00000299767	HSP90B1	2.18742	GAA	TTG	TAA	1
934	ENST00000430265	GATA2	2.18705	ATG	GGC	TAG	1
935	ENST00000301764	DDB1	2.18688	ATC	CAT	TAG	1
936	ENST00000648844	AHCTF1	2.18639	ATG	CTG	TAA	1
937	ENST00000502553	TARS	2.18636	GAA	TTT	TAA	1
938	ENST00000395510	TWF1	2.1859	ACT	GAT	TAA	1
939	ENST00000585603	POP4	2.1859	GAC	CTG	TGA	1
940	ENST00000610322	RCC1L	2.1859	TTC	ATC	TAA	1
941	ENST00000369158	HIST2H3C	2.18348	CGG	GCT	TAA	1
942	ENST00000229277	ENO2	2.18302	GTG	CTG	TGA	1
943	ENST00000403683	HIST2H3A	2.18281	CGG	GCT	TAA	1
944	ENST00000250916	KLF16	2.18206	GGC	CTG	TAG	1
945	ENST00000241052	CAT	2.18167	AAT	CTG	TGA	1
946	ENST00000380707	SMN1	2.18013	TTA	AAT	TAA	1
947	ENST00000322238	XPNPEP1	2.18013	CAG	CAT	TAA	1
948	ENST00000291688	MCM3AP	2.18013	GAC	ATT	TGA	1
949	ENST00000265663	NSMF	2.18013	GTC	CTG	TGA	1
950	ENST00000618052	HIST1H3F	2.17935	AGG	GCA	TAA	1
951	ENST00000265044	SSR3	2.17911	TCC	AAA	TAG	1
952	ENST00000451728	CNBP	2.17868	ACA	GCC	TAA	1
953	ENST00000202017	PDRG1	2.17723	AAA	GGA	TGA	1
954	ENST00000239906	FAM53C	2.17626	GAA	AAC	TAA	1
955	ENST00000296456	APEH	2.17432	GGC	AGC	TGA	1
956	ENST00000373173	APOOL	2.17432	AGA	AGC	TGA	1
957	ENST00000548364	C12orf54	2.17432	GGA	CCC	TAA	1
958	ENST00000314728	EPN2	2.1716	CTT	CTC	TAG	1
959	ENST00000266970	CDK2	2.17126	CGA	CTC	TGA	1
960	ENST00000292614	POLR2J	2.16962	ATT	GAG	TAG	1
961	ENST00000394003	DCTN1	2.16928	ATC	TCC	TAA	1
962	ENST00000199814	RBM22	2.16928	AGC	CCC	TAG	1
963	ENST00000355451	NUDCD3	2.16928	CAG	TTT	TAA	1
964	ENST00000291565	PDXK	2.16896	GTG	CTG	TGA	1
965	ENST00000301021	TRAPPC2L	2.16733	GTG	TGC	TGA	1
966	ENST00000354209	PRKAA1	2.16675	GCA	CAA	TAA	1
967	ENST00000266732	TMPO	2.16662	AAA	CAC	TAG	1
968	ENST00000307790	ASCC2	2.16538	CCA	TCC	TGA	1
969	ENST00000392335	ARMC6	2.16538	GCG	CCA	TGA	1
970	ENST00000265322	PECR	2.16538	AAG	CTC	TGA	1
971	ENST00000439724	SMAD3	2.16538	GTG	TCT	TAG	1
972	ENST00000481195	PPP2CA	2.16382	TTC	CTG	TAA	1
973	ENST00000233630	PCGF1	2.16281	AGG	AGG	TAG	1
974	ENST00000319004	GEMIN4	2.16088	AGC	TTC	TGA	1
975	ENST00000263270	AP2S1	2.15793	CTG	GAG	TGA	1
976	ENST00000285279	VOPP1	2.15793	GCC	AAG	TAG	1
977	ENST00000264995	MRPL3	2.15344	TTT	GCC	TAA	1
978	ENST00000316448	CALR	2.15268	GAG	CTG	TAG	1
979	ENST00000403490	IMP3	2.14963	GAA	GCC	TAG	1
980	ENST00000354618	THRAP3	2.14836	ACC	GAG	TAG	1
981	ENST00000585479	PLIN3	2.14828	AAG	AAG	TAG	1
982	ENST00000338825	EIF4EBP1	2.14405	GAC	ATT	TAA	1
983	ENST00000256383	EIF2S1	2.1413	GAA	GAT	TAA	1
984	ENST00000354675	AKAP12	2.1413	GAA	TCT	TAA	1
985	ENST00000307712	SEC23A	2.1413	GCT	GCT	TGA	1
986	ENST00000339758	DNAJC12	2.1413	GCG	ACG	TGA	1
987	ENST00000219252	POLR2C	2.1393	ATA	AAT	TAA	1
988	ENST00000301633	BIRC5	2.1383	ATG	GAT	TGA	1
989	ENST00000306185	MRPL13	2.1353	CGG	CTA	TAA	1
990	ENST00000313655	DSCC1	2.1353	ATT	TCT	TAA	1
991	ENST00000409792	SETD2	2.1353	TTA	GAG	TGA	1
992	ENST00000393594	DNM1	2.1353	GAC	CCC	TGA	1
993	ENST00000245816	CLPP	2.1353	AGC	ACC	TGA	1
994	ENST00000336926	HIP1	2.1353	AAA	GAA	TAG	1
995	ENST00000262300	PKMYT1	2.1353	CCA	ACC	TGA	1
996	ENST00000409379	TONSL	2.1353	CGC	CTC	TGA	1
997	ENST00000368662	TUBE1	2.1353	GCT	ATG	TGA	1
998	ENST00000274853	PPP1R18	2.1353	CGG	CGG	TGA	1
999	ENST00000393792	UBTD2	2.1353	GAG	AAC	TGA	1
1000	ENST00000225394	GIT1	2.1353	AAG	CAG	TGA	1
1001	ENST00000321949	CRTC1	2.1353	CGC	CTG	TGA	1
1002	ENST00000374672	KLF4	2.1353	CAT	TTT	TAA	1
1003	ENST00000381271	KLHL42	2.1353	GAA	ACA	TGA	1
1004	ENST00000222747	TSPAN12	2.1353	GAG	TTA	TAA	1
1005	ENST00000219481	DECR2	2.1353	AAG	CTC	TAG	1
1006	ENST00000289488	LRTOMT	2.1353	ACA	CTT	TGA	1
1007	ENST00000409302	C1D	2.13228	AAA	AGT	TAA	1
1008	ENST00000367815	ATP1B1	2.13228	AAG	AGC	TGA	1
1009	ENST00000318066	UBE2N	2.13128	AAT	ATT	TAA	1
1010	ENST00000218340	RP2	2.13128	GGA	ATA	TGA	1
1011	ENST00000293831	EIF4A1	2.13089	CTC	ATC	TGA	1
1012	ENST00000456860	GRAMD1B	2.13047	TAT	CAT	TGA	1
1013	ENST00000512944	EXOC3	2.12926	CTC	AAG	TAG	1
1014	ENST00000231368	LNPEP	2.12926	TGG	CTG	TAG	1
1015	ENST00000273038	VGLL4	2.12926	GTC	TCC	TGA	1
1016	ENST00000175506	ASNS	2.12805	AAA	GCT	TAG	1
1017	ENST00000225726	CCDC47	2.1232	GCC	ATG	TAA	1
1018	ENST00000295746	KIAA1524	2.1232	AGT	ATA	TAG	1
1019	ENST00000373344	ATRX	2.1232	TCA	ATG	TGA	1
1020	ENST00000316891	TRIT1	2.1232	AGC	GTT	TAA	1
1021	ENST00000261811	CYSTM1	2.1232	CTC	ACC	TGA	1
1022	ENST00000256015	BTG1	2.1232	TCA	GGT	TAA	1
1023	ENST00000395288	KBTBD4	2.1232	TTG	GCC	TAA	1
1024	ENST00000359543	EMP2	2.1232	CGC	AAA	TAG	1
1025	ENST00000616305	GATSL2	2.1232	AAG	CAC	TAG	1
1026	ENST00000356387	ORAI2	2.1232	GTC	TTG	TGA	1
1027	ENST00000228284	SART3	2.11833	AGA	AAG	TGA	1
1028	ENST00000392524	HNRNPA3	2.11812	AGG	TTC	TAA	1
1029	ENST00000353704	CREB3	2.1171	TCA	GGC	TAG	1
1030	ENST00000256031	ATP13A3	2.11687	ATA	ACA	TAG	1
1031	ENST00000372189	RAPGEF1	2.11263	AAG	ACC	TAG	1
1032	ENST00000355653	VAT1	2.1118	GAG	AAC	TAG	1
1033	ENST00000441020	LANCL1	2.11097	GAA	CTC	TGA	1
1034	ENST00000394886	CDC23	2.11097	ACG	CCA	TAG	1
1035	ENST00000360957	PPP1R13L	2.11097	AAA	GTC	TAG	1
1036	ENST00000263093	SLC27A5	2.11097	AGG	CTC	TGA	1
1037	ENST00000526349	RNF170	2.11097	ACT	AGA	TGA	1
1038	ENST00000453382	PRICKLE3	2.10853	GTG	GCT	TGA	1
1039	ENST00000519728	LYN	2.10297	CAG	CCT	TAG	1
1040	ENST00000281928	MED13L	2.10029	ATA	CTT	TAA	1
1041	ENST00000216780	PCK2	2.09987	AAA	ATG	TGA	1
1042	ENST00000261622	SLC7A5	2.09913	GAG	ACA	TAG	1
1043	ENST00000374050	ATP6V1G1	2.09891	AAT	GGA	TAG	1
1044	ENST00000354171	GPX4	2.09822	TAT	TTC	TAG	1
1045	ENST00000380155	SYAP1	2.09705	GAA	AAT	TAG	1
1046	ENST00000544216	LSM14A	2.09614	GCT	GCA	TAG	1
1047	ENST00000344949	TBC1D23	2.09614	GAA	AGT	TAA	1
1048	ENST00000313143	DVL3	2.09614	GTG	ATG	TGA	1
1049	ENST00000254351	SDC1	2.09614	TAT	GCC	TGA	1
1050	ENST00000371601	NPDC1	2.09614	CTG	CCA	TGA	1
1051	ENST00000377745	HIST1H4B	2.09539	GGC	GGT	TAA	1
1052	ENST00000380118	ECI2	2.09523	AAA	CTG	TGA	1
1053	ENST00000519065	HDAC2	2.09506	AAC	CCC	TGA	1
1054	ENST00000350033	COPS7B	2.09491	CGC	CAC	TAG	1
1055	ENST00000371384	FAM210B	2.09316	AAA	CCT	TAA	1
1056	ENST00000572195	OVCA2	2.09286	GCA	GAG	TGA	1
1057	ENST00000611123	SLC35E2B	2.09199	CAT	CCC	TGA	1
1058	ENST00000221114	DCTN6	2.08866	AAG	AAC	TAA	1
1059	ENST00000545797	DAPK3	2.08866	CTG	CGC	TAG	1
1060	ENST00000312579	CCDC85B	2.08866	GAT	GAT	TGA	1
1061	ENST00000395176	DNAJC30	2.08866	TAT	ATT	TAA	1
1062	ENST00000277462	PTGES2	2.0883	GCG	CAC	TGA	1
1063	ENST00000339556	S100A13	2.08803	AAG	AAG	TAA	1
1064	ENST00000302516	SF3B3	2.08781	GCC	TTC	TGA	1
1065	ENST00000371033	PRELID3B	2.0874	GAG	AAG	TGA	1
1066	ENST00000373176	AK1	2.08552	CTA	AAG	TAG	1
1067	ENST00000380483	ASB9	2.08552	AAG	CCC	TAA	1
1068	ENST00000262506	CSNK2A2	2.08447	GCA	CGA	TGA	1
1069	ENST00000377818	MZT1	2.08447	ACA	AGC	TGA	1
1070	ENST00000263367	HNRNPUL1	2.08238	ACA	CAG	TAG	1
1071	ENST00000336708	TRIM16	2.08238	GCT	CCC	TAG	1
1072	ENST00000395671	TRIM16L	2.08238	GCT	CCC	TAG	1
1073	ENST00000338327	SNURF	2.08238	GGT	GGT	TAA	1
1074	ENST00000420702	MTFR2	2.08238	AGG	ATT	TAA	1
1075	ENST00000360001	SDF4	2.08187	GAG	TTT	TGA	1
1076	ENST00000302386	GABARAP	2.07739	GGT	CTG	TGA	1
1077	ENST00000296273	RFC4	2.07691	AAT	TGT	TAA	1
1078	ENST00000297533	TMUB1	2.0767	CGC	CCG	TAG	1
1079	ENST00000223369	YKT6	2.07606	ATC	ATG	TGA	1
1080	ENST00000372097	GTF3C5	2.07606	TAC	GTG	TGA	1
1081	ENST00000300283	CKMT1B	2.06971	AAG	CAT	TAA	1
1082	ENST00000413453	CKMT1A	2.06971	AAG	CAT	TAA	1
1083	ENST00000299192	HEATR3	2.06895	ACT	TCT	TAA	1
1084	ENST00000252816	LSM4	2.06649	AAA	CAG	TGA	1
1085	ENST00000377953	UQCC3	2.0664	TCA	CCG	TGA	1
1086	ENST00000271373	MPC2	2.06525	CAC	AAA	TAA	1
1087	ENST00000251496	NCAPG	2.05923	CTA	AGT	TAG	1
1088	ENST00000319190	TTC7A	2.0582	GAG	CTC	TGA	1
1089	ENST00000320316	PHF23	2.05498	GAG	CCC	TGA	1
1090	ENST00000395693	SCO2	2.05498	CTG	TCT	TGA	1
1091	ENST00000350320	39326	2.05201	ATC	TTT	TAA	1
1092	ENST00000313234	KRT80	2.05201	TCC	CTG	TAG	1
1093	ENST00000285093	ACAA2	2.04314	ACA	GCC	TGA	1
1094	ENST00000223127	PLOD3	2.04093	GAC	CCC	TGA	1
1095	ENST00000338639	PARK7	2.04006	AAA	GAC	TAG	1
1096	ENST00000302078	PLRG1	2.04006	AGA	TTT	TAA	1
1097	ENST00000199706	MRPL28	2.04006	GGC	CAG	TGA	1
1098	ENST00000370132	DBT	2.04006	CTG	AAA	TGA	1
1099	ENST00000251654	PCCB	2.04006	CCA	TTG	TAA	1
1100	ENST00000256398	ELP3	2.04006	CTG	AAA	TAA	1
1101	ENST00000250263	ERI1	2.04006	AGA	AAG	TAA	1
1102	ENST00000444449	AP1M1	2.04006	ACC	CAG	TGA	1
1103	ENST00000284776	SORBS2	2.04006	AGG	CTG	TGA	1
1104	ENST00000432648	AKIRIN1	2.04006	GTG	TCA	TGA	1
1105	ENST00000359793	CEP57L1	2.04006	GAA	CAG	TAA	1
1106	ENST00000258062	REPS1	2.04006	CAC	CTA	TAA	1
1107	ENST00000258662	NUDT15	2.04006	CAT	CTC	TAG	1
1108	ENST00000299565	CHRNA5	2.04006	AAT	AAG	TGA	1
1109	ENST00000301463	SPRYD3	2.04006	AGT	GGC	TAG	1
1110	ENST00000321599	IP6K1	2.04006	AAC	CAG	TAG	1
1111	ENST00000377424	SLC2A5	2.04006	GAA	CAG	TGA	1
1112	ENST00000272433	SFXN5	2.04006	GGG	TTG	TGA	1
1113	ENST00000250056	FAM64A	2.04006	TCC	CCG	TGA	1
1114	ENST00000340208	MEF2C	2.04006	GCA	ACA	TGA	1
1115	ENST00000266095	PISD	2.04006	TCG	CTC	TAG	1
1116	ENST00000259875	DDR1	2.04006	ACG	GTG	TGA	1
1117	ENST00000254616	TIMM10B	2.04006	GGC	AGC	TAG	1
1118	ENST00000412368	JMJD8	2.04006	CTC	GGC	TAG	1
1119	ENST00000374467	BAK1	2.04006	AAA	TCA	TGA	1
1120	ENST00000329858	LPAR5	2.04006	GCC	CTC	TGA	1
1121	ENST00000216446	PLEK2	2.03887	CTA	ACA	TGA	1
1122	ENST00000262428	COTL1	2.03424	ACG	GAG	TAA	1
1123	ENST00000040738	BOD1L1	2.03351	AAG	CGA	TAA	1
1124	ENST00000297792	KDM1B	2.03351	GCA	TTT	TAA	1
1125	ENST00000523338	TNIP1	2.03351	AGA	AAC	TAG	1
1126	ENST00000305963	MMGT1	2.03351	CGT	CGT	TAA	1
1127	ENST00000619580	PTMS	2.03324	TCG	GCG	TGA	1
1128	ENST00000338154	PHF8	2.03132	CTT	CTG	TGA	1
1129	ENST00000254480	SMARCC1	2.02692	GCT	CCT	TAG	1
1130	ENST00000290810	NAE1	2.02692	CAG	TTG	TAG	1
1131	ENST00000346213	RAB5C	2.02692	AGC	AAC	TGA	1
1132	ENST00000367630	VTA1	2.02692	AGA	GAA	TGA	1
1133	ENST00000244137	PEPD	2.02692	CCC	AAG	TAG	1
1134	ENST00000220429	GABPB1	2.02692	GCT	GTT	TAA	1
1135	ENST00000230771	HARS2	2.02692	GAG	TCT	TGA	1
1136	ENST00000394900	TKFC	2.02692	CAG	AGC	TAG	1
1137	ENST00000222219	DNASE2	2.02692	AAG	ATC	TAA	1
1138	ENST00000405018	SUN2	2.02692	GCC	CAC	TAG	1
1139	ENST00000372479	RBM41	2.02692	GGT	AGC	TAG	1
1140	ENST00000290130	MIS18A	2.02692	AAA	AGC	TGA	1
1141	ENST00000374023	C6orf106	2.02692	CAG	TCT	TAA	1
1142	ENST00000260324	SQRDL	2.02692	ATG	AGT	TAA	1
1143	ENST00000614426	POMK	2.02692	ATG	CTG	TGA	1
1144	ENST00000379446	NEDD9	2.02692	ACG	TTC	TGA	1
1145	ENST00000372310	SLC6A9	2.02692	CGG	ATA	TGA	1
1146	ENST00000307750	ZBTB5	2.02692	TTG	CTC	TAG	1
1147	ENST00000308527	SNX33	2.02692	AAC	CTC	TGA	1
1148	ENST00000311177	HOXB9	2.02692	AAA	GAG	TAA	1
1149	ENST00000286091	PDIA4	2.02301	GAG	CTT	TGA	1
1150	ENST00000318003	CC2D1A	2.0225	CGC	AGG	TGA	1
1151	ENST00000409658	WDR33	2.02029	AGT	CTT	TAA	1
1152	ENST00000523111	UBE2V2	2.01897	AAC	AAT	TAA	1
1153	ENST00000526691	TXNRD1	2.01807	TGA	GGT	TAA	1
1154	ENST00000378714	MCM10	2.01675	CTT	AAA	TAA	1
1155	ENST00000449606	EARS2	2.0163	TCC	AGC	TAG	1
1156	ENST00000287239	KAT6B	2.01363	AGA	AGG	TAG	1
1157	ENST00000260447	GCHFR	2.01363	AAG	GAG	TGA	1
1158	ENST00000315571	LDLRAD3	2.01363	GAA	GTA	TAA	1
1159	ENST00000376716	ZNF615	2.01363	CAC	AGG	TAG	1
1160	ENST00000357485	ARID5A	2.01363	AAG	CTG	TAG	1
1161	ENST00000641792	OR4E1	2.01363	GAA	AAA	TGA	1
1162	ENST00000367879	UCK2	2.01249	CCG	CAT	TGA	1
1163	ENST00000369660	UBL4A	2.0124	TCC	AAA	TAG	1
1164	ENST00000358161	SPTAN1	2.01057	GTG	AAC	TGA	1
1165	ENST00000262932	CNPY4	2.01057	GAT	CTT	TGA	1
1166	ENST00000642017	PNPO	2.00666	GCA	CCT	TAA	1
1167	ENST00000355086	SRGAP1	2.00589	ACA	ATG	TAA	1
1168	ENST00000312783	AURKA	2.00492	CAG	TCT	TAG	1
1169	ENST00000261693	SCARB1	2.00313	AAA	CTG	TAG	1
1170	ENST00000398174	HM13	2.00272	GAG	AAA	TGA	1
1171	ENST00000541970	PDCD2	2.002	ACA	CCG	TAA	1
1172	ENST00000311893	ISCU	2.00154	AAG	AAA	TGA	1
1173	ENST00000555414	APEX1	1.99985	GCA	CTG	TGA	1
1174	ENST00000429568	POLR2H	1.99974	CTC	GCC	TGA	1
1175	ENST00000223321	PSMA2	1.99831	ATA	GCA	TAA	1
1176	ENST00000360439	SIN3A	1.99749	GCC	CCT	TAA	1
1177	ENST00000300060	ANPEP	1.99749	AGC	AAA	TAG	1
1178	ENST00000438306	FAM133B	1.99749	TCA	CCA	TAA	1
1179	ENST00000367330	TMEM9	1.99715	CTC	AGC	TAG	1
1180	ENST00000308162	CFL1	1.99549	CCT	TTG	TGA	1
1181	ENST00000338380	SLPI	1.99296	AAA	GCT	TGA	1
1182	ENST00000337288	STARD7	1.99296	TAT	GCT	TGA	1
1183	ENST00000424542	SLC9A3R2	1.99296	AAC	TTC	TGA	1
1184	ENST00000251287	HCN2	1.99296	AAC	TTG	TGA	1
1185	ENST00000334660	CHP1	1.98933	CTT	CAC	TAA	1
1186	ENST00000307102	MAP2K1	1.98933	GGC	GTC	TAA	1
1187	ENST00000568584	TUBB8	1.98933	GTG	GCC	TAG	1
1188	ENST00000374269	PDIK1L	1.98933	GAA	ACG	TGA	1
1189	ENST00000252599	COLGALT1	1.98706	GAA	CTC	TGA	1
1190	ENST00000394894	KIF20A	1.98693	AAG	TAC	TAA	1
1191	ENST00000535512	PLSCR3	1.98657	ACC	AGT	TAG	1
1192	ENST00000322357	ZBTB7A	1.98605	CTC	GCC	TAA	1
1193	ENST00000456793	OST4	1.98597	CAG	GAA	TGA	1
1194	ENST00000374987	APEX2	1.98591	CCC	AGC	TGA	1
1195	ENST00000368097	TAGLN2	1.98494	ATC	CTC	TGA	1
1196	ENST00000262803	UPF1	1.98249	CAG	TAT	TAA	1
1197	ENST00000301329	GLOD4	1.98249	TCA	GGT	TAA	1
1198	ENST00000211314	TMEM14A	1.98249	CTG	CTC	TGA	1
1199	ENST00000338641	NF2	1.98249	GAG	CTC	TAG	1
1200	ENST00000227474	PUS3	1.98249	ATC	ATT	TAA	1
1201	ENST00000350026	ARID1B	1.98249	CAG	TTA	TGA	1
1202	ENST00000442898	WASH1	1.98249	GAA	TCG	TAG	1
1203	ENST00000368457	PYGO2	1.98249	GAT	GGG	TGA	1
1204	ENST00000374557	EPB41L4B	1.98249	GCA	CTT	TGA	1
1205	ENST00000361283	CHAMP1	1.97616	CAA	ATT	TGA	1
1206	ENST00000339737	NUDT1	1.9756	ACG	GTC	TAG	1
1207	ENST00000311106	PCSK1	1.9756	GAA	AAT	TAA	1
1208	ENST00000394440	CCT4	1.97141	ACT	CGA	TAA	1
1209	ENST00000382751	URB1	1.96867	GAT	GCT	TGA	1
1210	ENST00000298004	PIGO	1.96867	CAG	AGG	TAG	1
1211	ENST00000219281	USB1	1.96867	TTG	AAG	TGA	1
1212	ENST00000164227	BCL3	1.96867	GGC	AGC	TGA	1
1213	ENST00000361983	KIF1BP	1.96729	CTG	ACT	TAA	1
1214	ENST00000367262	RABIF	1.96729	CAT	GAG	TAA	1
1215	ENST00000162044	TMEM161A	1.96729	GGC	TCC	TAG	1
1216	ENST00000401419	MPST	1.96729	ACC	CAC	TGA	1
1217	ENST00000257637	TMEM243	1.96557	GGA	AGG	TGA	1
1218	ENST00000389682	TSN	1.96264	GAA	AAA	TAG	1
1219	ENST00000336498	ARHGAP10	1.95961	CTG	CTG	TAG	1
1220	ENST00000307771	ZRSR2	1.95797	TCC	AAA	TAA	1
1221	ENST00000342312	ADSL	1.95791	TGT	CTG	TAG	1
1222	ENST00000378747	OPTN	1.95329	ATC	ATT	TAA	0
1223	ENST00000360961	MPC1	1.95001	TCT	GCA	TAA	0
1224	ENST00000314138	RPL27A	1.94653	GTG	GCT	TGA	0
1225	ENST00000264991	UBA5	1.94607	AAT	ATG	TAG	0
1226	ENST00000321331	HIGD1A	1.94481	AAG	CCT	TAG	0
1227	ENST00000231498	NUP155	1.94368	CTT	CAT	TAA	0
1228	ENST00000361575	RPL39	1.94223	GGT	CTA	TAA	0
1229	ENST00000258214	CCDC102A	1.94197	GTG	GCC	TAG	0
1230	ENST00000254810	H3F3B	1.93645	AGA	GCT	TAA	0
1231	ENST00000302503	MTCH2	1.93341	TTA	ATT	TGA	0
1232	ENST00000369838	SH3BGRL2	1.9315	GAA	CCT	TAG	0
1233	ENST00000243563	SNRPA	1.93026	AAG	AAG	TAG	0
1234	ENST00000381342	SNRPB	1.92959	CTT	CTT	TGA	0
1235	ENST00000397604	RNH1	1.92911	ATC	TCC	TGA	0
1236	ENST00000238379	HDHD3	1.92911	GGG	CTT	TGA	0
1237	ENST00000230085	SNX3	1.92719	CAT	GCC	TGA	0
1238	ENST00000441448	RPF2	1.92664	AAA	AAT	TGA	0
1239	ENST00000348367	GPAM	1.92551	GTG	CTG	TAG	0
1240	ENST00000296277	RPL39L	1.92409	GGT	CTA	TAA	0
1241	ENST00000368719	S100A6	1.9226	AAG	GGC	TGA	0
1242	ENST00000253251	UBE4B	1.9219	GAT	CAC	TAA	0
1243	ENST00000261168	ATF7IP	1.9219	AGC	AGT	TAA	0
1244	ENST00000342374	SERINC3	1.9219	TTC	AGC	TGA	0
1245	ENST00000318410	KIAA0196	1.9219	GTG	CTG	TAA	0
1246	ENST00000194214	HSPB11	1.9219	TCC	TCA	TAA	0
1247	ENST00000265563	PRKAR2A	1.9219	GGG	CAG	TAG	0
1248	ENST00000613058	SLC4A1AP	1.9219	GGC	TAT	TGA	0
1249	ENST00000248600	STYXL1	1.9219	CTC	TAC	TGA	0
1250	ENST00000316788	AP3S1	1.9219	TTT	AAA	TAA	0
1251	ENST00000258975	TACO1	1.9219	ATT	GAA	TAA	0
1252	ENST00000227322	ZPR1	1.9219	CAA	CGG	TAG	0
1253	ENST00000262990	ZNF330	1.9219	GAG	AAC	TAG	0
1254	ENST00000284073	MSI2	1.9219	TAC	CAT	TGA	0
1255	ENST00000335866	GRB10	1.9219	GCC	TTA	TGA	0
1256	ENST00000262370	MGRN1	1.9219	CCA	CTC	TGA	0
1257	ENST00000269701	AKAP8	1.9219	ACA	GAA	TGA	0
1258	ENST00000325954	RNF10	1.9219	ACC	AAG	TGA	0
1259	ENST00000362007	GLMP	1.9219	ATA	AAT	TAA	0
1260	ENST00000275954	TMEM47	1.9219	TAC	TAC	TAG	0
1261	ENST00000336216	HMG20A	1.9219	GAT	CGT	TAG	0
1262	ENST00000317697	ASB8	1.9219	TTA	GAA	TAG	0
1263	ENST00000334205	RPS6KA4	1.9219	CCC	TCC	TAA	0
1264	ENST00000317479	PXMP2	1.9219	GGG	AAG	TGA	0
1265	ENST00000234827	TCEANC2	1.9219	AAA	AAG	TGA	0
1266	ENST00000373480	KIAA1522	1.9219	CTG	GCC	TGA	0
1267	ENST00000299238	HPS6	1.9219	GAC	CTA	TGA	0
1268	ENST00000319974	C2orf69	1.9219	GTA	TTT	TGA	0
1269	ENST00000314485	IGSF8	1.9219	AAA	CGG	TGA	0
1270	ENST00000267294	ZIC5	1.9219	ATA	CAT	TAG	0
1271	ENST00000284476	DISP1	1.9219	ACA	CTA	TAA	0
1272	ENST00000376521	SLC35A2	1.9219	GTG	AAG	TGA	0
1273	ENST00000260276	C11orf1	1.9219	AAG	CCT	TAA	0
1274	ENST00000247706	ABHD8	1.9219	AAG	AAG	TAG	0
1275	ENST00000340957	FAM131A	1.9219	GAA	CAG	TGA	0
1276	ENST00000377263	CTNNBIP1	1.9219	AGG	CAG	TAG	0
1277	ENST00000392944	GPSM1	1.9219	GCG	AGC	TAA	0
1278	ENST00000225719	CPD	1.92058	AAA	CAT	TGA	0
1279	ENST00000303210	GNB2	1.92011	TGG	AAC	TAA	0
1280	ENST00000306107	ALCAM	1.919	GAA	GCC	TAA	0
1281	ENST00000332070	PHF6	1.91827	GGA	AAC	TAG	0
1282	ENST00000290079	TMEM141	1.91827	AGA	AGC	TAG	0
1283	ENST00000434726	SLC1A5	1.91797	GTC	ATG	TAA	0
1284	ENST00000340398	H3F3C	1.91788	AGA	GCT	TAA	0
1285	ENST00000273986	CISD2	1.91706	GAA	GTA	TAA	0
1286	ENST00000545648	SARAF	1.91677	AGA	CGA	TAA	0
1287	ENST00000352480	ASS1	1.91645	GCC	AAA	TAG	0
1288	ENST00000264552	UBE2S	1.91541	CGG	CTG	TAG	0
1289	ENST00000320230	SLC25A22	1.91464	CAG	GCC	TGA	0
1290	ENST00000223095	SERPINE1	1.91464	GAA	CCC	TGA	0
1291	ENST00000369842	EMD	1.91173	CCC	TTC	TAG	0
1292	ENST00000392334	CSNK1D	1.91076	GGC	AAG	TAG	0
1293	ENST00000240922	NAA50	1.91027	GAC	AAC	TGA	0
1294	ENST00000266544	NDUFA9	1.90975	AAC	ATT	TAG	0
1295	ENST00000316509	VAMP2	1.90852	AGC	ACT	TAA	0
1296	ENST00000321233	ZNF207	1.90733	CGT	TAC	TGA	0
1297	ENST00000354775	ALDH9A1	1.90733	GCT	TTT	TGA	0
1298	ENST00000310418	CLTB	1.90733	TCC	CGC	TAG	0
1299	ENST00000311008	SPNS1	1.90733	CTC	ATC	TGA	0
1300	ENST00000325752	TUBD1	1.90733	AAT	CTC	TGA	0
1301	ENST00000347300	IFT122	1.90733	GGC	CCA	TGA	0
1302	ENST00000391961	ZNF227	1.90733	AAG	CTT	TAG	0
1303	ENST00000282549	OTX1	1.90733	GTC	TTG	TGA	0
1304	ENST00000577745	SLC25A35	1.90733	ACT	AAA	TAA	0
1305	ENST00000337179	NUDT4	1.90264	GTA	AGA	TAG	0
1306	ENST00000332810	AEN	1.8997	AGG	AAT	TGA	0
1307	ENST00000374990	TGFBR1	1.89963	AAA	ATG	TAA	0
1308	ENST00000291568	CSTB	1.89852	TAT	TTC	TGA	0
1309	ENST00000302345	CANT1	1.89778	TTC	ATT	TAA	0
1310	ENST00000610432	MAGT1	1.89674	ATG	AGT	TAA	0
1311	ENST00000511181	HEXB	1.89603	AAC	ATG	TAA	0
1312	ENST00000314606	FARSA	1.89431	GCT	GCG	TGA	0
1313	ENST00000563630	ZNF598	1.89425	ATC	ACG	TAG	0
1314	ENST00000265986	IDE	1.89408	AAA	CTC	TGA	0
1315	ENST00000295079	C2orf47	1.89258	TTA	GAA	TAA	0
1316	ENST00000313219	CHMP7	1.89258	CCA	TTG	TAG	0
1317	ENST00000262722	FBLN1	1.89258	GAG	CTC	TGA	0
1318	ENST00000303562	FOS	1.89258	GCC	CTG	TGA	0
1319	ENST00000342704	CBFA2T2	1.89258	GGA	CTC	TGA	0
1320	ENST00000382745	CLCN7	1.88963	CAG	ACG	TGA	0
1321	ENST00000295955	RPL9	1.88938	GAT	GAA	TAA	0
1322	ENST00000262013	SPAG9	1.88798	AAT	GAG	TGA	0
1323	ENST00000261623	CYBA	1.88784	GTC	GTG	TGA	0
1324	ENST00000393868	SUCLG1	1.88783	ATG	CTA	TGA	0
1325	ENST00000281382	PIGF	1.88466	AAC	AAT	TAA	0
1326	ENST00000396172	DDX39B	1.8845	ACA	CGG	TAG	0
1327	ENST00000260383	TUBGCP4	1.88217	GGG	ATG	TGA	0
1328	ENST00000256458	IRAK2	1.88007	GGC	CCC	TGA	0
1329	ENST00000263774	NDUFS3	1.87967	GCC	AAG	TAG	0
1330	ENST00000357156	DYNLRB1	1.87967	ACC	GAA	TAA	0
1331	ENST00000311713	WDR74	1.87916	AGC	CCC	TGA	0
1332	ENST00000302418	KIF5B	1.87892	CAA	GTG	TAA	0
1333	ENST00000354910	ANAPC13	1.87707	GGA	AAC	TGA	0
1334	ENST00000367294	ARMT1	1.87707	CCC	CTT	TGA	0
1335	ENST00000408888	RBM34	1.87465	CAG	AAA	TAA	0
1336	ENST00000471389	FTO	1.87315	AAA	CCC	TAG	0
1337	ENST00000308982	ACAD9	1.87315	ACA	TGC	TGA	0
1338	ENST00000263985	GATB	1.87315	TCA	TTG	TGA	0
1339	ENST00000278460	C11orf49	1.87315	GAG	ACT	TGA	0
1340	ENST00000367874	TADA1	1.87315	CTG	TGC	TAA	0
1341	ENST00000407583	GPN1	1.86962	AAT	AAA	TAG	0
1342	ENST00000264639	PSMD3	1.86937	TTC	CCT	TGA	0
1343	ENST00000419711	EIF5A	1.86936	GCA	AAA	TAA	0
1344	ENST00000261890	RAB11A	1.86558	AAC	ATC	TAA	0
1345	ENST00000380421	PIR	1.86558	GGG	AAC	TAG	0
1346	ENST00000037243	GABARAPL2	1.86558	GGC	TTC	TGA	0
1347	ENST00000369155	HIST2H2BE	1.86552	TCC	AAG	TGA	0
1348	ENST00000264716	FOSL2	1.86378	GCT	CTG	TAA	0
1349	ENST00000414835	HSD17B4	1.86108	AAG	CTC	TGA	0
1350	ENST00000397676	ALG3	1.85859	GCC	CAC	TGA	0
1351	ENST00000297534	C7orf55	1.85796	GAG	CCA	TGA	0
1352	ENST00000223273	YAE1D1	1.85796	CAA	CTA	TAA	0
1353	ENST00000248139	RAB40C	1.85796	ATC	TCC	TAG	0
1354	ENST00000340384	TUBB4B	1.85436	GTG	GCC	TAG	0
1355	ENST00000258243	URB2	1.85413	ACG	GCC	TAA	0
1356	ENST00000292246	ANO10	1.85132	GCA	ACC	TGA	0
1357	ENST00000265742	ANKIB1	1.85132	TTA	GTG	TGA	0
1358	ENST00000299853	POLR3E	1.85132	CAG	TCT	TGA	0
1359	ENST00000306908	ZNF57	1.85132	ACA	CAC	TAA	0
1360	ENST00000229595	ASF1A	1.85091	TGC	ATG	TGA	0
1361	ENST00000588234	C19orf53	1.8508	CCT	TCC	TGA	0
1362	ENST00000292211	UBE2Q1	1.85073	GAC	GGC	TAA	0
1363	ENST00000521861	EIF3H	1.84997	AAC	AAC	TAA	0
1364	ENST00000332556	LAMP1	1.84618	ACT	ATC	TAG	0
1365	ENST00000322166	NOP2	1.84618	CTA	TCT	TAG	0
1366	ENST00000299421	ILK	1.84618	GAC	AAG	TAG	0
1367	ENST00000342045	BRE	1.84618	AAG	CTC	TAG	0
1368	ENST00000592540	SPC24	1.84618	GAG	TGG	TAG	0
1369	ENST00000480945	DDI2	1.84618	AAG	CCA	TGA	0
1370	ENST00000376747	UGGT2	1.84474	GAA	CTC	TAG	0
1371	ENST00000313288	TACC3	1.8436	AAG	ATC	TGA	0
1372	ENST00000484558	CHCHD10	1.84179	CTG	CCC	TGA	0
1373	ENST00000360472	PEA15	1.84102	AAG	GCC	TGA	0
1374	ENST00000319801	PUM2	1.84102	ATG	CTG	TAA	0
1375	ENST00000366913	37316	1.84102	ATG	GTG	TAG	0
1376	ENST00000394258	RCCD1	1.84102	AAG	AGC	TGA	0
1377	ENST00000307201	ABHD15	1.84102	ACA	AGG	TGA	0
1378	ENST00000322347	COX5A	1.8409	AAA	GTG	TAA	0
1379	ENST00000376112	ID1	1.84025	TGT	CGC	TGA	0
1380	ENST00000349038	PTBP1	1.83763	ACC	ATC	TAG	0
1381	ENST00000374550	RPL11	1.83714	GGC	AAA	TAA	0
1382	ENST00000223641	SEC61B	1.83668	CGT	TCG	TAG	0
1383	ENST00000311549	RPL21	1.8366	ATG	GCA	TAA	0
1384	ENST00000297991	AQP3	1.83584	CAG	ATC	TGA	0
1385	ENST00000374171	POLE3	1.83394	GAC	AAC	TGA	0
1386	ENST00000330871	SOCS3	1.83167	CCG	CTT	TAA	0
1387	ENST00000318158	GRHPR	1.83086	AAG	CTG	TAG	0
1388	ENST00000376667	MAD2L2	1.83063	GGC	AGC	TGA	0
1389	ENST00000322028	POLR2L	1.82997	GAG	AAG	TGA	0
1390	ENST00000317552	MID1	1.82854	CTG	CCG	TGA	0
1391	ENST00000272645	POLR2D	1.82854	CAG	TAT	TAA	0
1392	ENST00000588649	POLRMT	1.82729	TTC	AGC	TGA	0
1393	ENST00000244776	DEK	1.8261	ATT	TCT	TGA	0
1394	ENST00000367064	CD55	1.82511	CTG	ACT	TAG	0
1395	ENST00000398884	TOMM6	1.82255	GGG	GTG	TAG	0
1396	ENST00000613854	HIST1H3A	1.8218	AGG	GCG	TGA	0
1397	ENST00000012443	PPP5C	1.82117	ATG	ATG	TGA	0
1398	ENST00000380113	ITPA	1.82099	GCA	GCT	TGA	0
1399	ENST00000330398	ATP6V0C	1.82074	ACA	AAG	TAG	0
1400	ENST00000267205	RHOF	1.82067	CTG	CTC	TGA	0
1401	ENST00000430368	TCTN3	1.8191	ACT	ATG	TGA	0
1402	ENST00000433351	PCYOX1	1.81752	GAA	CTA	TGA	0
1403	ENST00000366628	NTPCR	1.81752	AGG	AAG	TGA	0
1404	ENST00000361627	ARHGAP11A	1.81593	GAT	TTG	TAA	0
1405	ENST00000398606	GSTP1	1.81034	AAA	CAG	TGA	0
1406	ENST00000356805	SPTBN1	1.80638	AAG	AAA	TGA	0
1407	ENST00000261015	WDR12	1.80638	GGG	GCA	TGA	0
1408	ENST00000370558	SH3GLB1	1.80638	CTC	AAT	TAA	0
1409	ENST00000260810	TOPBP1	1.80638	GTA	CAC	TAA	0
1410	ENST00000261646	SREBF1	1.80638	TCC	AGC	TAG	0
1411	ENST00000266517	ETNK1	1.80638	CCT	GAG	TAA	0
1412	ENST00000256379	MED6	1.80638	CTT	CAG	TGA	0
1413	ENST00000377227	UIMC1	1.80638	AAA	TTC	TGA	0
1414	ENST00000255882	PI4KA	1.80638	CCC	TAC	TGA	0
1415	ENST00000373433	RPRD1B	1.80638	ACT	GAC	TAG	0
1416	ENST00000341893	CEP97	1.80638	ACT	GTG	TAG	0
1417	ENST00000261520	ICE2	1.80638	ATA	ACT	TGA	0
1418	ENST00000311160	TNS3	1.80638	AAG	GTC	TGA	0
1419	ENST00000592875	C18orf21	1.80638	TTA	AAA	TAA	0
1420	ENST00000473578	CAMTA1	1.80638	AGA	TCA	TGA	0
1421	ENST00000328300	COL4A5	1.80638	AGG	ACA	TAA	0
1422	ENST00000333007	TNFAIP2	1.80638	GTT	GGT	TAG	0
1423	ENST00000571584	COX11	1.80638	GAT	ACA	TGA	0
1424	ENST00000320330	PAGR1	1.80638	AAA	TAC	TGA	0
1425	ENST00000289228	ACTR1B	1.80638	ACT	TTC	TAG	0
1426	ENST00000409805	GULP1	1.80638	AGG	TGC	TGA	0
1427	ENST00000594239	IKBKG	1.80638	ATT	GAG	TAG	0
1428	ENST00000314527	PALM2	1.80638	GTC	ATG	TGA	0
1429	ENST00000256196	RRAS2	1.80638	ATT	TTC	TAG	0
1430	ENST00000306730	AVEN	1.80638	ATT	TCC	TAA	0
1431	ENST00000310300	LRCH4	1.80638	GGT	TCC	TAG	0
1432	ENST00000439537	TMEM120A	1.80638	GGG	CCC	TGA	0
1433	ENST00000229633	HINT3	1.80638	AGA	ACA	TGA	0
1434	ENST00000319172	TMEM39A	1.80638	GCA	AAC	TAA	0
1435	ENST00000311124	SLC19A1	1.80638	AAC	CAG	TGA	0
1436	ENST00000274030	USP53	1.80638	CTA	TCT	TAG	0
1437	ENST00000370404	CXorf40B	1.80638	GAA	GTG	TGA	0
1438	ENST00000457749	ZNF28	1.80638	AAA	CCT	TGA	0
1439	ENST00000218056	WDR13	1.80638	CAG	AAG	TAG	0
1440	ENST00000324666	FAM193A	1.80638	GCC	CAC	TGA	0
1441	ENST00000393985	CXorf40A	1.80638	GAA	GTG	TGA	0
1442	ENST00000259963	FAM8A1	1.80638	GTC	AGA	TGA	0
1443	ENST00000319397	ETS1	1.80638	GAC	GAG	TGA	0
1444	ENST00000409155	ALAD	1.80638	GAG	GAA	TGA	0
1445	ENST00000312584	TNFRSF10D	1.80638	TGC	CTG	TGA	0
1446	ENST00000321685	DNAJC4	1.80638	GGC	CCC	TGA	0
1447	ENST00000273179	CTDSPL	1.80638	AAT	AGG	TAG	0
1448	ENST00000317091	CES2	1.80638	GAG	CTG	TAG	0
1449	ENST00000396505	DKK3	1.80638	GAG	ATT	TAG	0
1450	ENST00000216146	RPL3	1.80292	GGA	GCT	TAA	0
1451	ENST00000331200	DUT	1.80183	AAG	AAT	TAA	0
1452	ENST00000413366	PRKCA	1.80104	GCA	GTA	TGA	0
1453	ENST00000396629	SCFD1	1.80104	CAA	AAG	TAA	0
1454	ENST00000272438	TEX261	1.80104	ATA	TAC	TGA	0
1455	ENST00000318348	GLTP	1.80104	AAG	GTG	TAG	0
1456	ENST00000238738	RHOQ	1.79997	ATT	ACG	TGA	0
1457	ENST00000215941	ANKRD54	1.79972	AAG	AGG	TAG	0
1458	ENST00000392826	SLC4A2	1.79925	CCT	GTG	TAG	0
1459	ENST00000325222	CUL1	1.79836	TTG	GCT	TAA	0
1460	ENST00000371429	NDC1	1.79836	AAA	GAA	TAG	0
1461	ENST00000361204	SREBF2	1.79836	GCC	TCC	TGA	0
1462	ENST00000357071	ECE1	1.79836	GTC	TGG	TAA	0
1463	ENST00000619060	PHLDA1	1.79836	TCT	GCC	TGA	0
1464	ENST00000256996	DDB2	1.79836	CGG	AAG	TGA	0
1465	ENST00000223865	TBC1D13	1.79836	TCA	AAG	TAG	0
1466	ENST00000372409	PCIF1	1.79836	CCC	ACT	TAA	0
1467	ENST00000353487	SPPL3	1.79836	GAA	GTA	TGA	0
1468	ENST00000335870	ZNF212	1.79836	CTG	CTT	TAA	0
1469	ENST00000366553	CHML	1.79774	CAA	AAT	TAG	0
1470	ENST00000333090	TSKU	1.79675	ATC	TTG	TGA	0
1471	ENST00000339083	RHOC	1.7949	ATT	CTC	TGA	0
1472	ENST00000299138	VPS35	1.79433	ATC	CTT	TAA	0
1473	ENST00000542060	STX6	1.79298	GTG	CTG	TGA	0
1474	ENST00000321765	SPAG5	1.79028	CTG	AGC	TAA	0
1475	ENST00000371485	CEP55	1.79028	TCA	AAG	TAG	0
1476	ENST00000559844	SNX1	1.79028	ATC	TCC	TAA	0
1477	ENST00000569669	BOP1	1.79028	TTC	ACC	TAG	0
1478	ENST00000251101	ENOSF1	1.79028	GAA	AAT	TAA	0
1479	ENST00000285667	HSPA13	1.79028	TTC	AAC	TGA	0
1480	ENST00000315588	MED29	1.79028	ACT	CTG	TGA	0
1481	ENST00000263208	HIRA	1.79028	GAC	AAG	TAG	0
1482	ENST00000361518	ZNF511	1.79028	CAA	TGC	TGA	0
1483	ENST00000361428	ZNF318	1.79028	CAC	AAC	TAA	0
1484	ENST00000294016	ADCY9	1.79028	AGT	GTG	TGA	0
1485	ENST00000281146	C4orf33	1.79028	GAT	ATA	TAG	0
1486	ENST00000521180	ST3GAL1	1.79028	GGG	AGA	TGA	0
1487	ENST00000259229	CCDC115	1.79028	GCT	GCC	TGA	0
1488	ENST00000343075	ALKBH2	1.78622	AAA	AAA	TAA	0
1489	ENST00000295702	SSR2	1.78497	AAG	AAC	TGA	0
1490	ENST00000545653	DAB2	1.78214	TTT	GCC	TAA	0
1491	ENST00000303575	TMED10	1.78194	ATT	GAG	TAA	0
1492	ENST00000257013	FAM127A	1.78152	GAC	TTC	TAG	0
1493	ENST00000053867	GRN	1.78052	CTG	CTG	TGA	0
1494	ENST00000402252	PYCR1	1.77942	AAG	GAT	TGA	0
1495	ENST00000318201	DGKZ	1.77856	GCT	GTG	TAG	0
1496	ENST00000304177	C15orf40	1.77856	AAA	ACA	TAA	0
1497	ENST00000376442	DHX16	1.77779	CTA	GGG	TAA	0
1498	ENST00000380071	RFC3	1.77395	ATG	TTC	TGA	0
1499	ENST00000340648	RRP1B	1.77395	TTC	TTC	TGA	0
1500	ENST00000383463	HMCES	1.77395	AGC	CAG	TGA	0
1501	ENST00000336126	PCGF5	1.77395	TTC	GGT	TAG	0
1502	ENST00000258955	RSAD1	1.77395	GGA	GGA	TGA	0
1503	ENST00000301475	ZNF558	1.77395	TGG	ATA	TGA	0
1504	ENST00000367993	NDUFS2	1.77087	GAT	CGG	TGA	0
1505	ENST00000404735	RPS27A	1.77054	GAC	AAG	TAA	0
1506	ENST00000641023	PHGDH	1.76869	CAC	TTC	TAA	0
1507	ENST00000360840	MRPL37	1.76766	GCT	GCG	TGA	0
1508	ENST00000394975	VKORC1	1.76681	AGG	CAC	TGA	0
1509	ENST00000040663	MRI1	1.76517	CAG	ATG	TAA	0
1510	ENST00000223368	BCL7B	1.76517	GAA	AGC	TAG	0
1511	ENST00000284268	ANKH	1.76406	AAT	GAA	TAA	0
1512	ENST00000368299	LMNA	1.76239	ATC	ATG	TAA	0
1513	ENST00000379484	MBTPS2	1.76107	GCA	CGG	TAA	0
1514	ENST00000379607	EIF1AX	1.75963	GAC	ATC	TAA	0
1515	ENST00000380310	FBXL19	1.75963	GAC	AGC	TAG	0
1516	ENST00000491614	NUDT5	1.75891	AAA	TTT	TAA	0
1517	ENST00000571503	OXLD1	1.75768	GCC	GCT	TAG	0
1518	ENST00000439561	COPB1	1.75741	AGT	ATA	TAA	0
1519	ENST00000549224	HLA-A	1.7568	AAA	GTG	TGA	0
1520	ENST00000314616	SUPT6H	1.7549	GAT	CGG	TAG	0
1521	ENST00000540593	ZNF410	1.75407	CGG	ACA	TGA	0
1522	ENST00000263672	SPCS2	1.75356	ATA	AAG	TAG	0
1523	ENST00000309594	MRPL57	1.7534	TGG	TCC	TAA	0
1524	ENST00000531188	RPS3	1.75148	ACA	GCA	TAA	0
1525	ENST00000220003	CSK	1.75127	CAC	CTG	TGA	0
1526	ENST00000222008	RABAC1	1.75127	CCC	GTG	TGA	0
1527	ENST00000529168	ADAR	1.74946	CCA	GTA	TAG	0
1528	ENST00000323345	RPL7A	1.74578	CTG	GGT	TAA	0
1529	ENST00000311223	GLUL	1.74399	AAA	AAT	TAA	0
1530	ENST00000301773	RAB3IL1	1.74399	GAG	GCT	TAG	0
1531	ENST00000340083	DOK7	1.74399	CCT	CCT	TGA	0
1532	ENST00000313352	PUF60	1.74363	TCT	GCG	TGA	0
1533	ENST00000216468	TMED8	1.74362	ACC	AGC	TGA	0
1534	ENST00000594157	BCL2L12	1.73977	AGT	CAT	TAA	0
1535	ENST00000368533	TPM3	1.73874	GAG	ATG	TAG	0
1536	ENST00000350303	ACADVL	1.73552	GGC	TTC	TGA	0
1537	ENST00000294172	NXF1	1.73552	ATG	AAG	TGA	0
1538	ENST00000334690	TRAPPC11	1.73552	GCT	GCA	TGA	0
1539	ENST00000329231	ATPAF1	1.73552	AAG	ACT	TAG	0
1540	ENST00000380492	MOSPD2	1.73552	TAC	AGT	TAA	0
1541	ENST00000419704	CPSF3L	1.73552	CCC	AGC	TGA	0
1542	ENST00000258105	MRPL53	1.73552	GGT	CGC	TGA	0
1543	ENST00000216452	PIGH	1.73552	AGC	CCA	TGA	0
1544	ENST00000235150	RNF19B	1.73552	AGA	GTA	TGA	0
1545	ENST00000295633	FSTL1	1.7348	GAG	ATC	TAA	0
1546	ENST00000314940	HNRNPA0	1.7334	TCC	TTC	TAA	0
1547	ENST00000368811	S100A10	1.73314	AAG	AAG	TAG	0
1548	ENST00000368863	POGZ	1.73127	GAG	ATT	TGA	0
1549	ENST00000370077	GMEB2	1.73127	CGG	AAG	TAG	0
1550	ENST00000378755	ATAD3A	1.72928	CCA	TCC	TGA	0
1551	ENST00000322203	RPL10A	1.72928	CTA	TAT	TAA	0
1552	ENST00000356386	BTN3A2	1.72699	TCA	GCC	TGA	0
1553	ENST00000303596	THAP11	1.72699	GGA	ATG	TGA	0
1554	ENST00000409248	C4orf48	1.72699	GGG	CAC	TGA	0
1555	ENST00000318560	ABL1	1.72504	CAG	AGG	TAG	0
1556	ENST00000409293	C19orf24	1.72504	CTG	AGA	TGA	0
1557	ENST00000309922	TRMT10C	1.72426	AAG	ACT	TAA	0
1558	ENST00000222547	BET1	1.72166	CTG	AGG	TGA	0
1559	ENST00000306385	BMP1	1.7184	AGG	AAG	TGA	0
1560	ENST00000293195	FDXR	1.7184	GGC	CAC	TGA	0
1561	ENST00000240050	MTERF2	1.7184	GAA	GAA	TGA	0
1562	ENST00000369807	DNASE1L1	1.7184	GCT	GCC	TGA	0
1563	ENST00000268182	IQGAP1	1.71668	GGG	AAG	TAA	0
1564	ENST00000447750	GDI1	1.71668	GAG	CAG	TGA	0
1565	ENST00000034275	RANBP3	1.71668	AGC	ACA	TAG	0
1566	ENST00000314222	PHLDA2	1.71668	ACG	CCA	TGA	0
1567	ENST00000265992	CCNJ	1.71668	GAA	AGG	TGA	0
1568	ENST00000216218	ST13	1.71444	CAA	GCG	TAA	0
1569	ENST00000380394	RPS6	1.71209	CAG	AAA	TAA	0
1570	ENST00000593863	RPS19	1.71106	AAG	CAT	TAG	0
1571	ENST00000222673	OGDH	1.71091	TTC	TCG	TAG	0
1572	ENST00000340296	DYNC1I2	1.71091	CCT	GCT	TAG	0
1573	ENST00000380742	SMN2	1.71091	TTA	AAT	TAA	0
1574	ENST00000349511	UBA3	1.71091	ACT	TCT	TAA	0
1575	ENST00000347454	EIF2B4	1.71091	GAC	CAG	TGA	0
1576	ENST00000361731	SFT2D1	1.71091	CTA	AGT	TGA	0
1577	ENST00000300933	TPM4	1.71066	TGT	ATA	TAA	0
1578	ENST00000311601	SH3PXD2B	1.71061	AAG	CCG	TAG	0
1579	ENST00000000233	ARF5	1.71044	AAG	CGC	TAA	0
1580	ENST00000263168	CAPZA1	1.7051	AAT	GCT	TAA	0
1581	ENST00000359930	SULF2	1.7051	GAA	GGT	TAA	0
1582	ENST00000312419	POLD4	1.70441	CCC	CTA	TGA	0
1583	ENST00000318988	CTDNEP1	1.70278	CTC	TGG	TGA	0
1584	ENST00000370238	GCLM	1.70059	GGT	TCT	TAA	0
1585	ENST00000393436	RAP1B	1.70035	CTG	CTT	TAA	0
1586	ENST00000338995	COMMD4	1.6984	CTG	GGC	TGA	0
1587	ENST00000005260	BAIAP2L1	1.6984	ATT	CGA	TGA	0
1588	ENST00000336767	BRIX1	1.69811	ACA	AAA	TAA	0
1589	ENST00000356195	CDCA7L	1.69811	GAC	AAT	TAA	0
1590	ENST00000267996	TPM1	1.69644	AAC	ATG	TGA	0
1591	ENST00000433091	PON2	1.69547	GAA	CTC	TAA	0
1592	ENST00000156084	OTUD5	1.69436	AAG	AGT	TGA	0
1593	ENST00000317147	CNOT1	1.69414	GCC	AGT	TAG	0
1594	ENST00000249209	EMC4	1.694	CTT	CTT	TAA	0
1595	ENST00000402802	PDGFA	1.694	GTG	AGG	TGA	0
1596	ENST00000261875	HACD3	1.69392	ATC	CAC	TAA	0
1597	ENST00000348227	WDR54	1.69174	AGT	GTG	TGA	0
1598	ENST00000301488	CDK2AP2	1.69013	CGC	ACG	TAA	0
1599	ENST00000375433	RCC2	1.68972	ACC	CTC	TGA	0
1600	ENST00000393784	ERGIC1	1.6887	ATG	CAT	TGA	0
1601	ENST00000285930	AKR1B1	1.68535	GAG	TTT	TGA	0
1602	ENST00000280987	FAM177A1	1.68466	CCA	CCA	TAA	0
1603	ENST00000378667	UQCRQ	1.68427	GAC	AAA	TGA	0
1604	ENST00000379715	EEF1E1	1.68279	TCC	CAC	TAG	0
1605	ENST00000272227	PDIA6	1.68276	GAG	TTG	TGA	0
1606	ENST00000236957	EEF1B2	1.68161	AAG	ATC	TAA	0
1607	ENST00000273550	FTH1	1.67584	GAA	AGC	TAA	0
1608	ENST00000330029	UQCR10	1.67395	AAC	AAG	TAG	0
1609	ENST00000355938	ATP5G1	1.6731	GCC	ATG	TGA	0
1610	ENST00000268220	SEC11A	1.67208	CGT	GAG	TAA	0
1611	ENST00000374500	CUTA	1.67088	CTG	CCA	TGA	0
1612	ENST00000357103	ADIPOR2	1.67002	GCA	CTG	TGA	0
1613	ENST00000266079	PRPF6	1.66908	ACC	TTC	TGA	0
1614	ENST00000334295	TPGS2	1.66908	CGG	AAG	TGA	0
1615	ENST00000016171	COX15	1.66908	CCA	AAA	TGA	0
1616	ENST00000373162	TRAPPC3	1.66908	GAG	GAA	TAA	0
1617	ENST00000296585	ITGA2	1.66908	AGT	AGC	TGA	0
1618	ENST00000260356	THBS1	1.66908	GAT	CCC	TAA	0
1619	ENST00000371935	REXO4	1.66908	GAC	GCC	TAG	0
1620	ENST00000259339	TOR1B	1.66908	TTC	CAC	TGA	0
1621	ENST00000243776	CHPF	1.66908	AGC	ACC	TGA	0
1622	ENST00000351989	DGCR8	1.66908	GAC	GTG	TGA	0
1623	ENST00000529583	TMEM218	1.66908	TCC	TAC	TGA	0
1624	ENST00000297933	GAPVD1	1.66728	CGA	AAG	TGA	0
1625	ENST00000238616	NEK9	1.66728	AGC	CTC	TAG	0
1626	ENST00000369710	GSTO1	1.66608	GGG	CTC	TGA	0
1627	ENST00000261866	SPG11	1.66608	GCA	GGT	TAG	0
1628	ENST00000248450	AAMP	1.66608	GAC	CGT	TAA	0
1629	ENST00000296824	CCDC127	1.66608	GAA	AAG	TAA	0
1630	ENST00000302362	COPRS	1.66522	GAA	GAT	TGA	0
1631	ENST00000296543	NAA15	1.66457	GAA	ATT	TGA	0
1632	ENST00000330964	RPS27L	1.66457	CAA	CAC	TAA	0
1633	ENST00000374092	NFS1	1.66457	CAA	CAC	TAG	0
1634	ENST00000352397	CYB5R3	1.66306	GTC	TTC	TGA	0
1635	ENST00000556529	MAP1LC3B2	1.66208	TCA	GTG	TAA	0
1636	ENST00000345254	SEC24C	1.66004	CTG	AGC	TAA	0
1637	ENST00000262077	NUP153	1.66004	AGG	AAA	TAA	0
1638	ENST00000317799	HADHB	1.66004	CCA	AAA	TAA	0
1639	ENST00000320857	SSR4	1.66004	CAG	GCC	TGA	0
1640	ENST00000290650	UBR1	1.66004	TTA	CTG	TGA	0
1641	ENST00000267199	VPS33A	1.66004	CCT	TTC	TAG	0
1642	ENST00000262554	SPTLC1	1.66004	CTG	CTC	TAG	0
1643	ENST00000372396	KDM4A	1.66004	ATG	GAG	TAG	0
1644	ENST00000418381	UBR3	1.66004	GGG	CTG	TGA	0
1645	ENST00000260247	DCUN1D5	1.66004	ACA	TCA	TAG	0
1646	ENST00000305560	SPATA5L1	1.66004	GGT	ATT	TAA	0
1647	ENST00000380324	USP3	1.66004	AAA	CTT	TAA	0
1648	ENST00000409341	SP100	1.66004	GAA	GAT	TAG	0
1649	ENST00000229329	CMAS	1.66004	CAA	AAA	TAG	0
1650	ENST00000312475	MRPL46	1.66004	GAC	CTC	TGA	0
1651	ENST00000276520	TACC1	1.66004	ACT	GAC	TGA	0
1652	ENST00000329281	BLZF1	1.66004	GCC	CTT	TAA	0
1653	ENST00000369763	LRIF1	1.66004	CAA	AAA	TAA	0
1654	ENST00000243903	ACTR5	1.66004	CAG	GCA	TAG	0
1655	ENST00000317040	MVB12A	1.66004	GTC	TCA	TAG	0
1656	ENST00000355123	ITSN2	1.66004	CTC	CTG	TAG	0
1657	ENST00000372564	SH3GLB2	1.66004	CTC	AGC	TAG	0
1658	ENST00000432999	ZBED5	1.66004	TCT	CAT	TAA	0
1659	ENST00000216099	APOBEC3D	1.66004	CTC	CAG	TGA	0
1660	ENST00000238651	ACOT2	1.66004	AAA	GTG	TAA	0
1661	ENST00000266673	TMEM19	1.66004	AGG	GGG	TGA	0
1662	ENST00000292591	MGAT4B	1.66004	GCC	GAC	TAA	0
1663	ENST00000612899	TNFAIP3	1.66004	TAT	GGC	TAA	0
1664	ENST00000643144	SLC33A1	1.66004	AAC	AAT	TAA	0
1665	ENST00000334351	PNRC2	1.66004	CAG	GTA	TAA	0
1666	ENST00000366621	KCNK1	1.66004	AAC	CAT	TGA	0
1667	ENST00000420808	NISCH	1.66004	GAT	GAG	TGA	0
1668	ENST00000460006	CDS2	1.66004	GAC	GAG	TAG	0
1669	ENST00000504123	CNOT6L	1.66004	CGG	AGG	TAG	0
1670	ENST00000376440	UBAC2	1.66004	CAG	CAC	TGA	0
1671	ENST00000261647	TTC19	1.66004	AAG	CTC	TAA	0
1672	ENST00000311148	ACOT1	1.66004	AAA	GTG	TAA	0
1673	ENST00000219315	SETD6	1.66004	ACA	AGT	TAG	0
1674	ENST00000262577	ZC3H3	1.66004	CGT	CTG	TGA	0
1675	ENST00000402050	IQCE	1.66004	CCA	GTT	TAG	0
1676	ENST00000338965	NCR3LG1	1.66004	CTA	CAG	TAA	0
1677	ENST00000228741	ELK3	1.66004	AAA	TCC	TGA	0
1678	ENST00000242719	RNF11	1.66004	ACT	AAT	TGA	0
1679	ENST00000001146	CYP26B1	1.66004	ACA	GTC	TAA	0
1680	ENST00000334462	TMEM150A	1.66004	ATG	ATC	TAA	0
1681	ENST00000334983	CMTM7	1.66004	GCC	GTC	TGA	0
1682	ENST00000392161	ZFP82	1.66004	AAA	ATC	TAA	0
1683	ENST00000310160	FUT1	1.66004	AAG	CCT	TGA	0
1684	ENST00000462322	SMKR1	1.66004	AGC	AAG	TGA	0
1685	ENST00000305107	UGT2B4	1.66004	AGA	GAT	TAA	0
1686	ENST00000361565	IPO9	1.65906	GGC	ATC	TAA	0
1687	ENST00000367975	SDHC	1.65853	GCC	ATG	TGA	0
1688	ENST00000338272	TMEM167B	1.65701	ATA	AAA	TGA	0
1689	ENST00000466830	CMC1	1.65641	AGC	ATG	TAG	0
1690	ENST00000295566	YY1AP1	1.65485	TTT	CTT	TGA	0
1691	ENST00000258739	KDELR2	1.65361	CCA	GCA	TAA	0
1692	ENST00000223145	GLCCI1	1.65276	ATC	ATC	TAA	0
1693	ENST00000261332	ZNF24	1.65246	AAA	GTT	TAA	0
1694	ENST00000360647	ZNF148	1.65093	TTT	GGC	TAA	0
1695	ENST00000453153	FASTKD1	1.65093	TGT	TTG	TAG	0
1696	ENST00000229922	CAP2	1.65093	ATG	GCC	TAA	0
1697	ENST00000380751	SERF1B	1.65093	GAA	AAG	TGA	0
1698	ENST00000317633	SERF1A	1.65093	GAA	AAG	TGA	0
1699	ENST00000296351	MELTF	1.65093	TTG	GGT	TAA	0
1700	ENST00000238823	FAM98A	1.64911	ACT	AGT	TGA	0
1701	ENST00000332598	TMED9	1.6487	CTT	GTG	TAG	0
1702	ENST00000271308	PSMA5	1.64801	GAC	ATT	TAA	0
1703	ENST00000283882	CFDP1	1.64606	AAA	CCT	TGA	0
1704	ENST00000258534	DRAM1	1.64573	GAT	ATT	TGA	0
1705	ENST00000222266	PSENEN	1.64406	ACC	CCC	TGA	0
1706	ENST00000249064	CCDC117	1.64281	GAA	CTC	TAG	0
1707	ENST00000265081	MSH3	1.64175	CTT	CAT	TAA	0
1708	ENST00000330503	DDX41	1.64175	GAC	TTC	TGA	0
1709	ENST00000301030	ANKRD11	1.64175	CCG	GCA	TGA	0
1710	ENST00000389574	SUN1	1.64175	GTC	AAG	TGA	0
1711	ENST00000302262	GAA	1.64175	TGG	TGT	TAG	0
1712	ENST00000244217	MCEE	1.64175	CAA	GCT	TGA	0
1713	ENST00000259324	LRRC8A	1.64175	CAG	GCC	TGA	0
1714	ENST00000374282	PAFAH2	1.64175	AGC	CTG	TAG	0
1715	ENST00000330889	ADAP2	1.64175	AGC	AGG	TGA	0
1716	ENST00000289104	MRAS	1.64175	ATC	TTG	TGA	0
1717	ENST00000388913	FAM83H	1.639	AAG	AAG	TGA	0
1718	ENST00000373714	ZCCHC17	1.6377	AAG	GAG	TGA	0
1719	ENST00000374403	KIF4A	1.63684	GCC	CAC	TGA	0
1720	ENST00000270645	RCN3	1.63684	GAG	CTG	TGA	0
1721	ENST00000361475	TGM2	1.63639	CCC	GCC	TAA	0
1722	ENST00000313468	NDUFS8	1.63585	TAT	CGG	TGA	0
1723	ENST00000392415	UBE2E3	1.63585	GCA	ACA	TAA	0
1724	ENST00000382564	DNAJC19	1.63529	AAA	AAA	TGA	0
1725	ENST00000355697	SFXN4	1.63437	GGG	GTG	TAG	0
1726	ENST00000325568	IL32	1.63037	TCA	AAA	TGA	0
1727	ENST00000245185	MT2A	1.63036	TGC	GCC	TGA	0
1728	ENST00000250244	AP1M2	1.62972	ACC	AGC	TAG	0
1729	ENST00000311487	HMGA1	1.62968	GAG	CAG	TGA	0
1730	ENST00000370775	FAM127B	1.62862	GAC	TTC	TAG	0
1731	ENST00000299964	NNMT	1.62533	CCC	CTG	TGA	0
1732	ENST00000367001	SLC30A1	1.62506	TCT	TTG	TGA	0
1733	ENST00000324196	MBNL1	1.62506	CAG	ATG	TAG	0
1734	ENST00000372950	DNAJC9	1.62317	AAG	AAA	TAA	0
1735	ENST00000393524	PHLPP2	1.62317	GCA	CTA	TGA	0
1736	ENST00000217305	PDYN	1.62317	GAT	GCA	TAA	0
1737	ENST00000322535	SF3B2	1.62182	AAG	TTT	TAG	0
1738	ENST00000543555	MSH2	1.61944	ACT	ACG	TGA	0
1739	ENST00000395840	RAE1	1.61944	AAG	AAG	TAG	0
1740	ENST00000261745	NAA25	1.61944	AAA	ATT	TAA	0
1741	ENST00000216117	HMOX1	1.61944	GCC	ATG	TGA	0
1742	ENST00000325301	MIEF1	1.61944	CAG	ACG	TAG	0
1743	ENST00000307063	PWWP2A	1.61944	GAA	ACG	TGA	0
1744	ENST00000338662	ATP5G2	1.61932	GCC	ATG	TGA	0
1745	ENST00000289952	SLC39A14	1.61905	ATT	GGG	TAG	0
1746	ENST00000391440	FAM127C	1.61818	GAC	TTC	TAG	0
1747	ENST00000357430	ACSL3	1.61766	AGA	AAA	TAA	0
1748	ENST00000238688	SLIRP	1.61732	GAT	TTT	TGA	0
1749	ENST00000309324	C19orf70	1.61728	ACC	AAG	TAG	0
1750	ENST00000320912	MRFAP1	1.61699	TCG	TCG	TGA	0
1751	ENST00000323701	USP39	1.6167	GGG	GCT	TGA	0
1752	ENST00000370645	GNG5	1.61315	TTT	TTG	TAG	0
1753	ENST00000263382	ASF1B	1.61315	TGC	ATC	TAA	0
1754	ENST00000432074	DAP	1.61224	CAC	ATT	TGA	0
1755	ENST00000457894	MID1IP1	1.61189	GGC	CAC	TGA	0
1756	ENST00000582783	C19orf47	1.61094	ACC	TTC	TAG	0
1757	ENST00000267884	SRP14	1.61057	GCA	CAG	TAA	0
1758	ENST00000372853	URM1	1.60925	GGC	GGC	TGA	0
1759	ENST00000263202	UFD1L	1.60735	AAG	CCC	TAA	0
1760	ENST00000418115	RHOA	1.60725	GTC	TTG	TGA	0
1761	ENST00000211402	VARS	1.60684	ATG	CTG	TGA	0
1762	ENST00000341864	TAF9B	1.60684	ATT	ATG	TAA	0
1763	ENST00000371964	SURF2	1.60684	CCA	GGT	TAA	0
1764	ENST00000389805	SQSTM1	1.60668	CCG	TTG	TGA	0
1765	ENST00000242784	C19orf43	1.60431	GTG	AAA	TGA	0
1766	ENST00000435029	KIF4B	1.60354	GCC	CAC	TGA	0
1767	ENST00000323646	PLA2G16	1.60354	AAG	CAA	TAA	0
1768	ENST00000327490	UBALD2	1.60354	CAG	AGA	TGA	0
1769	ENST00000301457	NDUFA7	1.60349	TAC	CTG	TGA	0
1770	ENST00000379404	SMS	1.60348	AAA	CCC	TGA	0
1771	ENST00000438607	TMA7	1.60295	AAA	AAG	TAA	0
1772	ENST00000327827	C16orf72	1.60227	ATG	ATC	TAA	0
1773	ENST00000370682	PRKACB	1.59973	GAA	TTT	TAA	0
1774	ENST00000301391	CYB5D2	1.59973	CCA	CTC	TAA	0
1775	ENST00000005558	IFRD1	1.59859	TTC	TTC	TAG	0
1776	ENST00000310271	ALAS1	1.59859	CAG	GCC	TGA	0
1777	ENST00000360221	PTGES3L-AARSD1	1.59859	AAG	GAG	TGA	0
1778	ENST00000427569	AARSD1	1.59859	AAG	GAG	TGA	0
1779	ENST00000306917	FEM1B	1.59859	TTT	CAT	TAA	0
1780	ENST00000368072	PEX19	1.59859	ATC	ATG	TGA	0
1781	ENST00000374266	ZNF593	1.59859	TCT	ACC	TGA	0
1782	ENST00000005082	ZNF195	1.59859	CAT	ACT	TGA	0
1783	ENST00000356189	ACBD7	1.59859	GGA	ATT	TAG	0
1784	ENST00000416247	SMIM13	1.59539	CTG	ACA	TAG	0
1785	ENST00000022615	VDAC3	1.5953	GAA	GCT	TAA	0
1786	ENST00000548925	BLOC1S1	1.59393	CCT	TCC	TAG	0
1787	ENST00000269033	SSH2	1.59379	ACC	ATG	TGA	0
1788	ENST00000268607	MAP1LC3B	1.59046	TCA	GTG	TAA	0
1789	ENST00000234677	SARS	1.59001	GAT	GCT	TGA	0
1790	ENST00000409829	ANTXR1	1.58898	ATG	GAA	TAG	0
1791	ENST00000340491	DLGAP4	1.58898	AGG	CTC	TGA	0
1792	ENST00000301838	FADD	1.58898	GCG	TCC	TGA	0
1793	ENST00000262962	CCDC94	1.58898	AGC	AAC	TGA	0
1794	ENST00000358402	MAX	1.58898	GCC	AGC	TAA	0
1795	ENST00000276052	CDK16	1.58898	GAG	TTC	TAA	0
1796	ENST00000336930	LUZP2	1.58898	ATA	CTG	TAA	0
1797	ENST00000316660	PMAIP1	1.58898	GGA	ACC	TGA	0
1798	ENST00000380680	UBL3	1.58898	ATC	CTG	TAA	0
1799	ENST00000530767	BCLAF1	1.5881	AAG	GAA	TAA	0
1800	ENST00000368547	ECHS1	1.58727	GAC	CAG	TGA	0
1801	ENST00000001008	FKBP4	1.58722	GAA	GCA	TAG	0
1802	ENST00000358506	PPP1CB	1.58705	AAA	AGG	TGA	0
1803	ENST00000215882	SLC25A1	1.58656	ACG	GAC	TAA	0
1804	ENST00000379046	NQO1	1.58599	AGA	AAA	TGA	0
1805	ENST00000372988	CCND3	1.58486	CAC	CTG	TAG	0
1806	ENST00000315939	WNK1	1.58401	ACC	ACT	TAG	0
1807	ENST00000244496	RRP36	1.58172	AAA	GAG	TAA	0
1808	ENST00000353548	DIABLO	1.57929	GAG	GAT	TGA	0
1809	ENST00000479013	IVD	1.57929	TTT	CAC	TAG	0
1810	ENST00000263897	USE1	1.57929	CTC	AAA	TAA	0
1811	ENST00000331491	HIST2H3D	1.57846	CGG	GCC	TAA	0
1812	ENST00000327443	SP1	1.57648	GGC	TTC	TGA	0
1813	ENST00000420846	CD63	1.57631	GTG	ATG	TAG	0
1814	ENST00000300091	C18orf54	1.57568	AAA	ATG	TGA	0
1815	ENST00000360270	MSN	1.57568	TCT	ATG	TAA	0
1816	ENST00000389704	EXOSC8	1.57423	CCC	AAA	TAA	0
1817	ENST00000423898	SMIM12	1.57423	AAG	AAT	TAA	0
1818	ENST00000329967	SIVA1	1.57084	GAG	ACC	TGA	0
1819	ENST00000254605	RRP8	1.57084	CGC	AGG	TGA	0
1820	ENST00000412916	CBFB	1.57031	CTT	CGT	TAA	0
1821	ENST00000591247	LSM12	1.57031	TCA	TCC	TGA	0
1822	ENST00000257118	PHC2	1.56952	GAC	TCC	TAG	0
1823	ENST00000370206	CNN3	1.56839	GAT	TAT	TAG	0
1824	ENST00000372351	EXOSC2	1.56757	GAG	GGA	TAA	0
1825	ENST00000300151	MRPL16	1.56757	CGT	GTG	TAG	0
1826	ENST00000344730	ABL2	1.56638	CAG	AGG	TAG	0
1827	ENST00000273480	RNF7	1.5656	GGC	AAA	TGA	0
1828	ENST00000400721	ARHGDIA	1.56513	AAG	GAC	TGA	0
1829	ENST00000244020	SRSF6	1.56429	AGA	GAT	TAA	0
1830	ENST00000397292	PLAA	1.56429	TTG	CTG	TAG	0
1831	ENST00000375490	RBM7	1.56429	CGA	CAC	TAA	0
1832	ENST00000389501	SMYD5	1.56429	GAT	GTG	TGA	0
1833	ENST00000254977	BTBD3	1.56151	TAT	GCT	TGA	0
1834	ENST00000374379	CLIC4	1.5599	ACC	AAG	TAA	0
1835	ENST00000260665	LRPPRC	1.55929	TCT	TCT	TGA	0
1836	ENST00000295767	CHCHD4	1.55909	TCA	AGT	TAA	0
1837	ENST00000371796	OLFM1	1.55814	GAG	TTG	TAG	0
1838	ENST00000371121	SMARCA1	1.5577	AAA	TCC	TAA	0
1839	ENST00000308275	FBXO22	1.5577	TCT	AAA	TAA	0
1840	ENST00000351030	ODF2	1.5577	CCT	GCC	TGA	0
1841	ENST00000372715	WDR34	1.5577	GCG	GCC	TGA	0
1842	ENST00000296043	SHROOM3	1.5577	CCA	CTT	TAA	0
1843	ENST00000546361	CHERP	1.55713	TGT	AAG	TAG	0
1844	ENST00000373014	UTP11	1.55587	AAA	CGT	TGA	0
1845	ENST00000369940	IRAK1BP1	1.55452	CAC	CTT	TGA	0
1846	ENST00000327741	KRT81	1.55451	AAA	TGT	TAG	0
1847	ENST00000366815	H3F3A	1.55267	CGT	GCT	TAA	0
1848	ENST00000269385	CBX8	1.55174	AAA	AGA	TGA	0
1849	ENST00000311101	PARL	1.55107	TCT	AAG	TAA	0
1850	ENST00000231198	THG1L	1.55107	GAC	AGC	TGA	0
1851	ENST00000301246	C19orf33	1.55107	CCC	CAC	TGA	0
1852	ENST00000443585	C12orf75	1.55102	AAA	AAT	TAG	0
1853	ENST00000306846	PAIP1	1.54815	AAA	CAG	TAA	0
1854	ENST00000252699	ACTN4	1.54575	GAC	CTG	TGA	0
1855	ENST00000298317	RPUSD4	1.54415	GCA	CAG	TGA	0
1856	ENST00000304043	HINT1	1.54243	CCT	GGT	TAA	0
1857	ENST00000565323	BLOC1S6	1.54084	AGG	ATG	TGA	0
1858	ENST00000392132	XRCC5	1.54033	ATG	ATA	TAG	0
1859	ENST00000361309	CD47	1.54013	GAT	GAA	TAA	0
1860	ENST00000303375	MRC2	1.54013	CAA	GAA	TAG	0
1861	ENST00000158771	DERL2	1.54013	GGA	GGT	TAA	0
1862	ENST00000427358	FAHD1	1.53906	GAA	TAT	TGA	0
1863	ENST00000371221	ALDH18A1	1.53865	ACC	AAC	TGA	0
1864	ENST00000389629	RTF1	1.53829	CTT	ATT	TGA	0
1865	ENST00000373477	YARS	1.53771	ATT	AGC	TAG	0
1866	ENST00000423316	EEF1D	1.53724	AAG	ATC	TGA	0
1867	ENST00000292782	DCUN1D1	1.5367	ACA	GTG	TAG	0
1868	ENST00000252725	ARPC1B	1.5361	ATC	AAA	TGA	0
1869	ENST00000377845	ACOT7	1.53541	CAG	CCC	TAG	0
1870	ENST00000302640	ITPR1	1.53453	CCA	GCA	TAA	0
1871	ENST00000266069	GID8	1.53401	CCC	AAG	TAG	0
1872	ENST00000352983	RPL7	1.53329	ATG	AAC	TAA	0
1873	ENST00000525634	RPS13	1.53312	GTC	GCA	TAA	0
1874	ENST00000283006	CENPH	1.53232	ATG	ATG	TAA	0
1875	ENST00000301019	CDT1	1.53052	GGG	CTG	TGA	0
1876	ENST00000321805	UBE2D3	1.52952	GCC	ATG	TGA	0
1877	ENST00000368653	MKI67	1.52919	GAT	ATT	TGA	0
1878	ENST00000315927	YOD1	1.52799	GAA	GTG	TGA	0
1879	ENST00000276062	NDUFB11	1.5271	GAT	GAG	TGA	0
1880	ENST00000448864	RPL35A	1.52705	AGG	ATT	TAA	0
1881	ENST00000366528	COX20	1.52319	AGC	AAT	TGA	0
1882	ENST00000253968	BARX1	1.52011	GAG	GAC	TGA	0
1883	ENST00000619466	HIST1H2BH	1.51997	TCC	AAA	TAA	0
1884	ENST00000442039	C16orf91	1.5184	AGA	ACT	TGA	0
1885	ENST00000369709	RAP1A	1.51738	CTG	CTC	TAG	0
1886	ENST00000520210	TCEB1	1.5172	GAT	TGT	TAA	0
1887	ENST00000619920	PSMC3	1.51669	TAC	GCC	TAG	0
1888	ENST00000290921	CTBP1	1.51669	CAG	TTG	TAG	0
1889	ENST00000233072	CPS1	1.51607	GCA	GCA	TAG	0
1890	ENST00000627148	CGA	1.5149	AAA	TCT	TAA	0
1891	ENST00000369103	RGS10	1.51485	AAC	ACA	TGA	0
1892	ENST00000354546	ANXA6	1.51327	GAG	GAC	TAG	0
1893	ENST00000301905	PBK	1.51327	GAT	GTC	TAG	0
1894	ENST00000295901	PSMD6	1.51327	AAT	ATG	TAA	0
1895	ENST00000318911	CYC1	1.51327	CCC	AAG	TGA	0
1896	ENST00000328333	COL7A1	1.51327	CAG	GAC	TGA	0
1897	ENST00000402508	FBXO11	1.51327	CAC	AAC	TGA	0
1898	ENST00000370009	NAA10	1.51327	GCC	TCC	TAG	0
1899	ENST00000334344	ARID2	1.51327	CTG	CAG	TGA	0
1900	ENST00000579855	ALDH3A2	1.51327	TAT	TAC	TGA	0
1901	ENST00000340020	AIDA	1.51327	AAG	GAA	TGA	0
1902	ENST00000374865	MRPL50	1.51327	AGT	TAC	TAA	0
1903	ENST00000296632	STARD4	1.51327	GCT	TTA	TGA	0
1904	ENST00000216484	SPTLC2	1.51327	GAA	GAC	TGA	0
1905	ENST00000532705	COMMD9	1.51327	GGC	CAG	TAA	0
1906	ENST00000295304	CHAC2	1.51327	TGC	ATA	TAA	0
1907	ENST00000421625	USP48	1.51327	GGT	CTG	TAA	0
1908	ENST00000301280	CHAF1A	1.51327	GCA	TCC	TGA	0
1909	ENST00000594797	PET100	1.51327	AAC	TCC	TGA	0
1910	ENST00000343245	ATG5	1.51327	ACA	GAT	TGA	0
1911	ENST00000269886	SH3GL1	1.51327	CCG	CAG	TGA	0
1912	ENST00000406452	RMDN1	1.51327	AAG	AAT	TGA	0
1913	ENST00000311956	ARHGAP1	1.51327	GGG	CTC	TGA	0
1914	ENST00000448372	SENP1	1.51327	CTC	TTG	TGA	0
1915	ENST00000290846	TRMU	1.51327	TTG	CTC	TGA	0
1916	ENST00000356401	ARIH2	1.51327	GAC	ACC	TAA	0
1917	ENST00000325599	SHQ1	1.51327	AAT	AAT	TGA	0
1918	ENST00000295121	WDR92	1.51327	AAA	ATT	TGA	0
1919	ENST00000375736	ARHGEF7	1.51327	AAT	CTA	TAA	0
1920	ENST00000263092	METTL16	1.51327	GTT	AAC	TAG	0
1921	ENST00000221859	POLR2I	1.51327	ACC	GAG	TGA	0
1922	ENST00000490107	SMYD3	1.51327	GCA	TCC	TAA	0
1923	ENST00000372090	TOE1	1.51327	AGT	AGC	TGA	0
1924	ENST00000326181	TRAF7	1.51327	ACT	TGC	TAA	0
1925	ENST00000461822	ARMC8	1.51327	CTG	GCA	TGA	0
1926	ENST00000258349	RC3H1	1.51327	GCT	CCT	TAA	0
1927	ENST00000333371	VPS33B	1.51327	AAA	GCC	TGA	0
1928	ENST00000526049	VIMP	1.51327	TGA	GGC	TAA	0
1929	ENST00000317868	ATG4C	1.51327	TTG	CTT	TAA	0
1930	ENST00000396591	SLC30A5	1.51327	ATC	ATG	TGA	0
1931	ENST00000646252	HSF1	1.51327	GTC	TCC	TAG	0
1932	ENST00000374656	RING1	1.51327	CCA	AAG	TGA	0
1933	ENST00000269373	FN3KRP	1.51327	GTC	AAG	TGA	0
1934	ENST00000309241	PPARGC1B	1.51327	CTG	CAT	TGA	0
1935	ENST00000327158	TIMM22	1.51327	CTC	CGG	TGA	0
1936	ENST00000309424	CD3EAP	1.51327	CCT	GTG	TAG	0
1937	ENST00000258428	REV1	1.51327	GTT	ACA	TAA	0
1938	ENST00000273962	TRMT10A	1.51327	CCA	CAC	TAA	0
1939	ENST00000305783	RNFT1	1.51327	ATA	TAT	TAA	0
1940	ENST00000302071	SESN1	1.51327	ATG	ACC	TGA	0
1941	ENST00000254337	DCAF15	1.51327	GTG	CTG	TGA	0
1942	ENST00000291574	TRAPPC10	1.51327	GTA	ACA	TGA	0
1943	ENST00000333202	TM2D3	1.51327	TAC	ATT	TAG	0
1944	ENST00000321764	CA13	1.51327	TTC	CAT	TAA	0
1945	ENST00000368633	CRTC2	1.51327	CTC	CAA	TGA	0
1946	ENST00000376854	C9orf40	1.51327	GAG	TCC	TGA	0
1947	ENST00000307677	BCL2L1	1.51327	CGG	AAA	TGA	0
1948	ENST00000535040	TPBG	1.51327	GAT	GTC	TGA	0
1949	ENST00000395511	DHRS7B	1.51327	AAC	TCC	TAG	0
1950	ENST00000200652	SLC22A4	1.51327	GCA	TTC	TGA	0
1951	ENST00000376473	C6orf136	1.51327	AAG	CCC	TGA	0
1952	ENST00000543953	SLC25A14	1.51327	CAA	ATC	TAA	0
1953	ENST00000330775	SLC37A4	1.51327	GCT	GAG	TGA	0
1954	ENST00000560079	ZNF592	1.51327	CAG	GTG	TGA	0
1955	ENST00000391785	ZNF701	1.51327	AAA	TCT	TAG	0
1956	ENST00000508775	RNASET2	1.51327	AAG	CAT	TGA	0
1957	ENST00000215115	BCL7C	1.51327	GAC	CCC	TGA	0
1958	ENST00000219069	ZNF263	1.51327	ACA	GGT	TAG	0
1959	ENST00000607873	ARFRP1	1.51327	ATC	ACG	TAG	0
1960	ENST00000304381	TMC7	1.51327	AGG	AAC	TAA	0
1961	ENST00000272928	ACKR3	1.51327	ACC	AAA	TGA	0
1962	ENST00000354989	ENTPD6	1.51327	GCC	TCA	TAG	0
1963	ENST00000528309	PDDC1	1.51327	GAG	GAA	TAA	0
1964	ENST00000263095	ZNF264	1.51327	TCA	CTG	TGA	0
1965	ENST00000396385	MPV17L	1.51327	AAG	AAA	TGA	0
1966	ENST00000361113	ZNF627	1.51327	CTT	TCA	TGA	0
1967	ENST00000511884	PCDH7	1.51327	TAC	CTG	TAG	0
1968	ENST00000202917	OAS1	1.51327	ATC	CTC	TGA	0
1969	ENST00000587557	ZNF559	1.51327	TGT	GTG	TGA	0
1970	ENST00000399151	DOPEY2	1.51327	GAA	TGT	TAA	0
1971	ENST00000589289	ZNF426	1.51327	ACT	CTG	TGA	0
1972	ENST00000329957	MOB2	1.51327	GAG	AGA	TGA	0
1973	ENST00000265134	WHRN	1.51327	ATG	CTC	TAG	0
1974	ENST00000354309	ZNF805	1.51327	TCA	CTG	TGA	0
1975	ENST00000292879	U2AF1L4	1.51327	ATA	ATG	TAA	0
1976	ENST00000324344	DCUN1D3	1.51327	CAG	ACT	TAG	0
1977	ENST00000549094	SMPDL3B	1.51327	GTG	CTG	TGA	0
1978	ENST00000408925	C6orf226	1.51327	GGC	CCC	TGA	0
1979	ENST00000269299	ASGR1	1.51327	CTC	CTT	TAA	0
1980	ENST00000310611	CYB561D1	1.51327	AGA	CCC	TAG	0
1981	ENST00000327535	IFNLR1	1.51327	GCC	AGG	TGA	0
1982	ENST00000397640	TEN1	1.51327	AGC	CAG	TAG	0
1983	ENST00000552360	INAFM1	1.51327	CCC	GGG	TAA	0
1984	ENST00000366540	AKT3	1.51327	AAA	AAA	TAA	0
1985	ENST00000621411	HIST1H3B	1.50944	AGA	GCG	TAA	0
1986	ENST00000304332	H2AFY	1.50914	GCC	AAC	TAG	0
1987	ENST00000333219	ING1	1.50914	AAC	AGG	TAG	0
1988	ENST00000308775	DAG1	1.50822	CCA	CCT	TAA	0
1989	ENST00000359957	BRMS1	1.5081	GGA	CCT	TGA	0
1990	ENST00000298832	TTLL5	1.5081	AAA	ATA	TGA	0
1991	ENST00000378026	CKAP4	1.5081	AAG	GTC	TAA	0
1992	ENST00000340281	ZNF326	1.50638	GAA	AAT	TAA	0
1993	ENST00000398130	KIAA1468	1.50638	AAG	AAG	TAG	0
1994	ENST00000371614	KTI12	1.50638	CTG	CAC	TGA	0
1995	ENST00000217086	SALL4	1.50638	GTC	AGC	TAA	0
1996	ENST00000359678	HIBCH	1.50575	AAA	TTT	TGA	0
1997	ENST00000285697	C16orf87	1.505	ATT	CTC	TGA	0
1998	ENST00000264161	DARS	1.5044	ACT	CCT	TAA	0
1999	ENST00000318121	CLSPN	1.50292	GAG	AGC	TAA	0
[truncated: 4,563 more rows]
