# Supplementary material for: DENR promotes translation reinitiation via ribosome recycling to drive expression of oncogenes including ATF4
Source: Nat Commun. 2020 Sep 16;11:4676. doi: 10.1038/s41467-020-18452-2 (PMC7494916; doi:10.1038/s41467-020-18452-2)
Supplement: Supplementary file 7 — Supplementary Data 3 [file 41467_2020_18452_MOESM7_ESM.xlsx]

## Sheet: Information
This sheet contains a ranked list of average log2(Change in uORF Stop codon occupancy DENR KO vs wildtype control cells) as well as results from expected versus observed Z-value analysis
Column Title
Rank
uORF_ID	uORF_ID: Composed of Transript ID + Number of uORF on this transcript + uORF Start codon position on transcript
uORF Position	uORF Start codon position on Transcript
uORF Length (Codons)	uORF Length in Codons, including stop codon
Transcript ID
Gene Name
Average log2(Ratio Stop codon Occupancy WT vs DENR KO)	Average between the two DENR KO cell lines: Log2(Change in uORF Stop codon occupancy DENR KO vs Wildtype control)
Codon -2	Aptapenultimate Codon identity
Codon -1	Penultimate Codon Identity
Stop Codon	Ultimate/ Stop codon identity
Z-vs-Z Analysis hit ?

## Sheet: Data
Rank	uORF_ID	uORF Position	uORF Length (Codons)	Trascript ID	Gene Name	Average log2(Ratio Stop codon Occupancy WT vs DENR KO)	Codon -2	Codon -1	Stop Codon	Z-vs-Z Analysis hit ?
1	ENST00000367582_1_90	90	20	ENST00000367582	PHACTR2	5.27142	GCC	GCT	TGA	1
2	ENST00000440869_1_108	108	20	ENST00000440869	PHACTR2	5.24072	GCC	GCT	TGA	1
3	ENST00000361813_1_25	25	30	ENST00000361813	SMG5	5.07847	GGC	CTG	TGA	1
4	ENST00000381291_2_232	232	7	ENST00000381291	ITSN1	5.044	GCA	AGG	TAA	1
5	ENST00000399349_2_212	212	7	ENST00000399349	#N/A	5.044	GCA	AGG	TAA	1
6	ENST00000381318_2_252	252	7	ENST00000381318	ITSN1	5.01044	GCA	AGG	TAA	1
7	ENST00000635478_3_342	342	11	ENST00000635478	SIRT2	4.61899	AGA	CTC	TGA	1
8	ENST00000310441_2_218	218	10	ENST00000310441	HCFC1	4.30027	GCA	GCC	TGA	1
9	ENST00000263253_1_595	595	1	ENST00000263253	EP300	4.28599	xxx	ATG	TGA	1
10	ENST00000232496_1_79	79	7	ENST00000232496	TUSC2	4.14868	GCG	GTG	TGA	1
11	ENST00000450536_1_51	51	19	ENST00000450536	REPS1	4.02526	AAA	CTT	TAG	1
12	ENST00000328834_1_80	80	21	ENST00000328834	CNOT10	3.98626	GGG	AAC	TAG	1
13	ENST00000331889_1_80	80	21	ENST00000331889	CNOT10	3.98626	GGG	AAC	TAG	1
14	ENST00000258062_1_55	55	19	ENST00000258062	REPS1	3.95651	AAA	CTT	TAG	1
15	ENST00000646539_1_225	225	72	ENST00000646539	ENO1	3.92548	GGG	AGG	TGA	1
16	ENST00000449376_3_365	365	6	ENST00000449376	ARIH2	3.915	AAG	CGG	TAG	1
17	ENST00000356401_3_258	258	6	ENST00000356401	ARIH2	3.88524	AAG	CGG	TAG	1
18	ENST00000366769_3_555	555	17	ENST00000366769	CDC42BPA	3.87391	AAG	CCT	TAA	1
19	ENST00000304636_2_102	102	4	ENST00000304636	COL3A1	3.86128	CTA	CTT	TGA	1
20	ENST00000375893_3_186	186	6	ENST00000375893	GPANK1	3.85474	AAG	ACT	TAA	1
21	ENST00000243896_3_265	265	12	ENST00000243896	SLC35C2	3.80027	CTT	AGG	TGA	1
22	ENST00000369452_1_88	88	10	ENST00000369452	SHOC2	3.80027	GAA	CTC	TAA	1
23	ENST00000211377_6_537	537	6	ENST00000211377	GPANK1	3.78599	AAG	ACT	TAA	1
24	ENST00000375896_6_501	501	6	ENST00000375896	GPANK1	3.78599	AAG	ACT	TAA	1
25	ENST00000375906_6_537	537	6	ENST00000375906	GPANK1	3.78599	AAG	ACT	TAA	1
26	ENST00000369800_1_40	40	15	ENST00000369800	NEURL1B	3.77874	GCC	GCG	TAA	1
27	ENST00000522853_1_40	40	15	ENST00000522853	NEURL1B	3.77874	GCC	GCG	TAA	1
28	ENST00000374542_3_101	101	32	ENST00000374542	DAXX	3.77142	GGG	ATT	TGA	1
29	ENST00000383062_3_101	101	32	ENST00000383062	DAXX	3.77142	GGG	ATT	TGA	1
30	ENST00000436311_3_101	101	32	ENST00000436311	DAXX	3.77142	GGG	ATT	TGA	1
31	ENST00000445009_1_34	34	32	ENST00000445009	DAXX	3.77142	GGG	ATT	TGA	1
32	ENST00000520919_1_40	40	15	ENST00000520919	NEURL1B	3.75654	GCC	GCG	TAA	1
33	ENST00000372227_4_323	323	12	ENST00000372227	SLC35C2	3.75654	CTT	AGG	TGA	1
34	ENST00000372230_1_64	64	12	ENST00000372230	SLC35C2	3.75654	CTT	AGG	TGA	1
35	ENST00000423777_1_132	132	3	ENST00000423777	ATF5	3.75654	GCT	CTG	TAG	1
36	ENST00000543605_1_73	73	12	ENST00000543605	SLC35C2	3.75654	CTT	AGG	TGA	1
37	ENST00000595125_5_337	337	3	ENST00000595125	ATF5	3.75654	GCT	CTG	TAG	1
38	ENST00000529546_3_212	212	4	ENST00000529546	TXNRD1	3.75529	AGA	AGG	TGA	1
39	ENST00000383194_3_101	101	32	ENST00000383194	DAXX	3.73622	GGG	ATT	TGA	1
40	ENST00000399725_2_74	74	74	ENST00000399725	RBBP8	3.66022	GGC	CTT	TGA	1
41	ENST00000399725_3_143	143	51	ENST00000399725	RBBP8	3.66022	GGC	CTT	TGA	1
42	ENST00000399725_5_182	182	38	ENST00000399725	RBBP8	3.66022	GGC	CTT	TGA	1
43	ENST00000518561_2_79	79	16	ENST00000518561	#N/A	3.62503	AGC	AGG	TAG	1
44	ENST00000518561_3_94	94	11	ENST00000518561	#N/A	3.62503	AGC	AGG	TAG	1
45	ENST00000358931_3_342	342	11	ENST00000358931	SIRT2	3.61899	AGA	CTC	TGA	1
46	ENST00000392081_3_342	342	11	ENST00000392081	SIRT2	3.61899	AGA	CTC	TGA	1
47	ENST00000302516_2_48	48	12	ENST00000302516	SF3B3	3.58644	GTG	GCT	TAA	1
48	ENST00000302516_3_63	63	7	ENST00000302516	SF3B3	3.58644	GTG	GCT	TAA	1
49	ENST00000539111_1_36	36	6	ENST00000539111	POLG2	3.5287	GCT	CTT	TAA	1
50	ENST00000568396_1_46	46	15	ENST00000568396	NUTF2	3.5218	GGG	CCT	TAG	1
51	ENST00000568396_2_82	82	3	ENST00000568396	NUTF2	3.5218	GGG	CCT	TAG	1
52	ENST00000569436_1_96	96	15	ENST00000569436	NUTF2	3.5218	GGG	CCT	TAG	1
53	ENST00000569436_2_132	132	3	ENST00000569436	NUTF2	3.5218	GGG	CCT	TAG	1
54	ENST00000299853_1_32	32	4	ENST00000299853	POLR3E	3.49351	GCC	GCC	TGA	1
55	ENST00000564209_1_30	30	4	ENST00000564209	POLR3E	3.49351	GCC	GCC	TGA	1
56	ENST00000268171_3_165	165	21	ENST00000268171	FURIN	3.49115	GCC	CTG	TGA	1
57	ENST00000610579_1_112	112	21	ENST00000610579	FURIN	3.47803	GCC	CTG	TGA	1
58	ENST00000615879_1_66	66	4	ENST00000615879	POLR3E	3.46406	GCC	GCC	TGA	1
59	ENST00000425707_2_82	82	9	ENST00000425707	RARA	3.46406	CCG	GGT	TAG	1
60	ENST00000618099_3_266	266	21	ENST00000618099	FURIN	3.46145	GCC	CTG	TGA	1
61	ENST00000418581_1_14	14	4	ENST00000418581	POLR3E	3.44695	GCC	GCC	TGA	1
62	ENST00000373045_1_328	328	7	ENST00000373045	MANEAL	3.41751	GGG	AGG	TAG	1
63	ENST00000397631_1_247	247	7	ENST00000397631	MANEAL	3.41751	GGG	AGG	TAG	1
64	ENST00000261318_1_69	69	6	ENST00000261318	C12orf49	3.40391	GGC	GCG	TAG	1
65	ENST00000300181_1_322	322	16	ENST00000300181	TSC22D4	3.36774	AGC	CTC	TGA	1
66	ENST00000300181_2_334	334	12	ENST00000300181	TSC22D4	3.36774	AGC	CTC	TGA	1
67	ENST00000356663_1_70	70	8	ENST00000356663	TMEM259	3.31428	AGG	CCG	TGA	1
68	ENST00000238855_5_278	278	13	ENST00000238855	AFTPH	3.31428	GTA	AAT	TAA	1
69	ENST00000238856_5_278	278	13	ENST00000238856	AFTPH	3.31428	GTA	AAT	TAA	1
70	ENST00000264160_3_196	196	50	ENST00000264160	R3HDM1	3.31428	TCC	CTG	TAG	1
71	ENST00000409478_3_208	208	50	ENST00000409478	R3HDM1	3.31428	TCC	CTG	TAG	1
72	ENST00000409606_6_145	145	50	ENST00000409606	R3HDM1	3.31428	TCC	CTG	TAG	1
73	ENST00000229238_2_361	361	9	ENST00000229238	MRPL51	3.27278	CTC	GTG	TGA	1
74	ENST00000395560_1_114	114	5	ENST00000395560	UPP1	3.25654	CGG	GTG	TAG	1
75	ENST00000395564_1_142	142	5	ENST00000395564	UPP1	3.25654	CGG	GTG	TAG	1
76	ENST00000611717_3_196	196	22	ENST00000611717	PPP4R3B	3.25654	GTC	TCC	TAA	1
77	ENST00000616288_3_190	190	22	ENST00000616288	PPP4R3B	3.25654	GTC	TCC	TAA	1
78	ENST00000616407_2_170	170	22	ENST00000616407	PPP4R3B	3.25654	GTC	TCC	TAA	1
79	ENST00000333175_1_6	6	8	ENST00000333175	TMEM259	3.25152	AGG	CCG	TGA	1
80	ENST00000309060_5_140	140	1	ENST00000309060	ZHX3	3.23622	xxx	ATG	TGA	1
81	ENST00000307659_2_174	174	15	ENST00000307659	KIAA0232	3.22468	TCA	ATG	TGA	1
82	ENST00000307659_3_216	216	1	ENST00000307659	KIAA0232	3.22468	xxx	ATG	TGA	1
83	ENST00000425103_1_140	140	1	ENST00000425103	KIAA0232	3.22468	xxx	ATG	TGA	1
84	ENST00000282516_1_176	176	4	ENST00000282516	NIPBL	3.19378	CCC	CGG	TAG	1
85	ENST00000448238_1_145	145	4	ENST00000448238	NIPBL	3.19378	CCC	CGG	TAG	1
86	ENST00000394166_5_772	772	47	ENST00000394166	NR2F2	3.17158	CAG	CTC	TAA	1
87	ENST00000019019_2_82	82	10	ENST00000019019	FTSJ1	3.16022	AGC	CCA	TAG	1
88	ENST00000348411_2_82	82	10	ENST00000348411	FTSJ1	3.16022	AGC	CCA	TAG	1
89	ENST00000396894_3_222	222	10	ENST00000396894	FTSJ1	3.16022	AGC	CCA	TAG	1
90	ENST00000233615_4_156	156	36	ENST00000233615	WBP1	3.14997	GGG	CTG	TAG	1
91	ENST00000233615_5_174	174	30	ENST00000233615	WBP1	3.14997	GGG	CTG	TAG	1
92	ENST00000233615_6_192	192	24	ENST00000233615	WBP1	3.14997	GGG	CTG	TAG	1
93	ENST00000296921_1_13	13	4	ENST00000296921	TLX3	3.12503	GCG	CCG	TAA	1
94	ENST00000341441_1_40	40	16	ENST00000341441	MEST	3.12503	ACG	CTC	TAG	1
95	ENST00000341441_2_58	58	10	ENST00000341441	MEST	3.12503	ACG	CTC	TAG	1
96	ENST00000416162_1_36	36	16	ENST00000416162	MEST	3.12503	ACG	CTC	TAG	1
97	ENST00000416162_2_54	54	10	ENST00000416162	MEST	3.12503	ACG	CTC	TAG	1
98	ENST00000243501_1_151	151	14	ENST00000243501	PLA2G12A	3.09433	GCT	GCC	TAG	1
99	ENST00000267622_1_30	30	18	ENST00000267622	TRIP11	3.09433	AGT	CAT	TAG	1
100	ENST00000616288_1_19	19	4	ENST00000616288	PPP4R3B	3.08088	GAT	CTG	TAG	1
101	ENST00000253699_1_17	17	8	ENST00000253699	RBSN	3.07526	GCT	GAG	TGA	1
102	ENST00000253699_2_23	23	6	ENST00000253699	RBSN	3.07526	GCT	GAG	TGA	1
103	ENST00000401833_1_148	148	19	ENST00000401833	TANGO2	3.07526	TAC	AGG	TAA	1
104	ENST00000434570_1_106	106	19	ENST00000434570	TANGO2	3.07526	TAC	AGG	TAA	1
105	ENST00000456048_1_106	106	19	ENST00000456048	TANGO2	3.07526	TAC	AGG	TAA	1
106	ENST00000296220_3_125	125	9	ENST00000296220	OSBPL11	3.07526	ACC	ATT	TGA	1
107	ENST00000621441_3_193	193	35	ENST00000621441	EXOC5	3.07526	CGC	CTC	TGA	1
108	ENST00000611717_1_25	25	4	ENST00000611717	PPP4R3B	3.07511	GAT	CTG	TAG	1
109	ENST00000369046_1_15	15	5	ENST00000369046	QRSL1	3.06372	CCC	ATG	TAA	1
110	ENST00000369046_2_27	27	1	ENST00000369046	QRSL1	3.06372	xxx	ATG	TAA	1
111	ENST00000377126_7_683	683	24	ENST00000377126	KLF9	3.04902	GTC	TCT	TAG	1
112	ENST00000413427_7_669	669	8	ENST00000413427	SKIL	3.04902	ATT	ATT	TAA	1
113	ENST00000458537_7_669	669	8	ENST00000458537	SKIL	3.04902	ATT	ATT	TAA	1
114	ENST00000323037_1_626	626	44	ENST00000323037	ZNRF2	3.04902	GCC	ACT	TGA	1
115	ENST00000262096_1_542	542	3	ENST00000262096	ZDHHC2	3.0218	GGG	AGT	TAG	1
116	ENST00000506184_1_115	115	5	ENST00000506184	GPBP1	3.0218	ATC	ATC	TAG	1
117	ENST00000260818_1_7	7	8	ENST00000260818	DNAJC13	3.01039	AAA	CTC	TGA	1
118	ENST00000243389_2_43	43	4	ENST00000243389	SLC36A1	2.99351	AGG	GGC	TGA	1
119	ENST00000616007_1_25	25	4	ENST00000616007	SLC36A1	2.99351	AGG	GGC	TGA	1
120	ENST00000287546_1_68	68	14	ENST00000287546	#N/A	2.97894	GTG	AGC	TAA	1
121	ENST00000336985_1_74	74	36	ENST00000336985	PRR5	2.97894	TCC	GCG	TAG	1
122	ENST00000361473_1_39	39	36	ENST00000361473	PRR5-ARHGAP8	2.97894	TCC	GCG	TAG	1
123	ENST00000436792_1_40	40	14	ENST00000436792	VPS8	2.97894	GTG	AGC	TAA	1
124	ENST00000555133_6_185	185	7	ENST00000555133	AHSA1	2.96406	GTG	AGG	TGA	1
125	ENST00000249014_1_258	258	13	ENST00000249014	CDC42EP1	2.96406	TCA	CCT	TAG	1
126	ENST00000394907_5_161	161	6	ENST00000394907	NRG4	2.96406	ACA	AAT	TAA	1
127	ENST00000252440_1_16	16	18	ENST00000252440	ECSIT	2.93825	GCC	GCG	TGA	1
128	ENST00000270517_1_53	53	18	ENST00000270517	ECSIT	2.93825	GCC	GCG	TGA	1
129	ENST00000417981_1_51	51	18	ENST00000417981	ECSIT	2.93825	GCC	GCG	TGA	1
130	ENST00000396987_2_170	170	28	ENST00000396987	GPAT4	2.92548	AGA	CTG	TAG	1
131	ENST00000396987_4_209	209	15	ENST00000396987	GPAT4	2.92548	AGA	CTG	TAG	1
132	ENST00000222254_2_202	202	30	ENST00000222254	PIK3R2	2.92283	AGG	GCG	TGA	1
133	ENST00000222254_3_271	271	7	ENST00000222254	PIK3R2	2.92283	AGG	GCG	TGA	1
134	ENST00000302418_1_232	232	8	ENST00000302418	KIF5B	2.92106	CGG	AAG	TGA	1
135	ENST00000302418_2_241	241	5	ENST00000302418	KIF5B	2.92106	CGG	AAG	TGA	1
136	ENST00000302418_3_244	244	4	ENST00000302418	KIF5B	2.92106	CGG	AAG	TGA	1
137	ENST00000515799_10_310	310	2	ENST00000515799	RAI14	2.91751	ATG	CAC	TAA	1
138	ENST00000331803_2_447	447	5	ENST00000331803	UPP1	2.9013	CGG	GTG	TAG	1
139	ENST00000327357_1_72	72	15	ENST00000327357	TRIM26	2.89397	ACC	TGT	TGA	1
140	ENST00000327357_2_87	87	10	ENST00000327357	TRIM26	2.89397	ACC	TGT	TGA	1
141	ENST00000415923_1_72	72	15	ENST00000415923	TRIM26	2.89397	ACC	TGT	TGA	1
142	ENST00000415923_2_87	87	10	ENST00000415923	TRIM26	2.89397	ACC	TGT	TGA	1
143	ENST00000432326_1_42	42	15	ENST00000432326	TRIM26	2.89397	ACC	TGT	TGA	1
144	ENST00000432326_2_57	57	10	ENST00000432326	TRIM26	2.89397	ACC	TGT	TGA	1
145	ENST00000445259_1_72	72	15	ENST00000445259	TRIM26	2.89397	ACC	TGT	TGA	1
146	ENST00000445259_2_87	87	10	ENST00000445259	TRIM26	2.89397	ACC	TGT	TGA	1
147	ENST00000447711_1_72	72	15	ENST00000447711	TRIM26	2.89397	ACC	TGT	TGA	1
148	ENST00000447711_2_87	87	10	ENST00000447711	TRIM26	2.89397	ACC	TGT	TGA	1
149	ENST00000298569_1_74	74	126	ENST00000298569	KIAA1191	2.86774	TCC	GCT	TAG	1
150	ENST00000298569_2_119	119	111	ENST00000298569	KIAA1191	2.86774	TCC	GCT	TAG	1
151	ENST00000298569_4_377	377	25	ENST00000298569	KIAA1191	2.86774	TCC	GCT	TAG	1
152	ENST00000298569_5_422	422	10	ENST00000298569	KIAA1191	2.86774	TCC	GCT	TAG	1
153	ENST00000349841_10_583	583	5	ENST00000349841	MYNN	2.86774	ACA	GAG	TGA	1
154	ENST00000358932_1_43	43	39	ENST00000358932	CCNB1IP1	2.86774	AAG	GGT	TAA	1
155	ENST00000358932_2_124	124	12	ENST00000358932	CCNB1IP1	2.86774	AAG	GGT	TAA	1
156	ENST00000367836_5_465	465	2	ENST00000367836	GPR161	2.86774	ATG	GGC	TGA	1
157	ENST00000437553_1_67	67	39	ENST00000437553	CCNB1IP1	2.86774	AAG	GGT	TAA	1
158	ENST00000437553_2_148	148	12	ENST00000437553	CCNB1IP1	2.86774	AAG	GGT	TAA	1
159	ENST00000537209_9_594	594	2	ENST00000537209	GPR161	2.86774	ATG	GGC	TGA	1
160	ENST00000265742_3_297	297	9	ENST00000265742	ANKIB1	2.86774	AGT	GGC	TGA	1
161	ENST00000359210_1_8	8	4	ENST00000359210	POLR3E	2.86199	GCC	GCC	TGA	1
162	ENST00000352251_3_288	288	13	ENST00000352251	PROSER1	2.83254	CGG	CGG	TGA	1
163	ENST00000352251_4_306	306	7	ENST00000352251	PROSER1	2.83254	CGG	CGG	TGA	1
164	ENST00000625998_3_288	288	13	ENST00000625998	#N/A	2.83254	CGG	CGG	TGA	1
165	ENST00000625998_4_306	306	7	ENST00000625998	#N/A	2.83254	CGG	CGG	TGA	1
166	ENST00000360187_4_216	216	1	ENST00000360187	ZNF605	2.83254	xxx	ATG	TGA	1
167	ENST00000370151_1_13	13	8	ENST00000370151	DPCD	2.83254	GCT	GCT	TAG	1
168	ENST00000392321_1_93	93	1	ENST00000392321	ZNF605	2.83254	xxx	ATG	TGA	1
169	ENST00000223136_1_29	29	6	ENST00000223136	FIS1	2.80802	GCA	CAG	TAG	1
170	ENST00000324849_4_498	498	13	ENST00000324849	VPS37A	2.75654	CAG	GCT	TAG	1
171	ENST00000369442_2_118	118	13	ENST00000369442	GDAP2	2.75654	GAA	TAT	TGA	1
172	ENST00000369443_2_165	165	13	ENST00000369443	GDAP2	2.75654	GAA	TAT	TGA	1
173	ENST00000546087_15_1515	1515	2	ENST00000546087	SOD2	2.75654	ATG	TTC	TAG	1
174	ENST00000007414_1_94	94	10	ENST00000007414	OSBPL7	2.75654	AGC	AGG	TGA	1
175	ENST00000392496_1_178	178	32	ENST00000392496	SPHK1	2.75654	AGG	AGC	TGA	1
176	ENST00000590959_1_205	205	32	ENST00000590959	SPHK1	2.75654	AGG	AGC	TGA	1
177	ENST00000592299_1_217	217	32	ENST00000592299	SPHK1	2.75654	AGG	AGC	TGA	1
178	ENST00000424310_2_103	103	31	ENST00000424310	RNF145	2.74758	CCG	CTG	TGA	1
179	ENST00000230173_1_324	324	7	ENST00000230173	ADGRG6	2.73622	ACG	GCG	TAA	1
180	ENST00000296932_1_249	249	7	ENST00000296932	ADGRG6	2.73622	ACG	GCG	TAA	1
181	ENST00000367608_1_319	319	7	ENST00000367608	ADGRG6	2.73622	ACG	GCG	TAA	1
182	ENST00000367609_1_249	249	7	ENST00000367609	ADGRG6	2.73622	ACG	GCG	TAA	1
183	ENST00000430947_2_214	214	18	ENST00000430947	TCF19	2.73622	CTC	TAT	TAG	1
184	ENST00000439112_2_214	214	18	ENST00000439112	TCF19	2.73622	CTC	TAT	TAG	1
185	ENST00000441405_2_204	204	18	ENST00000441405	TCF19	2.73622	CTC	TAT	TAG	1
186	ENST00000410074_1_82	82	21	ENST00000410074	DOCK5	2.72874	GAG	CTG	TAG	1
187	ENST00000367822_1_89	89	16	ENST00000367822	HBS1L	2.72375	AGT	ATC	TAA	1
188	ENST00000367826_1_24	24	16	ENST00000367826	HBS1L	2.72375	AGT	ATC	TAA	1
189	ENST00000367837_1_103	103	16	ENST00000367837	HBS1L	2.72375	AGT	ATC	TAA	1
190	ENST00000360652_1_199	199	8	ENST00000360652	PCED1A	2.70103	AAG	CTG	TGA	1
191	ENST00000303460_2_23	23	6	ENST00000303460	HOXC10	2.69922	CCG	CTG	TAG	1
192	ENST00000354586_1_65	65	31	ENST00000354586	STYX	2.69378	GTG	TGT	TAG	1
193	ENST00000376372_1_25	25	1	ENST00000376372	WDR45	2.68645	xxx	ATG	TAA	1
194	ENST00000645846_1_15	15	13	ENST00000645846	LARS2	2.67158	CTC	GCC	TAA	1
195	ENST00000645846_2_27	27	9	ENST00000645846	LARS2	2.67158	CTC	GCC	TAA	1
196	ENST00000251900_1_24	24	15	ENST00000251900	SCML2	2.67158	GCG	GTG	TGA	1
197	ENST00000251900_2_54	54	5	ENST00000251900	SCML2	2.67158	GCG	GTG	TGA	1
198	ENST00000279206_1_100	100	6	ENST00000279206	NUDT22	2.67158	GGC	GCC	TGA	1
199	ENST00000441250_1_100	100	6	ENST00000441250	NUDT22	2.67158	GGC	GCC	TGA	1
200	ENST00000292599_1_27	27	11	ENST00000292599	MAML1	2.66876	GAG	GCT	TGA	1
201	ENST00000638220_1_27	27	11	ENST00000638220	MAML1	2.66876	GAG	GCT	TGA	1
202	ENST00000360150_1_11	11	13	ENST00000360150	ERGIC2	2.63855	ACT	ATA	TGA	1
203	ENST00000360150_2_41	41	3	ENST00000360150	ERGIC2	2.63855	ACT	ATA	TGA	1
204	ENST00000361627_2_103	103	18	ENST00000361627	ARHGAP11A	2.62858	AGC	CTG	TGA	1
205	ENST00000361627_3_133	133	8	ENST00000361627	ARHGAP11A	2.62858	AGC	CTG	TGA	1
206	ENST00000567348_2_54	54	18	ENST00000567348	ARHGAP11A	2.62858	AGC	CTG	TGA	1
207	ENST00000567348_3_84	84	8	ENST00000567348	ARHGAP11A	2.62858	AGC	CTG	TGA	1
208	ENST00000619401_2_103	103	18	ENST00000619401	ARHGAP11A	2.62858	AGC	CTG	TGA	1
209	ENST00000619401_3_133	133	8	ENST00000619401	ARHGAP11A	2.62858	AGC	CTG	TGA	1
210	ENST00000621228_1_6	6	18	ENST00000621228	ARHGAP11B	2.62858	AGC	CTG	TGA	1
211	ENST00000621228_2_36	36	8	ENST00000621228	ARHGAP11B	2.62858	AGC	CTG	TGA	1
212	ENST00000267522_1_43	43	20	ENST00000267522	WDR89	2.62503	GCT	ATC	TAA	1
213	ENST00000267522_3_55	55	16	ENST00000267522	WDR89	2.62503	GCT	ATC	TAA	1
214	ENST00000267522_4_94	94	3	ENST00000267522	WDR89	2.62503	GCT	ATC	TAA	1
215	ENST00000374867_1_243	243	21	ENST00000374867	NRP1	2.62503	CGG	AGC	TAA	1
216	ENST00000375859_1_172	172	3	ENST00000375859	SPIN1	2.62503	GTG	GAT	TAA	1
217	ENST00000395995_1_243	243	21	ENST00000395995	#N/A	2.62503	CGG	AGC	TAA	1
218	ENST00000279392_3_336	336	2	ENST00000279392	HIRIP3	2.62503	ATG	GCG	TAG	1
219	ENST00000431666_3_563	563	17	ENST00000431666	MBOAT7	2.62503	CCT	CTT	TAA	1
220	ENST00000254235_3_108	108	22	ENST00000254235	ADCY7	2.62503	GAG	GCC	TAG	1
221	ENST00000566433_1_34	34	59	ENST00000566433	ADCY7	2.62503	GAG	GCC	TAG	1
222	ENST00000566433_4_145	145	22	ENST00000566433	ADCY7	2.62503	GAG	GCC	TAG	1
223	ENST00000226725_1_88	88	13	ENST00000226725	KLHL2	2.62503	GCG	CGG	TGA	1
224	ENST00000614113_6_382	382	65	ENST00000614113	CAV1	2.62503	AGT	TCT	TGA	1
225	ENST00000261798_1_38	38	6	ENST00000261798	CSNK1A1	2.62402	GCG	GAG	TGA	1
226	ENST00000290277_1_120	120	9	ENST00000290277	ARAF	2.60881	GCG	GCG	TGA	1
227	ENST00000371474_1_57	57	48	ENST00000371474	NSMF	2.59223	GCG	CTC	TGA	1
228	ENST00000261191_1_138	138	6	ENST00000261191	ASUN	2.58803	GAA	AAT	TAG	1
229	ENST00000377045_1_103	103	9	ENST00000377045	ARAF	2.58662	GCG	GCG	TGA	1
230	ENST00000416623_1_264	264	12	ENST00000416623	PLAGL1	2.57526	CTC	GCC	TGA	1
231	ENST00000417959_1_109	109	12	ENST00000417959	PLAGL1	2.57526	CTC	GCC	TGA	1
232	ENST00000647880_1_104	104	12	ENST00000647880	PLAGL1	2.57526	CTC	GCC	TGA	1
233	ENST00000649307_1_107	107	12	ENST00000649307	PLAGL1	2.57526	CTC	GCC	TGA	1
234	ENST00000431828_1_37	37	6	ENST00000431828	KANSL3	2.57526	ATG	CTC	TGA	1
235	ENST00000431828_2_49	49	2	ENST00000431828	KANSL3	2.57526	ATG	CTC	TGA	1
236	ENST00000431837_6_244	244	15	ENST00000431837	IRAK4	2.57526	AAG	CTA	TAA	1
237	ENST00000440781_1_74	74	15	ENST00000440781	IRAK4	2.57526	AAG	CTA	TAA	1
238	ENST00000441611_3_33	33	4	ENST00000441611	BLOC1S2	2.57526	CCG	ACT	TGA	1
239	ENST00000430265_1_28	28	22	ENST00000430265	GATA2	2.57526	ACC	CTG	TAA	1
240	ENST00000487848_1_212	212	22	ENST00000487848	GATA2	2.57526	ACC	CTG	TAA	1
241	ENST00000391961_1_82	82	17	ENST00000391961	ZNF227	2.54902	TCG	TGC	TGA	1
242	ENST00000588394_1_57	57	17	ENST00000588394	ZNF227	2.54902	TCG	TGC	TGA	1
243	ENST00000621083_1_82	82	17	ENST00000621083	ZNF227	2.54902	TCG	TGC	TGA	1
244	ENST00000334705_1_109	109	9	ENST00000334705	FAM91A1	2.54902	GCA	GTG	TGA	1
245	ENST00000521166_1_110	110	9	ENST00000521166	FAM91A1	2.54902	GCA	GTG	TGA	1
246	ENST00000393725_2_174	174	25	ENST00000393725	KIAA1191	2.54902	TCC	GCT	TAG	1
247	ENST00000393725_3_219	219	10	ENST00000393725	KIAA1191	2.54902	TCC	GCT	TAG	1
248	ENST00000357668_2_177	177	13	ENST00000357668	ASAP1	2.54902	CTG	ATG	TGA	1
249	ENST00000357668_3_213	213	1	ENST00000357668	ASAP1	2.54902	xxx	ATG	TGA	1
250	ENST00000518721_2_177	177	13	ENST00000518721	ASAP1	2.54902	CTG	ATG	TGA	1
251	ENST00000518721_3_213	213	1	ENST00000518721	ASAP1	2.54902	xxx	ATG	TGA	1
252	ENST00000280612_1_9	9	19	ENST00000280612	SLC7A11	2.54289	GAG	AAT	TGA	1
253	ENST00000367876_1_81	81	3	ENST00000367876	POGK	2.52457	GCG	CTG	TGA	1
254	ENST00000222254_7_422	422	2	ENST00000222254	PIK3R2	2.5218	ATG	GAA	TAA	1
255	ENST00000362074_1_191	191	50	ENST00000362074	NOTCH2NL	2.5218	TGG	CTA	TGA	1
256	ENST00000446947_1_32	32	27	ENST00000446947	TBC1D14	2.5218	AGA	ATG	TGA	1
257	ENST00000446947_2_41	41	24	ENST00000446947	TBC1D14	2.5218	AGA	ATG	TGA	1
258	ENST00000446947_3_62	62	17	ENST00000446947	TBC1D14	2.5218	AGA	ATG	TGA	1
259	ENST00000446947_4_110	110	1	ENST00000446947	TBC1D14	2.5218	xxx	ATG	TGA	1
260	ENST00000621744_2_230	230	31	ENST00000621744	#N/A	2.5218	TGG	CTA	TGA	1
261	ENST00000257904_4_277	277	3	ENST00000257904	CDK4	2.51458	GGG	CCG	TAG	1
262	ENST00000395816_1_51	51	8	ENST00000395816	PMEPA1	2.51249	GAG	AAC	TGA	1
263	ENST00000368594_1_22	22	7	ENST00000368594	INPP5A	2.50247	CCG	CTG	TGA	1
264	ENST00000358913_11_343	343	10	ENST00000358913	MYPN	2.49351	AGG	GCG	TGA	1
265	ENST00000613327_4_147	147	10	ENST00000613327	MYPN	2.49351	AGG	GCG	TGA	1
266	ENST00000383065_1_99	99	7	ENST00000383065	TAPBP	2.4917	GGA	AAG	TGA	1
267	ENST00000333781_1_98	98	4	ENST00000333781	WRB	2.48626	CTG	CCG	TAG	1
268	ENST00000647779_1_10	10	4	ENST00000647779	WRB-SH3BGR	2.48626	CTG	CCG	TAG	1
269	ENST00000268482_4_377	377	11	ENST00000268482	DHX38	2.48187	GCT	CCT	TGA	1
270	ENST00000394089_2_86	86	9	ENST00000394089	RARA	2.46406	CCG	GGT	TAG	1
271	ENST00000258214_1_158	158	15	ENST00000258214	CCDC102A	2.46406	CGC	CCC	TGA	1
272	ENST00000563902_2_582	582	21	ENST00000563902	KIAA0895L	2.46406	GAG	ACG	TGA	1
273	ENST00000465261_7_408	408	2	ENST00000465261	LMO7	2.46406	ATG	TTT	TGA	1
274	ENST00000624862_2_163	163	21	ENST00000624862	PRR5	2.46406	GCC	ATG	TGA	1
275	ENST00000624862_3_223	223	1	ENST00000624862	PRR5	2.46406	xxx	ATG	TGA	1
276	ENST00000262304_1_123	123	7	ENST00000262304	PKD1	2.46406	CCC	GCC	TGA	1
277	ENST00000310441_4_636	636	11	ENST00000310441	HCFC1	2.46406	AGC	TTG	TAA	1
278	ENST00000361781_13_751	751	2	ENST00000361781	SGMS1	2.46406	ATG	AGG	TGA	1
279	ENST00000372025_13_860	860	82	ENST00000372025	TMEM69	2.46406	ACA	TGT	TAA	1
280	ENST00000372025_14_1067	1067	13	ENST00000372025	TMEM69	2.46406	ACA	TGT	TAA	1
281	ENST00000376257_2_214	214	18	ENST00000376257	TCF19	2.46406	CTC	TAT	TAG	1
282	ENST00000400401_2_214	214	18	ENST00000400401	TCF19	2.46406	CTC	TAT	TAG	1
283	ENST00000509061_2_66	66	7	ENST00000509061	LARP7	2.46406	AGT	ACT	TGA	1
284	ENST00000355619_1_181	181	22	ENST00000355619	FBXL3	2.45681	CTC	ATG	TGA	1
285	ENST00000355619_2_244	244	1	ENST00000355619	FBXL3	2.45681	xxx	ATG	TGA	1
286	ENST00000325083_4_165	165	10	ENST00000325083	PCM1	2.4551	GCT	GCG	TAG	1
287	ENST00000327578_3_148	148	10	ENST00000327578	PCM1	2.4551	GCT	GCG	TAG	1
288	ENST00000518537_1_6	6	10	ENST00000518537	#N/A	2.4551	GCT	GCG	TAG	1
289	ENST00000563953_2_30	30	78	ENST00000563953	TMEM208	2.45079	GAT	ATT	TGA	1
290	ENST00000508394_1_28	28	6	ENST00000508394	SMUG1	2.45071	ACC	AGG	TGA	1
291	ENST00000375379_3_227	227	13	ENST00000375379	#N/A	2.43362	GGG	AGG	TAA	1
292	ENST00000375401_3_227	227	13	ENST00000375401	KDM5C	2.43362	GGG	AGG	TAA	1
293	ENST00000555930_3_168	168	5	ENST00000555930	TIMM9	2.43015	AAA	AGG	TGA	1
294	ENST00000556367_3_196	196	5	ENST00000556367	TIMM9	2.43015	AAA	AGG	TGA	1
295	ENST00000590625_1_29	29	10	ENST00000590625	IL11	2.41748	CCC	AGC	TGA	1
296	ENST00000556007_3_136	136	5	ENST00000556007	TIMM9	2.40862	AAA	AGG	TGA	1
297	ENST00000452825_3_227	227	13	ENST00000452825	KDM5C	2.40831	GGG	AGG	TAA	1
298	ENST00000419233_1_90	90	1	ENST00000419233	SGO1	2.40033	xxx	ATG	TGA	1
299	ENST00000302475_1_203	203	7	ENST00000302475	MCC	2.39397	GCA	CCG	TAG	1
300	ENST00000423591_1_278	278	3	ENST00000423591	FAM120AOS	2.39139	GCG	CTT	TGA	1
301	ENST00000324219_1_134	134	2	ENST00000324219	MAP4K4	2.38681	ATG	GTG	TGA	1
302	ENST00000350878_1_134	134	2	ENST00000350878	MAP4K4	2.38681	ATG	GTG	TGA	1
303	ENST00000395603_1_15	15	22	ENST00000395603	ATRX	2.3791	GGC	CTT	TGA	1
304	ENST00000261183_3_432	432	4	ENST00000261183	OSBPL8	2.37452	GCA	CAT	TAA	1
305	ENST00000265663_1_57	57	48	ENST00000265663	NSMF	2.36984	GCG	CTC	TGA	1
306	ENST00000371473_1_57	57	48	ENST00000371473	NSMF	2.36984	GCG	CTC	TGA	1
307	ENST00000393250_3_432	432	4	ENST00000393250	OSBPL8	2.36916	GCA	CAT	TAA	1
308	ENST00000261211_1_339	339	9	ENST00000261211	CDK17	2.36774	AAC	GCG	TGA	1
309	ENST00000306910_1_66	66	5	ENST00000306910	ZNF584	2.36774	GTG	GCG	TGA	1
310	ENST00000085079_2_192	192	2	ENST00000085079	EPN1	2.36774	ATG	CGG	TGA	1
311	ENST00000181839_2_933	933	4	ENST00000181839	CDK13	2.36774	AGG	ATC	TGA	1
312	ENST00000270460_2_211	211	2	ENST00000270460	EPN1	2.36774	ATG	CGG	TGA	1
313	ENST00000340829_2_458	458	4	ENST00000340829	CDK13	2.36774	AGG	ATC	TGA	1
314	ENST00000376659_6_518	518	25	ENST00000376659	TRIM39	2.36774	CAG	AGT	TAA	1
315	ENST00000383603_6_518	518	25	ENST00000383603	TRIM39	2.36774	CAG	AGT	TAA	1
316	ENST00000354765_1_254	254	12	ENST00000354765	PLAGL1	2.36774	CTC	GCC	TGA	1
317	ENST00000393249_1_274	274	4	ENST00000393249	OSBPL8	2.3596	GCA	CAT	TAA	1
318	ENST00000245680_2_334	334	8	ENST00000245680	SLC35F5	2.35474	GCT	CTG	TGA	1
319	ENST00000371475_1_57	57	48	ENST00000371475	NSMF	2.35287	GCG	CTC	TGA	1
320	ENST00000528957_1_13	13	10	ENST00000528957	RPL8	2.34987	CTT	CCG	TGA	1
321	ENST00000513610_2_320	320	16	ENST00000513610	MYO10	2.34257	GCG	CCG	TGA	1
322	ENST00000528105_5_203	203	1	ENST00000528105	TMEM126A	2.34151	xxx	ATG	TGA	1
323	ENST00000389727_1_157	157	20	ENST00000389727	ZNF664-FAM101A	2.33254	ATT	GTT	TGA	1
324	ENST00000268655_4_530	530	5	ENST00000268655	ZNF174	2.33254	AAG	GCT	TAA	1
325	ENST00000344823_4_706	706	5	ENST00000344823	ZNF174	2.33254	AAG	GCT	TAA	1
326	ENST00000380995_1_158	158	37	ENST00000380995	TBC1D22A	2.33254	CCC	CTT	TGA	1
327	ENST00000392222_1_96	96	41	ENST00000392222	EEF1B2	2.33254	GAC	CTT	TAA	1
328	ENST00000392222_3_198	198	7	ENST00000392222	EEF1B2	2.33254	GAC	CTT	TAA	1
329	ENST00000636275_1_96	96	41	ENST00000636275	EEF1B2	2.33254	GAC	CTT	TAA	1
330	ENST00000636275_3_198	198	7	ENST00000636275	EEF1B2	2.33254	GAC	CTT	TAA	1
331	ENST00000503506_5_522	522	4	ENST00000503506	TXNRD1	2.33254	CAA	CCT	TGA	1
332	ENST00000400451_1_171	171	30	ENST00000400451	ZNF74	2.33254	GGG	GCG	TGA	1
333	ENST00000403682_1_158	158	30	ENST00000403682	ZNF74	2.33254	GGG	GCG	TGA	1
334	ENST00000264663_1_72	72	10	ENST00000264663	NNT	2.33254	GCT	TTG	TAA	1
335	ENST00000422556_4_275	275	18	ENST00000422556	SPATA2	2.33254	AGG	AGA	TAA	1
336	ENST00000422556_5_281	281	16	ENST00000422556	SPATA2	2.33254	AGG	AGA	TAA	1
337	ENST00000422556_6_293	293	12	ENST00000422556	SPATA2	2.33254	AGG	AGA	TAA	1
338	ENST00000476773_1_121	121	14	ENST00000476773	EZH2	2.33254	CTC	TAT	TGA	1
339	ENST00000550078_2_796	796	61	ENST00000550078	ZBED6	2.33254	TCT	CTA	TAG	1
340	ENST00000550078_3_877	877	34	ENST00000550078	ZBED6	2.33254	TCT	CTA	TAG	1
341	ENST00000373344_1_15	15	22	ENST00000373344	ATRX	2.31633	GGC	CTT	TGA	1
342	ENST00000263512_1_242	242	2	ENST00000263512	SLC10A3	2.31428	ATG	GCG	TAA	1
343	ENST00000543119_1_259	259	9	ENST00000543119	CDK17	2.31428	AAC	GCG	TGA	1
344	ENST00000263753_1_90	90	1	ENST00000263753	SGO1	2.31315	xxx	ATG	TGA	1
345	ENST00000437259_1_57	57	48	ENST00000437259	NSMF	2.30707	GCG	CTC	TGA	1
346	ENST00000247706_2_149	149	1	ENST00000247706	ABHD8	2.30703	xxx	ATG	TAA	1
347	ENST00000306270_3_209	209	3	ENST00000306270	IBTK	2.30497	GAT	ATT	TAA	1
348	ENST00000487146_1_25	25	1	ENST00000487146	RBM15	2.30497	xxx	ATG	TAA	1
349	ENST00000618772_1_25	25	1	ENST00000618772	RBM15	2.30497	xxx	ATG	TAA	1
350	ENST00000635454_3_209	209	3	ENST00000635454	IBTK	2.30497	GAT	ATT	TAA	1
351	ENST00000402881_3_187	187	70	ENST00000402881	MIEF1	2.29131	ATC	ATT	TAG	1
352	ENST00000339566_1_39	39	1	ENST00000339566	STAMBP	2.28599	xxx	ATG	TGA	1
353	ENST00000514387_1_183	183	5	ENST00000514387	GPBP1	2.28483	ATC	ATC	TAG	1
354	ENST00000255108_1_17	17	25	ENST00000255108	DPH2	2.28358	ACC	CCC	TGA	1
355	ENST00000398846_2_108	108	15	ENST00000398846	SAC3D1	2.28278	GAG	GCG	TAG	1
356	ENST00000437051_1_90	90	1	ENST00000437051	SGO1	2.25797	xxx	ATG	TGA	1
357	ENST00000343455_2_84	84	16	ENST00000343455	DICER1	2.25654	GGG	CTG	TGA	1
358	ENST00000424459_1_284	284	5	ENST00000424459	#N/A	2.25654	ATC	ATC	TAG	1
359	ENST00000222254_1_14	14	90	ENST00000222254	PIK3R2	2.25654	TCC	GTG	TGA	1
360	ENST00000299084_2_731	731	40	ENST00000299084	SPRED1	2.25654	TCA	CGG	TGA	1
361	ENST00000257694_2_191	191	3	ENST00000257694	PNPLA8	2.25654	ATT	ACC	TGA	1
362	ENST00000264864_1_120	120	11	ENST00000264864	PI4K2B	2.25654	CTG	CTC	TGA	1
363	ENST00000303221_1_10	10	6	ENST00000303221	EMB	2.25654	GCG	CGG	TAA	1
364	ENST00000308197_1_28	28	4	ENST00000308197	COQ10A	2.25654	ACA	GCG	TGA	1
365	ENST00000358755_2_220	220	30	ENST00000358755	FZD6	2.25654	GGA	ATT	TGA	1
366	ENST00000358755_4_265	265	15	ENST00000358755	FZD6	2.25654	GGA	ATT	TGA	1
367	ENST00000376656_2_232	232	25	ENST00000376656	TRIM39	2.25654	CAG	AGT	TAA	1
368	ENST00000431272_6_518	518	25	ENST00000431272	TRIM39	2.25654	CAG	AGT	TAA	1
369	ENST00000522566_2_193	193	30	ENST00000522566	FZD6	2.25654	GGA	ATT	TGA	1
370	ENST00000522566_4_238	238	15	ENST00000522566	FZD6	2.25654	GGA	ATT	TGA	1
371	ENST00000306698_1_90	90	1	ENST00000306698	SGO1	2.25497	xxx	ATG	TGA	1
372	ENST00000529927_1_25	25	5	ENST00000529927	NDUFV1	2.2532	ACA	GCG	TGA	1
373	ENST00000396368_1_120	120	1	ENST00000396368	KIAA0430	2.24899	xxx	ATG	TGA	1
374	ENST00000548025_1_62	62	1	ENST00000548025	KIAA0430	2.24899	xxx	ATG	TGA	1
375	ENST00000551742_1_62	62	1	ENST00000551742	KIAA0430	2.24899	xxx	ATG	TGA	1
376	ENST00000621511_1_120	120	1	ENST00000621511	KIAA0430	2.24899	xxx	ATG	TGA	1
377	ENST00000632465_1_62	62	1	ENST00000632465	KIAA0430	2.24899	xxx	ATG	TGA	1
378	ENST00000417364_1_26	26	1	ENST00000417364	SGO1	2.24414	xxx	ATG	TGA	1
379	ENST00000283474_1_63	63	4	ENST00000283474	UBALD1	2.24136	GAC	GCG	TGA	1
380	ENST00000528105_1_16	16	5	ENST00000528105	TMEM126A	2.24033	CCC	AGG	TAA	1
381	ENST00000395159_3_487	487	5	ENST00000395159	TIMM9	2.23751	AAA	AGG	TGA	1
382	ENST00000304271_1_107	107	61	ENST00000304271	C11orf24	2.23622	TCC	CCT	TAG	1
383	ENST00000304271_4_167	167	41	ENST00000304271	C11orf24	2.23622	TCC	CCT	TAG	1
384	ENST00000317509_3_769	769	25	ENST00000317509	TLE3	2.23622	GAG	CCC	TAG	1
385	ENST00000359337_1_30	30	7	ENST00000359337	PLXNB2	2.23622	AGA	AAC	TGA	1
386	ENST00000368003_4_180	180	4	ENST00000368003	UFC1	2.23622	GCG	CCT	TGA	1
387	ENST00000533310_3_297	297	63	ENST00000533310	C11orf24	2.23622	TCC	CCT	TAG	1
388	ENST00000533310_4_303	303	61	ENST00000533310	C11orf24	2.23622	TCC	CCT	TAG	1
389	ENST00000533310_7_363	363	41	ENST00000533310	C11orf24	2.23622	TCC	CCT	TAG	1
390	ENST00000557997_3_757	757	25	ENST00000557997	TLE3	2.23622	GAG	CCC	TAG	1
391	ENST00000558939_6_1045	1045	25	ENST00000558939	TLE3	2.23622	GAG	CCC	TAG	1
392	ENST00000322776_1_113	113	5	ENST00000322776	NDUFV1	2.23004	ACA	GCG	TGA	1
393	ENST00000366647_1_17	17	37	ENST00000366647	GNPAT	2.22932	ACG	GCT	TAG	1
394	ENST00000394920_1_51	51	10	ENST00000394920	RPL8	2.21982	CTT	CCG	TGA	1
395	ENST00000446197_1_36	36	7	ENST00000446197	DCAF11	2.21796	AGC	GCG	TGA	1
396	ENST00000559115_1_189	189	7	ENST00000559115	DCAF11	2.21796	AGC	GCG	TGA	1
397	ENST00000642239_1_189	189	7	ENST00000642239	DCAF11	2.21796	AGC	GCG	TGA	1
398	ENST00000646568_1_36	36	7	ENST00000646568	DCAF11	2.21796	AGC	GCG	TGA	1
399	ENST00000551943_3_274	274	7	ENST00000551943	TAPBP	2.21531	GGA	AAG	TGA	1
400	ENST00000325301_3_114	114	70	ENST00000325301	MIEF1	2.21531	ATC	ATT	TAG	1
401	ENST00000261965_1_39	39	11	ENST00000261965	TUBGCP3	2.20397	GCG	CCT	TAG	1
402	ENST00000288607_3_268	268	2	ENST00000288607	PSMG3	2.20333	ATG	GTG	TGA	1
403	ENST00000325222_4_215	215	3	ENST00000325222	CUL1	2.18276	GAG	AAC	TAG	1
404	ENST00000324679_2_61	61	40	ENST00000324679	SAV1	2.17158	CGC	GCT	TAG	1
405	ENST00000264982_3_221	221	8	ENST00000264982	CEP70	2.17158	CAA	GAG	TAA	1
406	ENST00000302850_1_83	83	10	ENST00000302850	INSR	2.17158	GCG	CTC	TGA	1
407	ENST00000331272_4_391	391	48	ENST00000331272	FBXW4	2.17158	CAG	GGC	TAG	1
408	ENST00000331272_6_520	520	5	ENST00000331272	FBXW4	2.17158	CAG	GGC	TAG	1
409	ENST00000348655_1_66	66	12	ENST00000348655	IRF7	2.17158	CAC	CTG	TAG	1
410	ENST00000369600_2_312	312	19	ENST00000369600	PHTF1	2.17158	GGG	CAC	TGA	1
411	ENST00000369604_2_351	351	19	ENST00000369604	PHTF1	2.17158	GGG	CAC	TGA	1
412	ENST00000370944_1_14	14	8	ENST00000370944	ANKRD13C	2.17158	TCG	GTG	TAA	1
413	ENST00000371320_1_191	191	9	ENST00000371320	SSBP3	2.17158	ACG	CTT	TGA	1
414	ENST00000375743_2_107	107	13	ENST00000375743	ZBTB17	2.17158	GGC	AGG	TAA	1
415	ENST00000397574_1_144	144	12	ENST00000397574	IRF7	2.17158	CAC	CTG	TAG	1
416	ENST00000450036_2_179	179	117	ENST00000450036	NME4	2.17158	GCG	CTT	TGA	1
417	ENST00000450036_3_392	392	46	ENST00000450036	NME4	2.17158	GCG	CTT	TGA	1
418	ENST00000481834_3_113	113	8	ENST00000481834	CEP70	2.17158	CAA	GAG	TAA	1
419	ENST00000601808_1_7	7	16	ENST00000601808	ZNF17	2.17158	CTG	AGG	TGA	1
420	ENST00000612534_1_138	138	12	ENST00000612534	IRF7	2.17158	CAC	CTG	TAG	1
421	ENST00000621391_1_144	144	12	ENST00000621391	IRF7	2.17158	CAC	CTG	TAG	1
422	ENST00000341541_3_262	262	11	ENST00000341541	THYN1	2.17158	AGG	ATT	TGA	1
423	ENST00000341541_4_268	268	9	ENST00000341541	THYN1	2.17158	AGG	ATT	TGA	1
424	ENST00000258399_1_193	193	7	ENST00000258399	USP37	2.17158	CTG	GCA	TAG	1
425	ENST00000373503_1_70	70	9	ENST00000373503	MAPKAP1	2.17158	GGC	AGC	TGA	1
426	ENST00000622395_4_445	445	26	ENST00000622395	B4GALT3	2.16655	TGG	CGG	TGA	1
427	ENST00000622395_5_484	484	13	ENST00000622395	B4GALT3	2.16655	TGG	CGG	TGA	1
428	ENST00000622395_6_496	496	9	ENST00000622395	B4GALT3	2.16655	TGG	CGG	TGA	1
429	ENST00000239938_1_173	173	1	ENST00000239938	EGR1	2.16433	xxx	ATG	TAA	1
430	ENST00000396680_2_85	85	3	ENST00000396680	ATF4	2.16172	GCG	TAT	TAG	1
431	ENST00000359511_1_36	36	22	ENST00000359511	SLC25A44	2.16022	GCG	GCC	TAG	1
432	ENST00000423538_3_193	193	22	ENST00000423538	SLC25A44	2.16022	GCG	GCC	TAG	1
433	ENST00000169551_1_31	31	5	ENST00000169551	TIMM21	2.15703	ACA	CTG	TGA	1
434	ENST00000392043_1_17	17	27	ENST00000392043	ABL2	2.15447	AAT	CTG	TGA	1
435	ENST00000373511_1_89	89	9	ENST00000373511	MAPKAP1	2.15126	GGC	AGC	TGA	1
436	ENST00000222254_6_385	385	16	ENST00000222254	PIK3R2	2.15126	ATA	ATT	TGA	1
437	ENST00000404767_1_35	35	4	ENST00000404767	INTS1	2.13802	CAG	AGG	TGA	1
438	ENST00000256015_1_70	70	23	ENST00000256015	BTG1	2.13639	GCG	ATG	TGA	1
439	ENST00000256015_3_136	136	1	ENST00000256015	BTG1	2.13639	xxx	ATG	TGA	1
440	ENST00000352645_1_57	57	27	ENST00000352645	ZC3H7B	2.12503	CGT	AAT	TAA	1
441	ENST00000562337_1_37	37	28	ENST00000562337	MAZ	2.12503	CCC	CGC	TGA	1
442	ENST00000280352_1_73	73	30	ENST00000280352	C11orf57	2.12503	TCC	CGG	TGA	1
443	ENST00000306085_1_185	185	17	ENST00000306085	TRIM56	2.12503	GCT	CCT	TAG	1
444	ENST00000323301_1_306	306	26	ENST00000323301	LRSAM1	2.12503	TCT	GCG	TGA	1
445	ENST00000354309_1_17	17	3	ENST00000354309	ZNF805	2.12503	AGC	AGG	TAG	1
446	ENST00000356922_2_142	142	27	ENST00000356922	LIG4	2.12503	CAG	AGG	TAA	1
447	ENST00000361483_4_267	267	4	ENST00000361483	FAM109A	2.12503	CAG	AGC	TGA	1
448	ENST00000381246_1_54	54	29	ENST00000381246	WDR76	2.12503	CCA	AGG	TAA	1
449	ENST00000381246_2_108	108	11	ENST00000381246	WDR76	2.12503	CCA	AGG	TAA	1
450	ENST00000393047_1_46	46	30	ENST00000393047	C11orf57	2.12503	TCC	CGG	TGA	1
451	ENST00000409308_4_260	260	2	ENST00000409308	CAB39L	2.12503	ATG	CAC	TAA	1
452	ENST00000410043_4_187	187	2	ENST00000410043	CAB39L	2.12503	ATG	CAC	TAA	1
453	ENST00000532163_1_75	75	30	ENST00000532163	C11orf57	2.12503	TCC	CGG	TGA	1
454	ENST00000611712_3_219	219	27	ENST00000611712	#N/A	2.12503	CAG	AGG	TAA	1
455	ENST00000613397_25_1478	1478	3	ENST00000613397	BIRC2	2.12503	AAC	AAA	TAG	1
456	ENST00000614479_2_167	167	16	ENST00000614479	GOLGB1	2.12503	AGA	ATA	TGA	1
457	ENST00000614479_3_179	179	12	ENST00000614479	GOLGB1	2.12503	AGA	ATA	TGA	1
458	ENST00000614479_4_194	194	7	ENST00000614479	GOLGB1	2.12503	AGA	ATA	TGA	1
459	ENST00000614479_5_197	197	6	ENST00000614479	GOLGB1	2.12503	AGA	ATA	TGA	1
460	ENST00000281146_3_509	509	3	ENST00000281146	C4orf33	2.12503	CAA	ACG	TGA	1
461	ENST00000412104_5_396	396	4	ENST00000412104	VRK2	2.12503	GAC	ATG	TAG	1
462	ENST00000412104_6_405	405	1	ENST00000412104	VRK2	2.12503	xxx	ATG	TAG	1
463	ENST00000375078_1_568	568	1	ENST00000375078	CAMK2N1	2.12503	xxx	ATG	TGA	1
464	ENST00000337573_1_15	15	77	ENST00000337573	EBAG9	2.12503	CTT	GTA	TAA	1
465	ENST00000288607_1_192	192	23	ENST00000288607	PSMG3	2.11778	GGG	TTG	TAA	1
466	ENST00000621437_2_53	53	1	ENST00000621437	SPINK6	2.10881	xxx	ATG	TAG	1
467	ENST00000337304_2_85	85	3	ENST00000337304	ATF4	2.10357	GCG	TAT	TAG	1
468	ENST00000280083_1_94	94	1	ENST00000280083	CTAGE5	2.10355	xxx	ATG	TAA	1
469	ENST00000396158_1_116	116	1	ENST00000396158	CTAGE5	2.10355	xxx	ATG	TAA	1
470	ENST00000335999_1_54	54	19	ENST00000335999	NCKAP5L	2.07847	GCA	AGG	TGA	1
471	ENST00000314727_1_110	110	7	ENST00000314727	SAMD12	2.07526	AAG	CTC	TGA	1
472	ENST00000347992_1_102	102	16	ENST00000347992	MINK1	2.07526	GGA	GCG	TGA	1
473	ENST00000355280_1_114	114	16	ENST00000355280	MINK1	2.07526	GGA	GCG	TGA	1
474	ENST00000409003_1_71	71	7	ENST00000409003	#N/A	2.07526	AAG	CTC	TGA	1
475	ENST00000524796_1_106	106	7	ENST00000524796	SAMD12	2.07526	AAG	CTC	TGA	1
476	ENST00000259875_2_285	285	16	ENST00000259875	DDR1	2.07526	CCC	CCT	TAG	1
477	ENST00000259875_4_315	315	6	ENST00000259875	DDR1	2.07526	CCC	CCT	TAG	1
478	ENST00000376568_1_247	247	9	ENST00000376568	DDR1	2.07526	CCC	CCT	TAG	1
479	ENST00000376568_2_256	256	6	ENST00000376568	DDR1	2.07526	CCC	CCT	TAG	1
480	ENST00000376569_1_244	244	9	ENST00000376569	DDR1	2.07526	CCC	CCT	TAG	1
481	ENST00000376569_2_253	253	6	ENST00000376569	DDR1	2.07526	CCC	CCT	TAG	1
482	ENST00000376570_2_264	264	16	ENST00000376570	DDR1	2.07526	CCC	CCT	TAG	1
483	ENST00000376570_4_294	294	6	ENST00000376570	DDR1	2.07526	CCC	CCT	TAG	1
484	ENST00000429699_1_318	318	9	ENST00000429699	DDR1	2.07526	CCC	CCT	TAG	1
485	ENST00000429699_2_327	327	6	ENST00000429699	DDR1	2.07526	CCC	CCT	TAG	1
486	ENST00000291900_1_329	329	3	ENST00000291900	ZER1	2.07526	ATC	CTG	TGA	1
487	ENST00000331835_1_99	99	10	ENST00000331835	42248	2.07526	GTT	ATT	TAA	1
488	ENST00000371341_8_283	283	18	ENST00000371341	TMEM59	2.07526	CTG	AAC	TGA	1
489	ENST00000371341_9_292	292	15	ENST00000371341	TMEM59	2.07526	CTG	AAC	TGA	1
490	ENST00000389757_1_74	74	12	ENST00000389757	PKP4	2.07526	GCT	GCC	TAA	1
491	ENST00000389759_1_61	61	12	ENST00000389759	PKP4	2.07526	GCT	GCC	TAA	1
492	ENST00000397278_1_42	42	32	ENST00000397278	APOL1	2.07526	GAC	GCA	TAA	1
493	ENST00000487832_1_73	73	27	ENST00000487832	RWDD1	2.07526	CTA	CCC	TGA	1
494	ENST00000575779_1_54	54	9	ENST00000575779	ZNF594	2.07526	ACC	CAG	TGA	1
495	ENST00000376542_1_8	8	54	ENST00000376542	ABHD12	2.07526	GGG	ATG	TGA	1
496	ENST00000376542_2_167	167	1	ENST00000376542	ABHD12	2.07526	xxx	ATG	TGA	1
497	ENST00000265565_5_387	387	4	ENST00000265565	SCAP	2.0702	GCA	AGG	TGA	1
498	ENST00000347215_1_71	71	8	ENST00000347215	PMEPA1	2.06951	GAG	AAC	TGA	1
499	ENST00000020945_1_92	92	2	ENST00000020945	SNAI2	2.06553	ATG	CTG	TAG	1
500	ENST00000392404_3_390	390	4	ENST00000392404	ZNF664	2.0636	CCC	ATG	TAG	1
501	ENST00000392404_4_399	399	1	ENST00000392404	ZNF664	2.0636	xxx	ATG	TAG	1
502	ENST00000538932_3_436	436	4	ENST00000538932	ZNF664	2.0636	CCC	ATG	TAG	1
503	ENST00000538932_4_445	445	1	ENST00000538932	ZNF664	2.0636	xxx	ATG	TAG	1
504	ENST00000315939_1_22	22	4	ENST00000315939	WNK1	2.06038	GAC	CTG	TGA	1
505	ENST00000322428_2_147	147	7	ENST00000322428	MAF1	2.04902	CGG	GAG	TAA	1
506	ENST00000221665_1_33	33	7	ENST00000221665	FIZ1	2.04902	GGG	AGG	TAG	1
507	ENST00000402281_10_862	862	8	ENST00000402281	PES1	2.04902	ACA	CTG	TAG	1
508	ENST00000402281_9_712	712	58	ENST00000402281	PES1	2.04902	ACA	CTG	TAG	1
509	ENST00000405677_8_664	664	58	ENST00000405677	PES1	2.04902	ACA	CTG	TAG	1
510	ENST00000405677_9_814	814	8	ENST00000405677	PES1	2.04902	ACA	CTG	TAG	1
511	ENST00000367128_3_494	494	12	ENST00000367128	FAM72A	2.04581	CTC	CTT	TAG	1
512	ENST00000369390_4_496	496	12	ENST00000369390	FAM72B	2.04581	CTC	CTT	TAG	1
513	ENST00000400889_3_494	494	12	ENST00000400889	FAM72D	2.04581	CTC	CTT	TAG	1
514	ENST00000584486_3_470	470	12	ENST00000584486	FAM72C	2.04581	CTC	CTT	TAG	1
515	ENST00000361720_1_10	10	1	ENST00000361720	GPATCH3	2.04304	xxx	ATG	TGA	1
516	ENST00000344877_1_137	137	6	ENST00000344877	ANAPC11	2.03403	CCC	ATT	TGA	1
517	ENST00000392376_1_185	185	6	ENST00000392376	ANAPC11	2.03403	CCC	ATT	TGA	1
518	ENST00000571570_1_78	78	6	ENST00000571570	ANAPC11	2.03403	CCC	ATT	TGA	1
519	ENST00000578550_1_192	192	6	ENST00000578550	ANAPC11	2.03403	CCC	ATT	TGA	1
520	ENST00000584197_1_112	112	6	ENST00000584197	ANAPC11	2.03403	CCC	ATT	TGA	1
521	ENST00000340908_1_22	22	4	ENST00000340908	WNK1	2.02968	GAC	CTG	TGA	1
522	ENST00000535572_1_352	352	4	ENST00000535572	WNK1	2.02968	GAC	CTG	TGA	1
523	ENST00000537687_1_22	22	4	ENST00000537687	WNK1	2.02968	GAC	CTG	TGA	1
524	ENST00000426568_1_215	215	2	ENST00000426568	VGLL4	2.0287	ATG	CTG	TAA	1
525	ENST00000378204_4_512	512	37	ENST00000378204	EXT1	2.0218	GAA	AGT	TAA	1
526	ENST00000378204_5_599	599	8	ENST00000378204	EXT1	2.0218	GAA	AGT	TAA	1
527	ENST00000392870_2_191	191	2	ENST00000392870	GRK5	2.0218	ATG	CGG	TAG	1
528	ENST00000319194_2_152	152	8	ENST00000319194	DIS3L	2.0218	GTG	ATG	TGA	1
529	ENST00000319194_3_173	173	1	ENST00000319194	DIS3L	2.0218	xxx	ATG	TGA	1
530	ENST00000426997_3_177	177	5	ENST00000426997	C2orf74	2.0218	GAG	GTG	TAG	1
531	ENST00000355228_2_67	67	12	ENST00000355228	FAM72B	2.01958	CTC	CTT	TAG	1
532	ENST00000430627_1_133	133	1	ENST00000430627	CDK12	2.01735	xxx	ATG	TAG	1
533	ENST00000443387_16_890	890	1	ENST00000443387	ZNF146	2.01511	xxx	ATG	TAA	1
534	ENST00000456324_18_1347	1347	1	ENST00000456324	ZNF146	2.01511	xxx	ATG	TAA	1
535	ENST00000288228_2_111	111	1	ENST00000288228	FAM81A	2.00247	xxx	ATG	TGA	1
536	ENST00000369452_3_159	159	7	ENST00000369452	SHOC2	1.99351	TGG	GCA	TAG	1
537	ENST00000304658_3_392	392	13	ENST00000304658	XPO6	1.99351	ATG	ACC	TGA	1
538	ENST00000304658_4_425	425	2	ENST00000304658	XPO6	1.99351	ATG	ACC	TGA	1
539	ENST00000565698_1_73	73	13	ENST00000565698	XPO6	1.99351	ATG	ACC	TGA	1
540	ENST00000565698_2_106	106	2	ENST00000565698	XPO6	1.99351	ATG	ACC	TGA	1
541	ENST00000377392_10_588	588	32	ENST00000377392	CBWD5	1.98383	TAC	CAC	TAA	1
542	ENST00000377392_3_144	144	180	ENST00000377392	CBWD5	1.98383	TAC	CAC	TAA	1
543	ENST00000377392_8_513	513	57	ENST00000377392	CBWD5	1.98383	TAC	CAC	TAA	1
544	ENST00000399744_1_13	13	33	ENST00000399744	PEX26	1.97894	AGA	AGC	TAG	1
545	ENST00000517492_4_288	288	1	ENST00000517492	NAT1	1.97894	xxx	ATG	TGA	1
546	ENST00000518029_3_170	170	1	ENST00000518029	NAT1	1.97894	xxx	ATG	TGA	1
547	ENST00000253727_1_166	166	20	ENST00000253727	NR1H2	1.97525	GCT	CCG	TGA	1
548	ENST00000411902_1_176	176	20	ENST00000411902	NR1H2	1.97525	GCT	CCG	TGA	1
549	ENST00000378119_9_1171	1171	1	ENST00000378119	C6orf62	1.97432	xxx	ATG	TAG	1
550	ENST00000464139_1_7	7	11	ENST00000464139	TUBGCP3	1.97432	GCG	CCT	TAG	1
551	ENST00000383066_3_274	274	7	ENST00000383066	TAPBP	1.97154	GGA	AAG	TGA	1
552	ENST00000427980_1_43	43	20	ENST00000427980	ATXN1L	1.96406	GCG	CTG	TGA	1
553	ENST00000307738_1_25	25	6	ENST00000307738	ETFDH	1.96406	GCG	GCC	TAG	1
554	ENST00000312726_1_14	14	56	ENST00000312726	GUK1	1.96406	GCA	TCG	TGA	1
555	ENST00000312726_2_149	149	11	ENST00000312726	GUK1	1.96406	GCA	TCG	TGA	1
556	ENST00000323146_4_293	293	9	ENST00000323146	SLC35A4	1.96406	CCT	CCG	TAA	1
557	ENST00000326291_1_134	134	13	ENST00000326291	PIBF1	1.96406	CTG	CCT	TGA	1
558	ENST00000341900_1_19	19	4	ENST00000341900	DLX1	1.96406	GGA	AAG	TGA	1
559	ENST00000359798_2_73	73	10	ENST00000359798	ZNF808	1.96406	GTC	ACT	TGA	1
560	ENST00000361725_7_329	329	4	ENST00000361725	DLX1	1.96406	GGA	AAG	TGA	1
561	ENST00000368872_2_180	180	55	ENST00000368872	PI4KB	1.96406	ATT	GAA	TGA	1
562	ENST00000372988_4_471	471	1	ENST00000372988	CCND3	1.96406	xxx	ATG	TGA	1
563	ENST00000397566_1_138	138	12	ENST00000397566	IRF7	1.96406	CAC	CTG	TAG	1
564	ENST00000397942_1_194	194	6	ENST00000397942	SOCS6	1.96406	GTT	AAA	TGA	1
565	ENST00000421016_4_195	195	18	ENST00000421016	ZNF286A	1.96406	GAC	ATC	TGA	1
566	ENST00000511912_3_239	239	6	ENST00000511912	ETFDH	1.96406	GCG	GCC	TAG	1
567	ENST00000613397_27_1689	1689	1	ENST00000613397	BIRC2	1.96406	xxx	ATG	TGA	1
568	ENST00000606117_1_87	87	11	ENST00000606117	SIRT5	1.96406	GTT	TTC	TAA	1
569	ENST00000334082_3_583	583	20	ENST00000334082	HOMER1	1.96406	AGG	GGC	TGA	1
570	ENST00000221249_4_271	271	8	ENST00000221249	PNPLA6	1.96406	CCC	CCA	TAA	1
571	ENST00000228136_1_172	172	2	ENST00000228136	C11orf58	1.96406	ATG	CAA	TGA	1
572	ENST00000245618_1_84	84	4	ENST00000245618	EPS8L1	1.96406	GTG	GGA	TGA	1
573	ENST00000253699_6_300	300	8	ENST00000253699	RBSN	1.96406	TCA	AGG	TAA	1
574	ENST00000261015_4_301	301	8	ENST00000261015	WDR12	1.96406	AGT	AAC	TAG	1
575	ENST00000292180_1_146	146	2	ENST00000292180	FLAD1	1.96406	ATG	CAT	TGA	1
576	ENST00000342983_1_156	156	4	ENST00000342983	RAP2C	1.96406	TTG	GCG	TGA	1
577	ENST00000360718_7_474	474	14	ENST00000360718	SQSTM1	1.96406	AGG	AAT	TGA	1
578	ENST00000370874_2_218	218	4	ENST00000370874	RAP2C	1.96406	TTG	GCG	TGA	1
579	ENST00000376257_1_77	77	46	ENST00000376257	TCF19	1.96406	CAG	TTA	TGA	1
580	ENST00000381246_3_144	144	13	ENST00000381246	WDR76	1.96406	TGT	CTC	TGA	1
581	ENST00000381246_4_174	174	3	ENST00000381246	WDR76	1.96406	TGT	CTC	TGA	1
582	ENST00000391854_2_262	262	19	ENST00000391854	GNG4	1.96406	CGC	GCG	TGA	1
583	ENST00000400401_1_77	77	46	ENST00000400401	TCF19	1.96406	CAG	TTA	TGA	1
584	ENST00000419585_1_111	111	2	ENST00000419585	FANCD2	1.96406	ATG	GGA	TAA	1
585	ENST00000430947_1_77	77	46	ENST00000430947	TCF19	1.96406	CAG	TTA	TGA	1
586	ENST00000439112_1_77	77	46	ENST00000439112	TCF19	1.96406	CAG	TTA	TGA	1
587	ENST00000441405_1_67	67	46	ENST00000441405	TCF19	1.96406	CAG	TTA	TGA	1
588	ENST00000444469_3_83	83	1	ENST00000444469	TMEM238	1.96406	xxx	ATG	TGA	1
589	ENST00000476527_3_159	159	8	ENST00000476527	RBSN	1.96406	TCA	AGG	TAA	1
590	ENST00000545201_3_240	240	8	ENST00000545201	PNPLA6	1.96406	CCC	CCA	TAA	1
591	ENST00000360311_2_153	153	2	ENST00000360311	ZNF860	1.96406	ATG	ACA	TAA	1
592	ENST00000398145_1_124	124	9	ENST00000398145	HPS4	1.96406	AGG	CAC	TGA	1
593	ENST00000383198_3_274	274	7	ENST00000383198	TAPBP	1.95696	GGA	AAG	TGA	1
594	ENST00000383197_1_99	99	7	ENST00000383197	TAPBP	1.94949	GGA	AAG	TGA	1
595	ENST00000350766_1_61	61	9	ENST00000350766	MAPKAP1	1.94919	GGC	AGC	TGA	1
596	ENST00000346128_2_383	383	7	ENST00000346128	TJP1	1.94503	GTG	GCG	TGA	1
597	ENST00000621049_2_395	395	7	ENST00000621049	TJP1	1.94503	GTG	GCG	TGA	1
598	ENST00000265277_2_48	48	7	ENST00000265277	SHOC2	1.94374	TGG	GCA	TAG	1
599	ENST00000370404_3_372	372	4	ENST00000370404	CXorf40B	1.93684	TGG	ACC	TGA	1
600	ENST00000276431_2_219	219	5	ENST00000276431	TNFRSF10B	1.92959	CTA	CTT	TAA	1
601	ENST00000347739_1_61	61	5	ENST00000347739	TNFRSF10B	1.92959	CTA	CTT	TAA	1
602	ENST00000265960_1_92	92	9	ENST00000265960	MAPKAP1	1.92887	GGC	AGC	TGA	1
603	ENST00000394063_1_92	92	9	ENST00000394063	MAPKAP1	1.92887	GGC	AGC	TGA	1
604	ENST00000422892_4_319	319	32	ENST00000422892	CXorf40A	1.91751	TGG	ACC	TGA	1
605	ENST00000422892_6_403	403	4	ENST00000422892	CXorf40A	1.91751	TGG	ACC	TGA	1
606	ENST00000423421_5_455	455	4	ENST00000423421	CXorf40A	1.91751	TGG	ACC	TGA	1
607	ENST00000314028_2_217	217	6	ENST00000314028	CSNK1D	1.91259	GGG	CCG	TGA	1
608	ENST00000392404_9_748	748	6	ENST00000392404	ZNF664	1.9013	AAT	CGA	TAA	1
609	ENST00000538932_9_794	794	6	ENST00000538932	ZNF664	1.9013	AAT	CGA	TAA	1
610	ENST00000518561_1_56	56	10	ENST00000518561	#N/A	1.9013	TGG	GGT	TAA	1
611	ENST00000359782_1_35	35	7	ENST00000359782	SIRT5	1.9013	AAC	ATA	TAA	1
612	ENST00000359782_2_41	41	5	ENST00000359782	SIRT5	1.9013	AAC	ATA	TAA	1
613	ENST00000379262_1_28	28	7	ENST00000379262	SIRT5	1.9013	AAC	ATA	TAA	1
614	ENST00000379262_2_34	34	5	ENST00000379262	SIRT5	1.9013	AAC	ATA	TAA	1
615	ENST00000606117_2_106	106	7	ENST00000606117	SIRT5	1.9013	AAC	ATA	TAA	1
616	ENST00000606117_3_112	112	5	ENST00000606117	SIRT5	1.9013	AAC	ATA	TAA	1
617	ENST00000392334_2_183	183	6	ENST00000392334	CSNK1D	1.89858	GGG	CCG	TGA	1
618	ENST00000549117_4_131	131	1	ENST00000549117	CD63	1.89213	xxx	ATG	TGA	1
619	ENST00000605610_2_118	118	4	ENST00000605610	SRGAP2	1.88642	CCG	CCG	TAG	1
620	ENST00000641863_5_668	668	4	ENST00000641863	SRGAP2B	1.88642	CCG	CCG	TAG	1
621	ENST00000372692_2_107	107	1	ENST00000372692	SET	1.88231	xxx	ATG	TAA	1
622	ENST00000394434_1_24	24	11	ENST00000394434	LARS	1.86962	GTG	CTT	TAG	1
623	ENST00000231512_2_158	158	2	ENST00000231512	C5orf15	1.86774	ATG	GCG	TAG	1
624	ENST00000319888_11_630	630	22	ENST00000319888	METTL4	1.86774	TGT	GTA	TGA	1
625	ENST00000328194_1_117	117	33	ENST00000328194	DENND5A	1.86774	CCG	CGG	TAG	1
626	ENST00000340556_1_186	186	21	ENST00000340556	MORN2	1.86774	ATG	GAA	TAG	1
627	ENST00000340556_2_198	198	17	ENST00000340556	MORN2	1.86774	ATG	GAA	TAG	1
628	ENST00000340556_3_201	201	16	ENST00000340556	MORN2	1.86774	ATG	GAA	TAG	1
629	ENST00000340556_4_243	243	2	ENST00000340556	MORN2	1.86774	ATG	GAA	TAG	1
630	ENST00000367498_1_345	345	24	ENST00000367498	IVNS1ABP	1.86774	TGT	CTA	TAG	1
631	ENST00000367498_3_369	369	16	ENST00000367498	IVNS1ABP	1.86774	TGT	CTA	TAG	1
632	ENST00000367498_4_381	381	12	ENST00000367498	IVNS1ABP	1.86774	TGT	CTA	TAG	1
633	ENST00000367498_5_384	384	11	ENST00000367498	IVNS1ABP	1.86774	TGT	CTA	TAG	1
634	ENST00000574538_10_607	607	22	ENST00000574538	METTL4	1.86774	TGT	GTA	TGA	1
635	ENST00000393985_5_475	475	4	ENST00000393985	CXorf40A	1.86774	TGG	ACC	TGA	1
636	ENST00000395407_1_156	156	5	ENST00000395407	PAQR5	1.86774	TTC	CTT	TAA	1
637	ENST00000561153_3_150	150	101	ENST00000561153	PAQR5	1.86774	TTC	CTT	TAA	1
638	ENST00000561153_5_438	438	5	ENST00000561153	PAQR5	1.86774	TTC	CTT	TAA	1
639	ENST00000395114_1_99	99	7	ENST00000395114	TAPBP	1.86575	GGA	AAG	TGA	1
640	ENST00000273038_1_239	239	2	ENST00000273038	VGLL4	1.85878	ATG	CTG	TAA	1
641	ENST00000367123_5_677	677	4	ENST00000367123	SRGAP2C	1.85572	CCG	CCG	TAG	1
642	ENST00000340932_4_342	342	1	ENST00000340932	SPHK2	1.85474	xxx	ATG	TAA	1
643	ENST00000379989_2_142	142	6	ENST00000379989	CDKL5	1.84712	AAT	ATG	TGA	1
644	ENST00000379989_3_157	157	1	ENST00000379989	CDKL5	1.84712	xxx	ATG	TGA	1
645	ENST00000379996_1_132	132	6	ENST00000379996	CDKL5	1.84712	AAT	ATG	TGA	1
646	ENST00000379996_2_147	147	1	ENST00000379996	CDKL5	1.84712	xxx	ATG	TGA	1
647	ENST00000374572_3_274	274	7	ENST00000374572	TAPBP	1.84567	GGA	AAG	TGA	1
648	ENST00000284006_1_163	163	14	ENST00000284006	KCTD15	1.84052	AAG	GCG	TAA	1
649	ENST00000589786_1_160	160	14	ENST00000589786	KCTD15	1.84052	AAG	GCG	TAA	1
650	ENST00000312263_1_6	6	23	ENST00000312263	DCAF6	1.83254	GCC	ATC	TAA	1
651	ENST00000322945_1_50	50	28	ENST00000322945	MAZ	1.83254	CCC	CGC	TGA	1
652	ENST00000352231_3_86	86	15	ENST00000352231	LGALS8	1.83254	AAC	CTT	TAA	1
653	ENST00000367843_2_53	53	23	ENST00000367843	DCAF6	1.83254	GCC	ATC	TAA	1
654	ENST00000428046_1_41	41	2	ENST00000428046	ADAL	1.83254	ATG	TCG	TGA	1
655	ENST00000432587_2_155	155	23	ENST00000432587	DCAF6	1.83254	GCC	ATC	TAA	1
656	ENST00000562188_1_58	58	2	ENST00000562188	ADAL	1.83254	ATG	TCG	TGA	1
657	ENST00000616058_5_449	449	5	ENST00000616058	SUCO	1.83254	GCG	CAC	TAG	1
658	ENST00000267984_2_318	318	49	ENST00000267984	MESDC1	1.83254	GCT	CTG	TGA	1
659	ENST00000267984_3_381	381	28	ENST00000267984	MESDC1	1.83254	GCT	CTG	TGA	1
660	ENST00000381222_1_43	43	40	ENST00000381222	ZBED1	1.83254	CAC	GCA	TGA	1
661	ENST00000552783_3_164	164	18	ENST00000552783	LIMA1	1.83254	TTC	TTC	TAG	1
662	ENST00000625938_1_139	139	4	ENST00000625938	UBE2A	1.83254	CAC	CCC	TGA	1
663	ENST00000238379_6_759	759	16	ENST00000238379	HDHD3	1.83254	GAT	TGT	TAG	1
664	ENST00000243346_2_171	171	4	ENST00000243346	NMI	1.83254	AGT	ATT	TGA	1
665	ENST00000256854_1_259	259	11	ENST00000256854	NARS	1.83254	CTC	TCG	TAA	1
666	ENST00000263991_8_343	343	9	ENST00000263991	EHBP1	1.83254	GAG	TTG	TAG	1
667	ENST00000268712_2_205	205	6	ENST00000268712	NCOR1	1.83254	TGG	CAT	TGA	1
668	ENST00000300141_1_151	151	8	ENST00000300141	DPP8	1.83254	GCT	CCA	TAG	1
669	ENST00000300880_1_34	34	32	ENST00000300880	BBC3	1.83254	AGA	AAC	TGA	1
670	ENST00000300880_2_121	121	3	ENST00000300880	BBC3	1.83254	AGA	AAC	TGA	1
671	ENST00000327671_1_406	406	3	ENST00000327671	FUT10	1.83254	ATA	GCC	TAA	1
672	ENST00000338145_1_79	79	16	ENST00000338145	UBE2D3	1.83254	AGC	ATG	TGA	1
673	ENST00000338145_3_124	124	1	ENST00000338145	UBE2D3	1.83254	xxx	ATG	TGA	1
674	ENST00000358939_1_132	132	8	ENST00000358939	DPP8	1.83254	GCT	CCA	TAG	1
675	ENST00000374180_2_422	422	16	ENST00000374180	HDHD3	1.83254	GAT	TGT	TAG	1
676	ENST00000395848_1_17	17	6	ENST00000395848	NCOR1	1.83254	TGG	CAT	TGA	1
677	ENST00000398846_1_41	41	8	ENST00000398846	SAC3D1	1.83254	ACA	CGT	TAA	1
678	ENST00000405015_8_389	389	9	ENST00000405015	EHBP1	1.83254	GAG	TTG	TAG	1
679	ENST00000409385_2_189	189	14	ENST00000409385	SPATS2L	1.83254	ATG	AAA	TAG	1
680	ENST00000409385_3_225	225	2	ENST00000409385	SPATS2L	1.83254	ATG	AAA	TAG	1
681	ENST00000235332_1_68	68	7	ENST00000235332	MIIP	1.83254	GCC	GGG	TAG	1
682	ENST00000337537_2_277	277	1	ENST00000337537	PPP2R5E	1.82532	xxx	ATG	TGA	1
683	ENST00000262644_1_118	118	12	ENST00000262644	IMPAD1	1.82286	CCA	GTG	TAG	1
684	ENST00000262843_1_9	9	1	ENST00000262843	MID2	1.81767	xxx	ATG	TAA	1
685	ENST00000316836_1_499	499	5	ENST00000316836	PNMA1	1.81633	GCC	GCG	TGA	1
686	ENST00000548278_3_390	390	24	ENST00000548278	RITA1	1.81428	GGT	CCC	TGA	1
687	ENST00000612948_1_142	142	6	ENST00000612948	BROX	1.81014	GCG	TTT	TGA	1
688	ENST00000612948_2_145	145	5	ENST00000612948	BROX	1.81014	GCG	TTT	TGA	1
689	ENST00000245222_4_342	342	1	ENST00000245222	SPHK2	1.80497	xxx	ATG	TAA	1
690	ENST00000598088_2_245	245	1	ENST00000598088	SPHK2	1.80497	xxx	ATG	TAA	1
691	ENST00000600537_3_181	181	1	ENST00000600537	SPHK2	1.80497	xxx	ATG	TAA	1
692	ENST00000379388_2_233	233	2	ENST00000379388	HIVEP1	1.79706	ATG	GAT	TAA	1
693	ENST00000243112_1_10	10	6	ENST00000243112	SMUG1	1.79554	ACC	AGG	TGA	1
694	ENST00000360564_1_92	92	1	ENST00000360564	MMP17	1.79159	xxx	ATG	TGA	1
695	ENST00000555899_1_201	201	1	ENST00000555899	PPP2R5E	1.78959	xxx	ATG	TGA	1
696	ENST00000619381_2_143	143	9	ENST00000619381	ALKBH2	1.78599	AAA	ATG	TGA	1
697	ENST00000619381_3_161	161	3	ENST00000619381	ALKBH2	1.78599	AAA	ATG	TGA	1
698	ENST00000619381_4_167	167	1	ENST00000619381	ALKBH2	1.78599	xxx	ATG	TGA	1
699	ENST00000350033_1_48	48	3	ENST00000350033	COPS7B	1.78483	GAC	GCT	TGA	1
700	ENST00000373608_1_14	14	3	ENST00000373608	COPS7B	1.78483	GAC	GCT	TGA	1
701	ENST00000410017_1_17	17	3	ENST00000410017	COPS7B	1.78483	GAC	GCT	TGA	1
702	ENST00000620578_1_79	79	3	ENST00000620578	COPS7B	1.78483	GAC	GCT	TGA	1
703	ENST00000253039_1_112	112	4	ENST00000253039	EIF2S3	1.78278	AAG	CAG	TGA	1
704	ENST00000211377_2_261	261	79	ENST00000211377	GPANK1	1.75654	AGG	GAG	TGA	1
705	ENST00000211377_4_333	333	55	ENST00000211377	GPANK1	1.75654	AGG	GAG	TGA	1
706	ENST00000375906_2_261	261	79	ENST00000375906	GPANK1	1.75654	AGG	GAG	TGA	1
707	ENST00000375906_4_333	333	55	ENST00000375906	GPANK1	1.75654	AGG	GAG	TGA	1
708	ENST00000332127_9_583	583	1	ENST00000332127	ZC3H11A	1.75654	xxx	ATG	TGA	1
709	ENST00000270061_2_223	223	11	ENST00000270061	SSBP4	1.75654	GCC	GCC	TGA	1
710	ENST00000367123_3_555	555	15	ENST00000367123	SRGAP2C	1.75654	CCC	GGC	TAA	1
711	ENST00000641863_3_546	546	15	ENST00000641863	SRGAP2B	1.75654	CCC	GGC	TAA	1
712	ENST00000260385_5_636	636	9	ENST00000260385	RMDN3	1.75654	AGG	GTC	TGA	1
713	ENST00000263208_3_195	195	5	ENST00000263208	HIRA	1.75654	GCG	CGC	TGA	1
714	ENST00000269468_4_362	362	5	ENST00000269468	MBD1	1.75654	CGG	GCC	TAG	1
715	ENST00000269471_4_362	362	5	ENST00000269471	MBD1	1.75654	CGG	GCC	TAG	1
716	ENST00000285407_1_167	167	31	ENST00000285407	KLF10	1.75654	GCA	GCC	TAG	1
717	ENST00000338376_1_45	45	9	ENST00000338376	RMDN3	1.75654	AGG	GTC	TGA	1
718	ENST00000344293_1_26	26	14	ENST00000344293	TAF3	1.75654	GGG	CTT	TGA	1
719	ENST00000360187_2_164	164	6	ENST00000360187	ZNF605	1.75654	GAA	ATG	TAA	1
720	ENST00000360187_3_179	179	1	ENST00000360187	ZNF605	1.75654	xxx	ATG	TAA	1
721	ENST00000399351_1_106	106	13	ENST00000399351	ZDHHC13	1.75654	AAT	TTT	TGA	1
722	ENST00000402050_1_55	55	34	ENST00000402050	IQCE	1.75654	CAA	CCC	TGA	1
723	ENST00000409788_4_480	480	11	ENST00000409788	CAB39	1.75654	AAG	AGG	TAG	1
724	ENST00000458270_2_309	309	13	ENST00000458270	ZNF623	1.75654	TCA	CGG	TGA	1
725	ENST00000483465_2_131	131	19	ENST00000483465	IFT80	1.75654	AAG	CAC	TGA	1
726	ENST00000526926_2_188	188	13	ENST00000526926	ZNF623	1.75654	TCA	CGG	TGA	1
727	ENST00000554698_2_153	153	40	ENST00000554698	SDR39U1	1.75654	CAG	CCC	TAA	1
728	ENST00000618766_2_309	309	13	ENST00000618766	ZNF623	1.75654	TCA	CGG	TGA	1
729	ENST00000623361_2_81	81	34	ENST00000623361	IQCE	1.75654	CAA	CCC	TGA	1
730	ENST00000372097_1_144	144	21	ENST00000372097	GTF3C5	1.75654	GGG	AGT	TAG	1
731	ENST00000372097_2_156	156	17	ENST00000372097	GTF3C5	1.75654	GGG	AGT	TAG	1
732	ENST00000372099_1_158	158	21	ENST00000372099	GTF3C5	1.75654	GGG	AGT	TAG	1
733	ENST00000372099_2_170	170	17	ENST00000372099	GTF3C5	1.75654	GGG	AGT	TAG	1
734	ENST00000251250_3_120	120	22	ENST00000251250	DTWD1	1.75654	AGC	CGT	TAA	1
735	ENST00000251250_5_165	165	7	ENST00000251250	DTWD1	1.75654	AGC	CGT	TAA	1
736	ENST00000269445_1_275	275	3	ENST00000269445	DYM	1.75654	GAG	GCC	TGA	1
737	ENST00000376649_1_71	71	38	ENST00000376649	PUS1	1.75654	AGA	GGT	TAA	1
738	ENST00000403028_2_156	156	7	ENST00000403028	DTWD1	1.75654	AGC	CGT	TAA	1
739	ENST00000373464_2_125	125	1	ENST00000373464	ZBTB43	1.75654	xxx	ATG	TGA	1
740	ENST00000346166_1_62	62	19	ENST00000346166	RNF6	1.75654	ATA	TGT	TAA	1
741	ENST00000347662_1_108	108	20	ENST00000347662	TRAF3	1.75654	CGC	CCC	TGA	1
742	ENST00000361384_4_160	160	54	ENST00000361384	DCLRE1A	1.75654	ATC	CAC	TAG	1
743	ENST00000361384_5_283	283	13	ENST00000361384	DCLRE1A	1.75654	ATC	CAC	TAG	1
744	ENST00000369305_1_60	60	13	ENST00000369305	DCLRE1A	1.75654	ATC	CAC	TAG	1
745	ENST00000381570_2_191	191	19	ENST00000381570	RNF6	1.75654	ATA	TGT	TAA	1
746	ENST00000381588_1_492	492	19	ENST00000381588	RNF6	1.75654	ATA	TGT	TAA	1
747	ENST00000169551_3_87	87	8	ENST00000169551	TIMM21	1.75574	GGA	AGG	TAG	1
748	ENST00000552495_3_374	374	24	ENST00000552495	RITA1	1.75152	GGT	CCC	TGA	1
749	ENST00000575811_1_79	79	8	ENST00000575811	LSM14A	1.74666	CTG	CTG	TAG	1
750	ENST00000356271_1_13	13	6	ENST00000356271	MED24	1.73622	ACC	ACC	TAG	1
751	ENST00000356271_2_19	19	4	ENST00000356271	MED24	1.73622	ACC	ACC	TAG	1
752	ENST00000371713_1_45	45	6	ENST00000371713	SLC29A1	1.73622	CCG	AGA	TGA	1
753	ENST00000393844_1_176	176	6	ENST00000393844	SLC29A1	1.73622	CCG	AGA	TGA	1
754	ENST00000394128_1_11	11	6	ENST00000394128	MED24	1.73622	ACC	ACC	TAG	1
755	ENST00000394128_2_17	17	4	ENST00000394128	MED24	1.73622	ACC	ACC	TAG	1
756	ENST00000427851_1_176	176	6	ENST00000427851	SLC29A1	1.73622	CCG	AGA	TGA	1
757	ENST00000372759_1_34	34	23	ENST00000372759	ZMPSTE24	1.7271	ACG	CTC	TGA	1
758	ENST00000373800_1_247	247	9	ENST00000373800	EPB41	1.69511	AAG	ACT	TGA	1
759	ENST00000373800_2_265	265	3	ENST00000373800	EPB41	1.69511	AAG	ACT	TGA	1
760	ENST00000642260_2_297	297	9	ENST00000642260	EPB41	1.69511	AAG	ACT	TGA	1
761	ENST00000642260_3_315	315	3	ENST00000642260	EPB41	1.69511	AAG	ACT	TGA	1
762	ENST00000335044_1_61	61	22	ENST00000335044	KIF9	1.69378	TCT	TTC	TAG	1
763	ENST00000430479_3_543	543	1	ENST00000430479	ETV1	1.69378	xxx	ATG	TAA	1
764	ENST00000444589_1_61	61	22	ENST00000444589	KIF9	1.69378	TCT	TTC	TAG	1
765	ENST00000340934_1_142	142	6	ENST00000340934	BROX	1.68461	GCG	TTT	TGA	1
766	ENST00000340934_2_145	145	5	ENST00000340934	BROX	1.68461	GCG	TTT	TGA	1
767	ENST00000269740_4_224	224	10	ENST00000269740	SLC39A3	1.68276	GCT	CGG	TAG	1
768	ENST00000455372_1_100	100	10	ENST00000455372	SLC39A3	1.68276	GCT	CGG	TAG	1
769	ENST00000265636_4_212	212	12	ENST00000265636	PPP6R3	1.67158	TTC	TTT	TAA	1
770	ENST00000278616_5_362	362	6	ENST00000278616	ATM	1.67158	AAA	TTG	TGA	1
771	ENST00000295952_4_82	82	5	ENST00000295952	SLMAP	1.67158	TTG	TGT	TAA	1
772	ENST00000299204_1_182	182	8	ENST00000299204	BAG5	1.67158	TGC	TTG	TGA	1
773	ENST00000341156_5_472	472	12	ENST00000341156	B4GALNT1	1.67158	GCC	CCA	TGA	1
774	ENST00000371088_1_143	143	13	ENST00000371088	EFCAB7	1.67158	CTG	CGG	TGA	1
775	ENST00000371984_1_25	25	13	ENST00000371984	POMGNT1	1.67158	GAG	CAG	TGA	1
776	ENST00000373573_5_278	278	17	ENST00000373573	HDAC8	1.67158	GAA	TGT	TGA	1
777	ENST00000393800_3_189	189	12	ENST00000393800	PPP6R3	1.67158	TTC	TTT	TAA	1
778	ENST00000393801_2_150	150	12	ENST00000393801	PPP6R3	1.67158	TTC	TTT	TAA	1
779	ENST00000398145_4_249	249	22	ENST00000398145	HPS4	1.67158	CCA	CAG	TGA	1
780	ENST00000401424_1_176	176	13	ENST00000401424	ARNTL	1.67158	AGA	AGC	TGA	1
781	ENST00000403510_1_132	132	13	ENST00000403510	ARNTL	1.67158	AGA	AGC	TGA	1
782	ENST00000451119_2_167	167	12	ENST00000451119	ZNF219	1.67158	ACT	ATG	TGA	1
783	ENST00000451119_3_200	200	1	ENST00000451119	ZNF219	1.67158	xxx	ATG	TGA	1
784	ENST00000523965_1_228	228	10	ENST00000523965	SORBS3	1.67158	GGT	CCC	TGA	1
785	ENST00000524845_3_171	171	12	ENST00000524845	PPP6R3	1.67158	TTC	TTT	TAA	1
786	ENST00000524904_3_165	165	12	ENST00000524904	PPP6R3	1.67158	TTC	TTT	TAA	1
787	ENST00000530591_1_286	286	36	ENST00000530591	ST3GAL4	1.67158	GGT	CGC	TGA	1
788	ENST00000534083_1_206	206	36	ENST00000534083	#N/A	1.67158	GGT	CGC	TGA	1
789	ENST00000550764_1_319	319	12	ENST00000550764	B4GALNT1	1.67158	GCC	CCA	TGA	1
790	ENST00000621696_6_411	411	4	ENST00000621696	ADNP	1.67158	ATG	AAC	TGA	1
791	ENST00000621696_7_414	414	3	ENST00000621696	ADNP	1.67158	ATG	AAC	TGA	1
792	ENST00000621696_8_417	417	2	ENST00000621696	ADNP	1.67158	ATG	AAC	TGA	1
793	ENST00000299964_5_251	251	42	ENST00000299964	NNMT	1.67158	ATT	AAA	TAA	1
794	ENST00000299964_6_299	299	26	ENST00000299964	NNMT	1.67158	ATT	AAA	TAA	1
795	ENST00000299964_7_317	317	20	ENST00000299964	NNMT	1.67158	ATT	AAA	TAA	1
796	ENST00000299964_8_320	320	19	ENST00000299964	NNMT	1.67158	ATT	AAA	TAA	1
797	ENST00000311916_2_289	289	22	ENST00000311916	C10orf2	1.67158	AGA	AGA	TGA	1
798	ENST00000311916_3_295	295	20	ENST00000311916	C10orf2	1.67158	AGA	AGA	TGA	1
799	ENST00000311916_4_307	307	16	ENST00000311916	C10orf2	1.67158	AGA	AGA	TGA	1
800	ENST00000335858_1_82	82	3	ENST00000335858	RAD51D	1.67158	CCC	ACG	TGA	1
801	ENST00000345365_1_83	83	44	ENST00000345365	RAD51D	1.67158	CCC	ACG	TGA	1
802	ENST00000345365_2_206	206	3	ENST00000345365	RAD51D	1.67158	CCC	ACG	TGA	1
803	ENST00000370228_2_289	289	22	ENST00000370228	C10orf2	1.67158	AGA	AGA	TGA	1
804	ENST00000370228_3_295	295	20	ENST00000370228	C10orf2	1.67158	AGA	AGA	TGA	1
805	ENST00000370228_4_307	307	16	ENST00000370228	C10orf2	1.67158	AGA	AGA	TGA	1
806	ENST00000590016_1_27	27	44	ENST00000590016	RAD51D	1.67158	CCC	ACG	TGA	1
807	ENST00000590016_2_150	150	3	ENST00000590016	RAD51D	1.67158	CCC	ACG	TGA	1
808	ENST00000227525_3_185	185	24	ENST00000227525	TMEM109	1.67158	CGA	TTG	TGA	1
809	ENST00000227525_4_230	230	9	ENST00000227525	TMEM109	1.67158	CGA	TTG	TGA	1
810	ENST00000243563_1_253	253	9	ENST00000243563	SNRPA	1.67158	GCC	ATT	TAG	1
811	ENST00000243563_2_265	265	5	ENST00000243563	SNRPA	1.67158	GCC	ATT	TAG	1
812	ENST00000281142_1_356	356	4	ENST00000281142	SCLT1	1.67158	CGT	GAG	TAG	1
813	ENST00000312841_4_649	649	5	ENST00000312841	HR	1.67158	GGA	GAG	TGA	1
814	ENST00000325385_1_187	187	12	ENST00000325385	DIS3L2	1.67158	CTG	AGC	TAA	1
815	ENST00000338972_1_146	146	64	ENST00000338972	PAIP1	1.67158	ACC	GAG	TAG	1
816	ENST00000343632_3_266	266	12	ENST00000343632	GGA1	1.67158	CCC	CTT	TAA	1
817	ENST00000371703_1_83	83	12	ENST00000371703	RPP30	1.67158	TGG	TGG	TAG	1
818	ENST00000378586_1_54	54	9	ENST00000378586	MED4	1.67158	AAC	TTA	TAG	1
819	ENST00000378888_1_65	65	52	ENST00000378888	#N/A	1.67158	GGC	GGG	TAG	1
820	ENST00000381418_11_1465	1465	5	ENST00000381418	HR	1.67158	GGA	GAG	TGA	1
821	ENST00000393760_3_237	237	31	ENST00000393760	ZDHHC16	1.67158	GGG	TTT	TGA	1
822	ENST00000409401_1_86	86	12	ENST00000409401	DIS3L2	1.67158	CTG	AGC	TAA	1
823	ENST00000457458_1_108	108	10	ENST00000457458	CDK16	1.67158	AGG	GAC	TAG	1
824	ENST00000506368_1_126	126	4	ENST00000506368	SCLT1	1.67158	CGT	GAG	TAG	1
825	ENST00000511426_1_294	294	4	ENST00000511426	SCLT1	1.67158	CGT	GAG	TAG	1
826	ENST00000298552_1_29	29	10	ENST00000298552	TSC1	1.67158	GGA	CTG	TGA	1
827	ENST00000642617_1_19	19	10	ENST00000642617	TSC1	1.67158	GGA	CTG	TGA	1
828	ENST00000643072_1_12	12	10	ENST00000643072	TSC1	1.67158	GGA	CTG	TGA	1
829	ENST00000352645_3_121	121	7	ENST00000352645	ZC3H7B	1.66022	ATT	AAA	TAG	1
830	ENST00000367188_2_150	150	51	ENST00000367188	PPP1R15B	1.66022	ACT	CTG	TAG	1
831	ENST00000530705_1_37	37	33	ENST00000530705	TPT1	1.65975	GGG	CGA	TGA	1
832	ENST00000333896_3_269	269	4	ENST00000333896	SPTBN1	1.65639	CTC	GCC	TAA	1
833	ENST00000301919_16_1298	1298	7	ENST00000301919	MSANTD4	1.65126	TTG	AAC	TAA	1
834	ENST00000320451_1_24	24	47	ENST00000320451	ZNF121	1.65126	GCA	AGT	TAA	1
835	ENST00000320451_2_156	156	3	ENST00000320451	ZNF121	1.65126	GCA	AGT	TAA	1
836	ENST00000586602_1_283	283	3	ENST00000586602	ZNF121	1.65126	GCA	AGT	TAA	1
837	ENST00000006015_1_30	30	11	ENST00000006015	HOXA11	1.65126	CCA	AGG	TAG	1
838	ENST00000337537_1_29	29	6	ENST00000337537	PPP2R5E	1.64296	GCC	CGG	TGA	1
839	ENST00000370489_1_100	100	16	ENST00000370489	ENTPD7	1.64088	AGA	AGG	TGA	1
840	ENST00000394801_1_83	83	10	ENST00000394801	UBE2D3	1.62503	CTT	CTC	TGA	1
841	ENST00000394801_2_104	104	3	ENST00000394801	UBE2D3	1.62503	CTT	CTC	TGA	1
842	ENST00000394804_1_83	83	10	ENST00000394804	UBE2D3	1.62503	CTT	CTC	TGA	1
843	ENST00000394804_2_104	104	3	ENST00000394804	UBE2D3	1.62503	CTT	CTC	TGA	1
844	ENST00000449762_3_205	205	1	ENST00000449762	OXR1	1.62503	xxx	ATG	TAA	1
845	ENST00000383577_1_56	56	15	ENST00000383577	DHX16	1.62503	CGA	AGC	TGA	1
846	ENST00000396663_5_407	407	15	ENST00000396663	ARL4A	1.62503	GTC	TTA	TAG	1
847	ENST00000424672_1_56	56	15	ENST00000424672	DHX16	1.62503	CGA	AGC	TGA	1
848	ENST00000600537_2_149	149	2	ENST00000600537	SPHK2	1.62503	ATG	GCT	TAA	1
849	ENST00000392404_1_137	137	20	ENST00000392404	ZNF664	1.62503	ATT	GTT	TGA	1
850	ENST00000538932_1_183	183	20	ENST00000538932	ZNF664	1.62503	ATT	GTT	TGA	1
851	ENST00000303210_1_19	19	6	ENST00000303210	GNB2	1.62503	TTT	CCG	TGA	1
852	ENST00000347364_1_124	124	43	ENST00000347364	MKKS	1.62503	AAT	ACC	TAA	1
853	ENST00000348495_2_242	242	11	ENST00000348495	SSBP4	1.62503	GCC	GCC	TGA	1
854	ENST00000380266_1_184	184	31	ENST00000380266	FASTKD5	1.62503	AAT	CTG	TGA	1
855	ENST00000399054_2_248	248	43	ENST00000399054	MKKS	1.62503	AAT	ACC	TAA	1
856	ENST00000414034_1_29	29	17	ENST00000414034	GHDC	1.62503	CAG	GAG	TAG	1
857	ENST00000587427_1_19	19	17	ENST00000587427	GHDC	1.62503	CAG	GAG	TAG	1
858	ENST00000423540_4_415	415	4	ENST00000423540	CXorf40A	1.62503	TGG	ACC	TGA	1
859	ENST00000282891_4_141	141	39	ENST00000282891	RAD17	1.6231	AAA	ATA	TAG	1
860	ENST00000282891_8_228	228	10	ENST00000282891	RAD17	1.6231	AAA	ATA	TAG	1
861	ENST00000305138_13_558	558	10	ENST00000305138	RAD17	1.6231	AAA	ATA	TAG	1
862	ENST00000305138_9_471	471	39	ENST00000305138	RAD17	1.6231	AAA	ATA	TAG	1
863	ENST00000345306_2_96	96	39	ENST00000345306	RAD17	1.6231	AAA	ATA	TAG	1
864	ENST00000345306_6_183	183	10	ENST00000345306	RAD17	1.6231	AAA	ATA	TAG	1
865	ENST00000354312_5_250	250	39	ENST00000354312	RAD17	1.6231	AAA	ATA	TAG	1
866	ENST00000354312_9_337	337	10	ENST00000354312	RAD17	1.6231	AAA	ATA	TAG	1
867	ENST00000354868_12_454	454	10	ENST00000354868	RAD17	1.6231	AAA	ATA	TAG	1
868	ENST00000354868_7_322	322	54	ENST00000354868	RAD17	1.6231	AAA	ATA	TAG	1
869	ENST00000354868_8_367	367	39	ENST00000354868	RAD17	1.6231	AAA	ATA	TAG	1
870	ENST00000327827_1_91	91	4	ENST00000327827	C16orf72	1.61899	GGG	CGT	TAG	1
871	ENST00000238647_1_103	103	15	ENST00000238647	IRF2BPL	1.60881	CCA	ACG	TGA	1
872	ENST00000238714_1_107	107	4	ENST00000238714	PAPOLG	1.60676	CAG	CCA	TAG	1
873	ENST00000373896_1_8	8	10	ENST00000373896	PHF19	1.5978	CCT	TCC	TGA	1
874	ENST00000332629_3_310	310	2	ENST00000332629	WDR53	1.59394	ATG	AAC	TAG	1
875	ENST00000267807_1_24	24	9	ENST00000267807	ZNF280D	1.58662	GCA	GTG	TAG	1
876	ENST00000559237_5_521	521	9	ENST00000559237	ZNF280D	1.58662	GCA	GTG	TAG	1
877	ENST00000340825_2_227	227	1	ENST00000340825	ARHGAP44	1.57937	xxx	ATG	TAA	1
878	ENST00000379672_2_227	227	1	ENST00000379672	ARHGAP44	1.57937	xxx	ATG	TAA	1
879	ENST00000248248_1_148	148	5	ENST00000248248	MON1B	1.57526	CAC	CCG	TAG	1
880	ENST00000267415_1_187	187	27	ENST00000267415	TINF2	1.57526	CGC	CCC	TAG	1
881	ENST00000399423_1_176	176	27	ENST00000399423	TINF2	1.57526	CGC	CCC	TAG	1
882	ENST00000553781_1_82	82	15	ENST00000553781	BCL2L2-PABPN1	1.57526	GTG	TCT	TAA	1
883	ENST00000642983_1_176	176	27	ENST00000642983	TINF2	1.57526	CGC	CCC	TAG	1
884	ENST00000646753_1_118	118	27	ENST00000646753	#N/A	1.57526	CGC	CCC	TAG	1
885	ENST00000369162_2_277	277	4	ENST00000369162	ASCC3	1.57526	AAC	GCG	TGA	1
886	ENST00000522650_2_277	277	4	ENST00000522650	ASCC3	1.57526	AAC	GCG	TGA	1
887	ENST00000406854_5_525	525	1	ENST00000406854	#N/A	1.57526	xxx	ATG	TGA	1
888	ENST00000560371_1_111	111	20	ENST00000560371	TRAF3	1.57526	CGC	CCC	TGA	1
889	ENST00000443387_6_422	422	5	ENST00000443387	ZNF146	1.56879	GTT	GTG	TAG	1
890	ENST00000456324_8_879	879	5	ENST00000456324	ZNF146	1.56879	GTT	GTG	TAG	1
891	ENST00000341426_1_59	59	12	ENST00000341426	NADK	1.5586	GCC	AGG	TAG	1
892	ENST00000369143_2_224	224	4	ENST00000369143	ASCC3	1.55236	AAC	GCG	TGA	0
893	ENST00000333007_1_9	9	11	ENST00000333007	TNFAIP2	1.54739	GGC	CTC	TAG	0
894	ENST00000333007_2_18	18	8	ENST00000333007	TNFAIP2	1.54739	GGC	CTC	TAG	0
895	ENST00000333007_3_21	21	7	ENST00000333007	TNFAIP2	1.54739	GGC	CTC	TAG	0
896	ENST00000265340_1_270	270	18	ENST00000265340	PITX1	1.54605	GCC	GCT	TAG	0
897	ENST00000328300_1_176	176	4	ENST00000328300	COL4A5	1.54581	ATT	GGT	TAG	0
898	ENST00000340074_1_351	351	33	ENST00000340074	UBE3B	1.54006	GCT	GTG	TGA	0
899	ENST00000340074_2_381	381	23	ENST00000340074	UBE3B	1.54006	GCT	GTG	TGA	0
900	ENST00000342494_2_361	361	33	ENST00000342494	UBE3B	1.54006	GCT	GTG	TGA	0
901	ENST00000342494_3_391	391	23	ENST00000342494	UBE3B	1.54006	GCT	GTG	TGA	0
902	ENST00000319801_3_34	34	7	ENST00000319801	PUM2	1.54006	TTG	CAT	TAG	0
903	ENST00000394650_1_89	89	3	ENST00000394650	CCDC109B	1.54006	CGC	CGC	TGA	0
904	ENST00000304271_3_162	162	47	ENST00000304271	C11orf24	1.54006	AGC	CTC	TGA	0
905	ENST00000383829_1_371	371	9	ENST00000383829	BRPF1	1.54006	CCG	ATG	TGA	0
906	ENST00000383829_2_395	395	1	ENST00000383829	BRPF1	1.54006	xxx	ATG	TGA	0
907	ENST00000424362_1_371	371	9	ENST00000424362	BRPF1	1.54006	CCG	ATG	TGA	0
908	ENST00000424362_2_395	395	1	ENST00000424362	BRPF1	1.54006	xxx	ATG	TGA	0
909	ENST00000433861_1_387	387	9	ENST00000433861	BRPF1	1.54006	CCG	ATG	TGA	0
910	ENST00000433861_2_411	411	1	ENST00000433861	BRPF1	1.54006	xxx	ATG	TGA	0
911	ENST00000533310_6_358	358	47	ENST00000533310	C11orf24	1.54006	AGC	CTC	TGA	0
912	ENST00000371558_1_218	218	4	ENST00000371558	UBE2A	1.54006	CAC	CCC	TGA	0
913	ENST00000270460_1_177	177	7	ENST00000270460	EPN1	1.53672	CCG	GCG	TGA	0
914	ENST00000443387_17_899	899	23	ENST00000443387	ZNF146	1.5287	ACC	TTG	TGA	0
915	ENST00000528402_1_123	123	17	ENST00000528402	ECHDC1	1.5287	CGT	GTG	TAG	0
916	ENST00000504087_9_693	693	14	ENST00000504087	ANKRD50	1.5287	ATC	ACA	TAA	0
917	ENST00000449886_1_104	104	1	ENST00000449886	ZBTB43	1.51974	xxx	ATG	TGA	0
918	ENST00000328195_1_13	13	2	ENST00000328195	PROSC	1.51958	ATG	GTG	TGA	0
919	ENST00000523984_1_125	125	21	ENST00000523984	WDYHV1	1.51958	ATC	CTT	TAG	0
920	ENST00000523984_2_173	173	5	ENST00000523984	WDYHV1	1.51958	ATC	CTT	TAG	0
921	ENST00000429722_2_217	217	9	ENST00000429722	ALKBH2	1.5193	AAA	ATG	TGA	0
922	ENST00000429722_3_235	235	3	ENST00000429722	ALKBH2	1.5193	AAA	ATG	TGA	0
923	ENST00000429722_4_241	241	1	ENST00000429722	ALKBH2	1.5193	xxx	ATG	TGA	0
924	ENST00000368719_1_105	105	4	ENST00000368719	S100A6	1.51511	GTT	GTG	TAA	0
925	ENST00000594279_1_30	30	1	ENST00000594279	SIRT6	1.51284	xxx	ATG	TAG	0
926	ENST00000345356_1_84	84	3	ENST00000345356	COL12A1	1.51264	CCG	CTG	TAA	0
927	ENST00000339950_2_509	509	7	ENST00000339950	USP1	1.50786	GGG	ATG	TAG	0
928	ENST00000339950_3_527	527	1	ENST00000339950	USP1	1.50786	xxx	ATG	TAG	0
929	ENST00000394132_5_631	631	22	ENST00000394132	TTC23	1.50425	AGC	ATG	TAA	0
930	ENST00000394132_7_685	685	4	ENST00000394132	TTC23	1.50425	AGC	ATG	TAA	0
931	ENST00000394132_8_694	694	1	ENST00000394132	TTC23	1.50425	xxx	ATG	TAA	0
932	ENST00000340990_1_158	158	1	ENST00000340990	ADIPOR1	1.50359	xxx	ATG	TAG	0
933	ENST00000322507_1_284	284	3	ENST00000322507	COL12A1	1.4989	CCG	CTG	TAA	0
934	ENST00000264645_1_114	114	26	ENST00000264645	CASC3	1.49351	GGT	GCG	TAA	0
935	ENST00000355765_1_9	9	25	ENST00000355765	PRPF39	1.49351	AGG	CGG	TGA	0
936	ENST00000393340_4_222	222	2	ENST00000393340	MGAT1	1.49351	ATG	GGA	TAG	0
937	ENST00000429204_1_96	96	1	ENST00000429204	ITPKB	1.49351	xxx	ATG	TAG	0
938	ENST00000446023_9_320	320	2	ENST00000446023	MGAT1	1.49351	ATG	GGA	TAG	0
939	ENST00000545708_5_293	293	10	ENST00000545708	MTF2	1.49351	TGG	ACA	TAA	0
940	ENST00000618852_1_14	14	15	ENST00000618852	WASF2	1.49351	GCG	CGC	TGA	0
941	ENST00000350249_2_86	86	7	ENST00000350249	PPP2R5C	1.49351	TTG	CCT	TAA	0
942	ENST00000418814_2_276	276	3	ENST00000418814	#N/A	1.49235	GCG	ATG	TGA	0
943	ENST00000418814_3_282	282	1	ENST00000418814	#N/A	1.49235	xxx	ATG	TGA	0
944	ENST00000457062_1_18	18	3	ENST00000457062	FAM135A	1.49235	GCG	ATG	TGA	0
945	ENST00000457062_2_24	24	1	ENST00000457062	FAM135A	1.49235	xxx	ATG	TGA	0
946	ENST00000272233_2_202	202	27	ENST00000272233	RHOB	1.4903	TGC	AGC	TAG	0
947	ENST00000317269_1_164	164	5	ENST00000317269	DNAJC14	1.4903	GTG	ACC	TAA	0
948	ENST00000317269_2_167	167	4	ENST00000317269	DNAJC14	1.4903	GTG	ACC	TAA	0
949	ENST00000324439_2_379	379	1	ENST00000324439	RCHY1	1.4903	xxx	ATG	TGA	0
950	ENST00000512706_1_124	124	1	ENST00000512706	RCHY1	1.4903	xxx	ATG	TGA	0
951	ENST00000361603_1_134	134	4	ENST00000361603	COL4A5	1.48305	ATT	GGT	TAG	0
952	ENST00000317697_1_150	150	1	ENST00000317697	ASB8	1.47956	xxx	ATG	TGA	0
953	ENST00000456324_19_1356	1356	23	ENST00000456324	ZNF146	1.47894	ACC	TTG	TGA	0
954	ENST00000312541_1_57	57	3	ENST00000312541	BTN2A1	1.4773	GCG	ACC	TAG	0
955	ENST00000429381_1_21	21	3	ENST00000429381	BTN2A1	1.4773	GCG	ACC	TAG	0
956	ENST00000469185_1_14	14	3	ENST00000469185	BTN2A1	1.4773	GCG	ACC	TAG	0
957	ENST00000085079_1_158	158	7	ENST00000085079	EPN1	1.4753	CCG	GCG	TGA	0
958	ENST00000340934_3_228	228	21	ENST00000340934	BROX	1.47525	GTT	CTG	TAG	0
959	ENST00000612948_3_228	228	21	ENST00000612948	BROX	1.47525	GTT	CTG	TAG	0
960	ENST00000274695_1_21	21	46	ENST00000274695	CDKAL1	1.46406	GAT	AAT	TAA	0
961	ENST00000343470_1_138	138	9	ENST00000343470	LYAR	1.46406	AGT	GAC	TGA	0
962	ENST00000360814_1_118	118	3	ENST00000360814	GLT8D2	1.46406	GGA	TCT	TAG	0
963	ENST00000406581_3_456	456	23	ENST00000406581	POLD2	1.46406	GTG	CAG	TGA	0
964	ENST00000406581_4_495	495	10	ENST00000406581	POLD2	1.46406	GTG	CAG	TGA	0
965	ENST00000452476_1_40	40	9	ENST00000452476	LYAR	1.46406	AGT	GAC	TGA	0
966	ENST00000548660_1_201	201	104	ENST00000548660	GLT8D2	1.46406	GGA	TCT	TAG	0
967	ENST00000548660_3_504	504	3	ENST00000548660	GLT8D2	1.46406	GGA	TCT	TAG	0
968	ENST00000261735_1_29	29	19	ENST00000261735	ERP29	1.46406	GTC	ACG	TGA	0
969	ENST00000256996_2_151	151	4	ENST00000256996	DDB2	1.46406	TTC	GCA	TAG	0
970	ENST00000301030_1_26	26	21	ENST00000301030	ANKRD11	1.46406	CAT	CAG	TAG	0
971	ENST00000395245_2_208	208	11	ENST00000395245	RAB34	1.46406	TTA	TTG	TAG	0
972	ENST00000345990_1_19	19	16	ENST00000345990	CSNK1G3	1.46406	CCT	TTT	TAA	0
973	ENST00000417308_1_56	56	15	ENST00000417308	DHX16	1.46406	CGA	AGC	TGA	0
974	ENST00000514653_6_80	80	39	ENST00000514653	IL15	1.46406	TCT	CAC	TGA	0
975	ENST00000514653_8_113	113	28	ENST00000514653	IL15	1.46406	TCT	CAC	TGA	0
976	ENST00000514653_9_179	179	6	ENST00000514653	IL15	1.46406	TCT	CAC	TGA	0
977	ENST00000240093_3_193	193	17	ENST00000240093	FZD3	1.46406	ATA	AAA	TGA	0
978	ENST00000263710_2_122	122	23	ENST00000263710	CLASP1	1.46406	GTT	ATT	TAA	0
979	ENST00000264126_4_406	406	16	ENST00000264126	GPSM2	1.46406	ACA	AAA	TAA	0
980	ENST00000265978_1_93	93	4	ENST00000265978	FAM160A2	1.46406	GCG	GCC	TGA	0
981	ENST00000325752_1_38	38	16	ENST00000325752	TUBD1	1.46406	CGT	AAT	TAA	0
982	ENST00000325752_2_77	77	3	ENST00000325752	TUBD1	1.46406	CGT	AAT	TAA	0
983	ENST00000330942_1_27	27	27	ENST00000330942	UBE2G2	1.46406	AAG	GCC	TGA	0
984	ENST00000330942_2_54	54	18	ENST00000330942	UBE2G2	1.46406	AAG	GCC	TGA	0
985	ENST00000331006_5_397	397	3	ENST00000331006	CDK10	1.46406	CCT	GGC	TAA	0
986	ENST00000333957_2_92	92	30	ENST00000333957	C2CD5	1.46406	CCG	GAA	TGA	0
987	ENST00000339998_1_64	64	5	ENST00000339998	MBD1	1.46406	CGG	GCC	TAG	0
988	ENST00000340993_1_13	13	16	ENST00000340993	TUBD1	1.46406	CGT	AAT	TAA	0
989	ENST00000340993_2_52	52	3	ENST00000340993	TUBD1	1.46406	CGT	AAT	TAA	0
990	ENST00000347968_4_362	362	5	ENST00000347968	MBD1	1.46406	CGG	GCC	TAG	0
991	ENST00000353909_1_64	64	5	ENST00000353909	MBD1	1.46406	CGG	GCC	TAG	0
992	ENST00000354336_1_340	340	15	ENST00000354336	CRKL	1.46406	GCC	CTC	TGA	0
993	ENST00000358514_2_136	136	38	ENST00000358514	PSMB10	1.46406	GAA	GCC	TAG	0
994	ENST00000366472_7_897	897	58	ENST00000366472	SH3BP5L	1.46406	AAC	CTC	TAA	0
995	ENST00000373162_1_120	120	19	ENST00000373162	TRAPPC3	1.46406	AGC	GCG	TGA	0
996	ENST00000373162_2_159	159	6	ENST00000373162	TRAPPC3	1.46406	AGC	GCG	TGA	0
997	ENST00000374809_1_86	86	5	ENST00000374809	#N/A	1.46406	GGC	CTG	TGA	0
998	ENST00000374810_1_135	135	5	ENST00000374810	TP53INP2	1.46406	GGC	CTG	TGA	0
999	ENST00000377072_2_298	298	10	ENST00000377072	MLLT10	1.46406	CGT	GAG	TGA	0
1000	ENST00000377091_2_126	126	10	ENST00000377091	MLLT10	1.46406	CGT	GAG	TGA	0
1001	ENST00000377100_2_306	306	10	ENST00000377100	MLLT10	1.46406	CGT	GAG	TGA	0
1002	ENST00000409078_3_233	233	23	ENST00000409078	CLASP1	1.46406	GTT	ATT	TAA	0
1003	ENST00000440859_1_216	216	33	ENST00000440859	CBLL1	1.46406	GTT	GGA	TAG	0
1004	ENST00000440859_2_288	288	9	ENST00000440859	CBLL1	1.46406	GTT	GGA	TAG	0
1005	ENST00000455322_2_84	84	23	ENST00000455322	CLASP1	1.46406	GTT	ATT	TAA	0
1006	ENST00000466490_3_100	100	30	ENST00000466490	SRPRB	1.46406	ATG	GCT	TAG	0
1007	ENST00000466490_4_184	184	2	ENST00000466490	SRPRB	1.46406	ATG	GCT	TAG	0
1008	ENST00000537916_2_198	198	17	ENST00000537916	FZD3	1.46406	ATA	AAA	TGA	0
1009	ENST00000539018_1_25	25	3	ENST00000539018	TUBD1	1.46406	CGT	AAT	TAA	0
1010	ENST00000541377_2_122	122	23	ENST00000541377	CLASP1	1.46406	GTT	ATT	TAA	0
1011	ENST00000549441_10_1121	1121	26	ENST00000549441	DNAJC22	1.46406	TTG	CCC	TAG	0
1012	ENST00000549441_11_1130	1130	23	ENST00000549441	DNAJC22	1.46406	TTG	CCC	TAG	0
1013	ENST00000613721_1_38	38	16	ENST00000613721	TUBD1	1.46406	CGT	AAT	TAA	0
1014	ENST00000613721_2_77	77	3	ENST00000613721	TUBD1	1.46406	CGT	AAT	TAA	0
1015	ENST00000642355_4_410	410	16	ENST00000642355	GPSM2	1.46406	ACA	AAA	TAA	0
1016	ENST00000361078_4_280	280	7	ENST00000361078	PUM2	1.46406	TTG	CAT	TAG	0
1017	ENST00000328771_4_134	134	24	ENST00000328771	DHX34	1.46406	GTG	CCG	TGA	0
1018	ENST00000250405_1_155	155	15	ENST00000250405	BCL2L2	1.46406	GTG	TCT	TAA	0
1019	ENST00000323523_1_152	152	34	ENST00000323523	TMEM45A	1.46406	GCT	GTC	TGA	0
1020	ENST00000323523_2_197	197	19	ENST00000323523	TMEM45A	1.46406	GCT	GTC	TGA	0
1021	ENST00000333229_1_204	204	11	ENST00000333229	BRWD1	1.46406	CGC	GCC	TGA	0
1022	ENST00000646576_1_187	187	27	ENST00000646576	TINF2	1.46406	CGC	CCC	TAG	0
1023	ENST00000035307_9_1149	1149	21	ENST00000035307	CHPF2	1.46406	TCT	TTT	TAG	0
1024	ENST00000206542_3_189	189	1	ENST00000206542	OSGEP	1.46406	xxx	ATG	TAA	0
1025	ENST00000231512_1_129	129	14	ENST00000231512	C5orf15	1.46406	AGA	GCC	TAG	0
1026	ENST00000264313_2_227	227	32	ENST00000264313	SLAIN2	1.46406	CTC	GGC	TAG	0
1027	ENST00000265807_1_13	13	53	ENST00000265807	SH2D4A	1.46406	GGC	GGG	TGA	0
1028	ENST00000289865_1_46	46	34	ENST00000289865	USP21	1.46406	TGG	CCC	TGA	0
1029	ENST00000319778_3_75	75	9	ENST00000319778	EPC1	1.46406	GCG	TAT	TGA	0
1030	ENST00000319778_4_84	84	6	ENST00000319778	EPC1	1.46406	GCG	TAT	TGA	0
1031	ENST00000319778_5_93	93	3	ENST00000319778	EPC1	1.46406	GCG	TAT	TGA	0
1032	ENST00000341541_1_209	209	23	ENST00000341541	THYN1	1.46406	CGC	AGA	TAA	0
1033	ENST00000349792_1_105	105	25	ENST00000349792	PIP5K1A	1.46406	CTT	CTG	TGA	0
1034	ENST00000356554_3_461	461	9	ENST00000356554	MAN1A2	1.46406	ATC	CGA	TGA	0
1035	ENST00000366543_1_91	91	7	ENST00000366543	CEP170	1.46406	GTG	GAA	TAA	0
1036	ENST00000366544_1_91	91	7	ENST00000366544	CEP170	1.46406	GTG	GAA	TAA	0
1037	ENST00000368002_1_61	61	34	ENST00000368002	USP21	1.46406	TGG	CCC	TGA	0
1038	ENST00000368890_1_103	103	25	ENST00000368890	PIP5K1A	1.46406	CTT	CTG	TGA	0
1039	ENST00000371626_1_118	118	17	ENST00000371626	TXNDC12	1.46406	ATG	CAT	TAA	0
1040	ENST00000371626_2_163	163	2	ENST00000371626	TXNDC12	1.46406	ATG	CAT	TAA	0
1041	ENST00000372097_3_211	211	16	ENST00000372097	GTF3C5	1.46406	AAC	AAT	TGA	0
1042	ENST00000372099_3_225	225	16	ENST00000372099	GTF3C5	1.46406	AAC	AAT	TGA	0
1043	ENST00000372348_2_145	145	37	ENST00000372348	ABL1	1.46406	AAT	TGC	TGA	0
1044	ENST00000379958_1_41	41	32	ENST00000379958	SAMD9	1.46406	TAT	ATG	TAA	0
1045	ENST00000379958_2_116	116	7	ENST00000379958	SAMD9	1.46406	TAT	ATG	TAA	0
1046	ENST00000379958_3_134	134	1	ENST00000379958	SAMD9	1.46406	xxx	ATG	TAA	0
1047	ENST00000380009_1_26	26	6	ENST00000380009	ARSK	1.46406	TCC	GCC	TGA	0
1048	ENST00000393486_2_271	271	25	ENST00000393486	MDFIC	1.46406	GCG	AGC	TAG	0
1049	ENST00000394196_2_276	276	10	ENST00000394196	CHD2	1.46406	CTC	TCC	TAA	0
1050	ENST00000394420_2_174	174	7	ENST00000394420	RSPRY1	1.46406	TGT	AGT	TGA	0
1051	ENST00000404535_1_25	25	37	ENST00000404535	THTPA	1.46406	ATT	ACA	TAG	0
1052	ENST00000404535_2_67	67	23	ENST00000404535	THTPA	1.46406	ATT	ACA	TAG	0
1053	ENST00000404535_3_79	79	19	ENST00000404535	THTPA	1.46406	ATT	ACA	TAG	0
1054	ENST00000417899_3_666	666	7	ENST00000417899	MICA	1.46406	CTC	TAC	TAA	0
1055	ENST00000420239_2_261	261	10	ENST00000420239	CHD2	1.46406	CTC	TCC	TAA	0
1056	ENST00000420259_3_666	666	7	ENST00000420259	MICA	1.46406	CTC	TAC	TAA	0
1057	ENST00000441902_1_103	103	25	ENST00000441902	PIP5K1A	1.46406	CTT	CTG	TGA	0
1058	ENST00000448022_1_69	69	25	ENST00000448022	MDFIC	1.46406	GCG	AGC	TAG	0
1059	ENST00000448933_1_196	196	49	ENST00000448933	39692	1.46406	CCA	CAC	TGA	0
1060	ENST00000448933_2_235	235	36	ENST00000448933	39692	1.46406	CCA	CAC	TGA	0
1061	ENST00000450306_1_91	91	7	ENST00000450306	CEP170	1.46406	GTG	GAA	TAA	0
1062	ENST00000528410_1_100	100	2	ENST00000528410	ZNF195	1.46406	ATG	GTG	TGA	0
1063	ENST00000542230_2_199	199	4	ENST00000542230	TMEM50B	1.46406	AAG	AAG	TAA	0
1064	ENST00000544916_1_38	38	18	ENST00000544916	PHC1	1.46406	AGG	TCT	TGA	0
1065	ENST00000545054_3_585	585	2	ENST00000545054	PCK2	1.46406	ATG	CCG	TAG	0
1066	ENST00000573374_2_199	199	4	ENST00000573374	TMEM50B	1.46406	AAG	AAG	TAA	0
1067	ENST00000614731_4_54	54	4	ENST00000614731	BLOC1S2	1.46406	CCG	ACT	TGA	0
1068	ENST00000616212_1_132	132	92	ENST00000616212	RASSF1	1.46406	GAC	ACC	TGA	0
1069	ENST00000620985_1_41	41	32	ENST00000620985	SAMD9	1.46406	TAT	ATG	TAA	0
1070	ENST00000620985_2_116	116	7	ENST00000620985	SAMD9	1.46406	TAT	ATG	TAA	0
1071	ENST00000620985_3_134	134	1	ENST00000620985	SAMD9	1.46406	xxx	ATG	TAA	0
1072	ENST00000645536_3_585	585	2	ENST00000645536	PCK2	1.46406	ATG	CCG	TAG	0
1073	ENST00000242275_2_122	122	23	ENST00000242275	SLC25A51	1.46406	ACA	GGT	TAA	0
1074	ENST00000262146_1_55	55	23	ENST00000262146	MTFR1	1.46406	GCC	ATA	TAA	0
1075	ENST00000262146_4_76	76	16	ENST00000262146	MTFR1	1.46406	GCC	ATA	TAA	0
1076	ENST00000262146_5_97	97	9	ENST00000262146	MTFR1	1.46406	GCC	ATA	TAA	0
1077	ENST00000458689_1_9	9	23	ENST00000458689	MTFR1	1.46406	GCC	ATA	TAA	0
1078	ENST00000458689_4_30	30	16	ENST00000458689	MTFR1	1.46406	GCC	ATA	TAA	0
1079	ENST00000458689_5_51	51	9	ENST00000458689	MTFR1	1.46406	GCC	ATA	TAA	0
1080	ENST00000265343_1_137	137	11	ENST00000265343	AFF4	1.46406	TCC	GTG	TGA	0
1081	ENST00000268712_1_24	24	17	ENST00000268712	NCOR1	1.46406	CTG	GAG	TGA	0
1082	ENST00000301831_6_425	425	7	ENST00000301831	ULK4	1.46406	TGT	ATG	TGA	0
1083	ENST00000301831_7_443	443	1	ENST00000301831	ULK4	1.46406	xxx	ATG	TGA	0
1084	ENST00000304527_12_339	339	24	ENST00000304527	SH3D19	1.46406	GAG	CGG	TAA	0
1085	ENST00000311117_1_429	429	29	ENST00000311117	KMT2E	1.46406	ACT	CCA	TAG	0
1086	ENST00000311117_2_441	441	25	ENST00000311117	KMT2E	1.46406	ACT	CCA	TAG	0
1087	ENST00000311117_6_501	501	5	ENST00000311117	KMT2E	1.46406	ACT	CCA	TAG	0
1088	ENST00000371975_2_532	532	4	ENST00000371975	RAD54L	1.46406	CCT	CTT	TAA	0
1089	ENST00000401466_1_33	33	1	ENST00000401466	TMEM177	1.46406	xxx	ATG	TAG	0
1090	ENST00000409598_14_429	429	24	ENST00000409598	SH3D19	1.46406	GAG	CGG	TAA	0
1091	ENST00000450816_3_219	219	7	ENST00000450816	METTL6	1.46406	CTG	TGT	TAA	0
1092	ENST00000453153_1_30	30	11	ENST00000453153	FASTKD1	1.46406	AGG	TTA	TAA	0
1093	ENST00000453153_2_42	42	7	ENST00000453153	FASTKD1	1.46406	AGG	TTA	TAA	0
1094	ENST00000541522_1_78	78	3	ENST00000541522	BTN2A1	1.46008	GCG	ACC	TAG	0
1095	ENST00000272542_3_304	304	25	ENST00000272542	SLC20A1	1.45651	AGC	GTA	TAG	0
1096	ENST00000272542_4_361	361	6	ENST00000272542	SLC20A1	1.45651	AGC	GTA	TAG	0
1097	ENST00000318130_1_215	215	7	ENST00000318130	EDEM3	1.4551	CGG	GCG	TAG	0
1098	ENST00000367512_1_209	209	7	ENST00000367512	EDEM3	1.4551	CGG	GCG	TAG	0
1099	ENST00000261438_1_25	25	1	ENST00000261438	KLF3	1.45401	xxx	ATG	TGA	0
1100	ENST00000536953_1_145	145	1	ENST00000536953	ASB8	1.44603	xxx	ATG	TGA	0
1101	ENST00000344096_1_100	100	1	ENST00000344096	DYRK2	1.43466	xxx	ATG	TGA	0
1102	ENST00000393555_1_43	43	1	ENST00000393555	DYRK2	1.43466	xxx	ATG	TGA	0
1103	ENST00000395159_1_386	386	8	ENST00000395159	TIMM9	1.43461	TGT	GCT	TAA	0
1104	ENST00000555930_1_67	67	8	ENST00000555930	TIMM9	1.43461	TGT	GCT	TAA	0
1105	ENST00000265896_1_95	95	13	ENST00000265896	SQLE	1.43461	GCC	ATC	TGA	0
1106	ENST00000343380_1_85	85	16	ENST00000343380	E2F1	1.43461	GGG	CCG	TGA	0
1107	ENST00000393927_1_13	13	4	ENST00000393927	ZNF414	1.43336	CTG	ACG	TGA	0
1108	ENST00000552960_1_34	34	1	ENST00000552960	HDAC7	1.43208	xxx	ATG	TGA	0
1109	ENST00000374618_4_225	225	1	ENST00000374618	ZNF33A	1.42959	xxx	ATG	TGA	0
1110	ENST00000434748_5_866	866	26	ENST00000434748	FBRSL1	1.42609	GCC	GCG	TAG	0
1111	ENST00000352231_1_60	60	25	ENST00000352231	LGALS8	1.42548	TTT	AAA	TGA	0
1112	ENST00000352231_4_96	96	13	ENST00000352231	LGALS8	1.42548	TTT	AAA	TGA	0
1113	ENST00000556007_1_35	35	8	ENST00000556007	TIMM9	1.41751	TGT	GCT	TAA	0
1114	ENST00000409939_1_60	60	1	ENST00000409939	TBC1D10B	1.41684	xxx	ATG	TGA	0
1115	ENST00000372891_2_418	418	21	ENST00000372891	PKIG	1.41429	AAA	ATC	TGA	0
1116	ENST00000344951_1_63	63	15	ENST00000344951	CUL3	1.41171	GCG	CGA	TAA	0
1117	ENST00000399455_1_28	28	8	ENST00000399455	#N/A	1.40855	CTC	TCT	TGA	0
1118	ENST00000527733_1_119	119	8	ENST00000527733	USP47	1.40855	CTC	TCT	TGA	0
1119	ENST00000315869_1_87	87	21	ENST00000315869	TFE3	1.40796	ATG	GCT	TAG	0
1120	ENST00000315869_2_144	144	2	ENST00000315869	TFE3	1.40796	ATG	GCT	TAG	0
1121	ENST00000216268_10_369	369	3	ENST00000216268	ZBED4	1.40796	GAA	TTA	TGA	0
1122	ENST00000367311_1_13	13	1	ENST00000367311	PHLDA3	1.4061	xxx	ATG	TAA	0
1123	ENST00000556367_1_95	95	8	ENST00000556367	TIMM9	1.40391	TGT	GCT	TAA	0
1124	ENST00000245222_3_310	310	2	ENST00000245222	SPHK2	1.40263	ATG	GCT	TAA	0
1125	ENST00000340932_3_310	310	2	ENST00000340932	SPHK2	1.40263	ATG	GCT	TAA	0
1126	ENST00000356321_2_223	223	14	ENST00000356321	ZNF770	1.40263	CAG	CCT	TGA	0
1127	ENST00000598088_1_213	213	2	ENST00000598088	SPHK2	1.40263	ATG	GCT	TAA	0
1128	ENST00000468236_1_140	140	3	ENST00000468236	CREM	1.4013	AAA	CTG	TAA	0
1129	ENST00000474931_2_147	147	3	ENST00000474931	CREM	1.4013	AAA	CTG	TAA	0
1130	ENST00000488741_3_184	184	3	ENST00000488741	CREM	1.4013	AAA	CTG	TAA	0
1131	ENST00000490511_1_40	40	3	ENST00000490511	CREM	1.4013	AAA	CTG	TAA	0
1132	ENST00000399722_2_89	89	67	ENST00000399722	RBBP8	1.39691	CCT	CTA	TAA	0
1133	ENST00000399722_3_158	158	44	ENST00000399722	RBBP8	1.39691	CCT	CTA	TAA	0
1134	ENST00000399722_5_197	197	31	ENST00000399722	RBBP8	1.39691	CCT	CTA	TAA	0
1135	ENST00000315005_2_68	68	23	ENST00000315005	DBF4B	1.39603	GGC	ATT	TGA	0
1136	ENST00000393547_2_143	143	23	ENST00000393547	DBF4B	1.39603	GGC	ATT	TGA	0
1137	ENST00000228136_2_177	177	19	ENST00000228136	C11orf58	1.39397	CAA	CGG	TGA	0
1138	ENST00000395159_2_393	393	7	ENST00000395159	TIMM9	1.39397	CTT	AAG	TAA	0
1139	ENST00000399518_1_24	24	16	ENST00000399518	PLA2G4E	1.39397	TCC	CAC	TGA	0
1140	ENST00000555930_2_74	74	7	ENST00000555930	TIMM9	1.39397	CTT	AAG	TAA	0
1141	ENST00000556007_2_42	42	7	ENST00000556007	TIMM9	1.39397	CTT	AAG	TAA	0
1142	ENST00000556367_2_102	102	7	ENST00000556367	TIMM9	1.39397	CTT	AAG	TAA	0
1143	ENST00000264414_1_14	14	15	ENST00000264414	CUL3	1.38806	GCG	CGA	TAA	0
1144	ENST00000536549_1_146	146	1	ENST00000536549	ASB8	1.38642	xxx	ATG	TGA	0
1145	ENST00000274311_3_122	122	30	ENST00000274311	PELO	1.3791	GGG	ATG	TGA	0
1146	ENST00000274311_5_209	209	1	ENST00000274311	PELO	1.3791	xxx	ATG	TGA	0
1147	ENST00000282588_3_166	166	30	ENST00000282588	ITGA1	1.3791	GGG	ATG	TGA	0
1148	ENST00000282588_5_253	253	1	ENST00000282588	ITGA1	1.3791	xxx	ATG	TGA	0
1149	ENST00000512805_1_32	32	22	ENST00000512805	RACK1	1.3791	CCT	TTT	TAA	0
1150	ENST00000512805_2_38	38	20	ENST00000512805	RACK1	1.3791	CCT	TTT	TAA	0
1151	ENST00000261018_1_248	248	8	ENST00000261018	ABI2	1.37773	AGG	ATG	TGA	0
1152	ENST00000261018_2_269	269	1	ENST00000261018	ABI2	1.37773	xxx	ATG	TGA	0
1153	ENST00000370798_1_218	218	3	ENST00000370798	ZZZ3	1.37729	GAC	AAT	TAA	0
1154	ENST00000370801_2_134	134	3	ENST00000370801	ZZZ3	1.37729	GAC	AAT	TAA	0
1155	ENST00000396153_1_271	271	3	ENST00000396153	FAF1	1.37185	AGC	GCC	TAG	0
1156	ENST00000379989_1_99	99	16	ENST00000379989	CDKL5	1.36774	CAT	GAT	TAG	0
1157	ENST00000424406_1_103	103	20	ENST00000424406	NKX2-5	1.36774	GCG	CTG	TGA	0
1158	ENST00000521848_1_45	45	20	ENST00000521848	NKX2-5	1.36774	GCG	CTG	TGA	0
1159	ENST00000410053_1_191	191	27	ENST00000410053	CWC22	1.36774	CAT	CTT	TGA	0
1160	ENST00000614558_3_146	146	1	ENST00000614558	MID1IP1	1.36774	xxx	ATG	TGA	0
1161	ENST00000261017_1_207	207	8	ENST00000261017	ABI2	1.36115	AGG	ATG	TGA	0
1162	ENST00000261017_2_228	228	1	ENST00000261017	ABI2	1.36115	xxx	ATG	TGA	0
1163	ENST00000362074_2_316	316	12	ENST00000362074	NOTCH2NL	1.36084	CCT	GTG	TAA	0
1164	ENST00000362074_3_334	334	6	ENST00000362074	NOTCH2NL	1.36084	CCT	GTG	TAA	0
1165	ENST00000362074_4_340	340	4	ENST00000362074	NOTCH2NL	1.36084	CCT	GTG	TAA	0
1166	ENST00000393818_1_246	246	28	ENST00000393818	COASY	1.36084	CAG	CAC	TGA	0
1167	ENST00000621744_1_166	166	56	ENST00000621744	#N/A	1.36084	CCT	GTG	TAA	0
1168	ENST00000621744_3_298	298	12	ENST00000621744	#N/A	1.36084	CCT	GTG	TAA	0
1169	ENST00000621744_4_316	316	6	ENST00000621744	#N/A	1.36084	CCT	GTG	TAA	0
1170	ENST00000621744_5_322	322	4	ENST00000621744	#N/A	1.36084	CCT	GTG	TAA	0
1171	ENST00000354334_1_14	14	1	ENST00000354334	HDAC7	1.35882	xxx	ATG	TGA	0
1172	ENST00000355105_17_1040	1040	1	ENST00000355105	GPBP1L1	1.34552	xxx	ATG	TAA	0
1173	ENST00000278671_1_91	91	1	ENST00000278671	LAMTOR1	1.34151	xxx	ATG	TGA	0
1174	ENST00000347770_3_524	524	54	ENST00000347770	AZIN1	1.34151	ATA	TTC	TAA	0
1175	ENST00000314393_5_560	560	7	ENST00000314393	ZHX2	1.33928	TTG	GAA	TAA	0
1176	ENST00000574002_6_221	221	83	ENST00000574002	ZP2	1.33829	ATC	TGG	TAG	0
1177	ENST00000574002_8_392	392	26	ENST00000574002	ZP2	1.33829	ATC	TGG	TAG	0
1178	ENST00000638300_6_221	221	83	ENST00000638300	ZP2	1.33829	ATC	TGG	TAG	0
1179	ENST00000638300_8_392	392	26	ENST00000638300	ZP2	1.33829	ATC	TGG	TAG	0
1180	ENST00000368213_1_11	11	19	ENST00000368213	PTPRK	1.33829	CTG	AGG	TAG	0
1181	ENST00000368226_1_102	102	19	ENST00000368226	PTPRK	1.33829	CTG	AGG	TAG	0
1182	ENST00000618215_1_11	11	19	ENST00000618215	PTPRK	1.33829	CTG	AGG	TAG	0
1183	ENST00000618924_1_102	102	19	ENST00000618924	PTPRK	1.33829	CTG	AGG	TAG	0
1184	ENST00000267176_1_9	9	5	ENST00000267176	SBNO1	1.33787	GGG	AGG	TAG	0
1185	ENST00000283033_1_144	144	1	ENST00000283033	TXNDC11	1.33613	xxx	ATG	TAA	0
1186	ENST00000449376_2_178	178	1	ENST00000449376	ARIH2	1.33374	xxx	ATG	TAG	0
1187	ENST00000343605_1_429	429	17	ENST00000343605	SLC35E4	1.33254	AAA	GCA	TAA	0
1188	ENST00000289431_1_156	156	18	ENST00000289431	SPATA2	1.33254	AGG	AGA	TAA	0
1189	ENST00000289431_2_162	162	16	ENST00000289431	SPATA2	1.33254	AGG	AGA	TAA	0
1190	ENST00000289431_3_174	174	12	ENST00000289431	SPATA2	1.33254	AGG	AGA	TAA	0
1191	ENST00000337737_4_149	149	15	ENST00000337737	DTX3	1.33254	TGG	GTT	TAA	0
1192	ENST00000380680_5_673	673	28	ENST00000380680	UBL3	1.33254	CAA	GTG	TGA	0
1193	ENST00000428957_1_25	25	43	ENST00000428957	TCF19	1.33254	ATT	TTG	TGA	0
1194	ENST00000449558_1_25	25	43	ENST00000449558	TCF19	1.33254	ATT	TTG	TGA	0
1195	ENST00000262265_1_65	65	17	ENST00000262265	PIH1D1	1.33254	GGT	TTT	TGA	0
1196	ENST00000358173_1_336	336	4	ENST00000358173	EPHB4	1.33254	CCG	CGC	TGA	0
1197	ENST00000366612_1_19	19	44	ENST00000366612	COA6	1.33254	GAA	CAG	TAA	0
1198	ENST00000372271_5_258	258	7	ENST00000372271	FAM78A	1.33254	ACT	CAG	TGA	0
1199	ENST00000373618_1_43	43	10	ENST00000373618	#N/A	1.33254	GTA	CAT	TAA	0
1200	ENST00000265109_2_277	277	2	ENST00000265109	RAI14	1.33254	ATG	CAC	TAA	0
1201	ENST00000339865_6_671	671	8	ENST00000339865	USP47	1.33254	CTC	TCT	TGA	0
1202	ENST00000503673_11_346	346	2	ENST00000503673	RAI14	1.33254	ATG	CAC	TAA	0
1203	ENST00000512629_2_75	75	2	ENST00000512629	RAI14	1.33254	ATG	CAC	TAA	0
1204	ENST00000431232_1_42	42	32	ENST00000431232	TMEM8A	1.33254	GCC	GGG	TAG	0
1205	ENST00000257745_2_342	342	5	ENST00000257745	KMT2E	1.33254	ACT	CCA	TAG	0
1206	ENST00000261167_2_39	39	2	ENST00000261167	WBP11	1.33254	ATG	ACG	TGA	0
1207	ENST00000275732_9_969	969	2	ENST00000275732	GIGYF1	1.33254	ATG	GTG	TGA	0
1208	ENST00000321147_1_156	156	8	ENST00000321147	DPP8	1.33254	GCT	CCA	TAG	0
1209	ENST00000326197_6_196	196	1	ENST00000326197	SCMH1	1.33254	xxx	ATG	TGA	0
1210	ENST00000326324_1_307	307	8	ENST00000326324	FGFR1	1.33254	GGA	AAG	TGA	0
1211	ENST00000331222_2_190	190	3	ENST00000331222	CLN8	1.33254	GAT	ACG	TGA	0
1212	ENST00000335922_1_312	312	8	ENST00000335922	FGFR1	1.33254	GGA	AAG	TGA	0
1213	ENST00000339411_1_29	29	15	ENST00000339411	ZNF76	1.33254	GAT	TTG	TGA	0
1214	ENST00000356207_1_307	307	8	ENST00000356207	FGFR1	1.33254	GGA	AAG	TGA	0
1215	ENST00000358550_20_905	905	8	ENST00000358550	SIPA1L1	1.33254	GGG	ATT	TAA	0
1216	ENST00000358550_21_908	908	7	ENST00000358550	SIPA1L1	1.33254	GGG	ATT	TAA	0
1217	ENST00000370114_12_710	710	93	ENST00000370114	EXTL2	1.33254	TTT	GGC	TGA	0
1218	ENST00000372596_12_453	453	1	ENST00000372596	SCMH1	1.33254	xxx	ATG	TGA	0
1219	ENST00000372597_12_453	453	1	ENST00000372597	SCMH1	1.33254	xxx	ATG	TGA	0
1220	ENST00000373953_1_83	83	31	ENST00000373953	ZNF76	1.33254	GAT	TTG	TGA	0
1221	ENST00000373953_2_131	131	15	ENST00000373953	ZNF76	1.33254	GAT	TTG	TGA	0
1222	ENST00000377702_1_32	32	17	ENST00000377702	GPR137	1.33254	GGA	CCG	TAG	0
1223	ENST00000381232_6_303	303	8	ENST00000381232	SIPA1L1	1.33254	GGG	ATT	TAA	0
1224	ENST00000381232_7_306	306	7	ENST00000381232	SIPA1L1	1.33254	GGG	ATT	TAA	0
1225	ENST00000395472_1_46	46	24	ENST00000395472	SOCS4	1.33254	GCT	TTG	TAA	0
1226	ENST00000397091_1_332	332	8	ENST00000397091	FGFR1	1.33254	GGA	AAG	TGA	0
1227	ENST00000402904_8_266	266	1	ENST00000402904	#N/A	1.33254	xxx	ATG	TGA	0
1228	ENST00000487799_1_11	11	12	ENST00000487799	EIF2A	1.33254	CAC	GCA	TGA	0
1229	ENST00000511163_1_80	80	9	ENST00000511163	GAK	1.33254	GGT	TGC	TGA	0
1230	ENST00000519148_1_214	214	5	ENST00000519148	TOP1MT	1.33254	GGC	CTG	TGA	0
1231	ENST00000519973_1_7	7	39	ENST00000519973	SLC25A37	1.33254	CCA	CTT	TAA	0
1232	ENST00000519973_2_82	82	14	ENST00000519973	SLC25A37	1.33254	CCA	CTT	TAA	0
1233	ENST00000521193_2_302	302	5	ENST00000521193	TOP1MT	1.33254	GGC	CTG	TGA	0
1234	ENST00000523916_1_86	86	8	ENST00000523916	CASP3	1.33254	CGG	TTG	TAG	0
1235	ENST00000545879_3_443	443	13	ENST00000545879	ARMT1	1.33254	TTT	AAA	TGA	0
1236	ENST00000555818_6_303	303	8	ENST00000555818	SIPA1L1	1.33254	GGG	ATT	TAA	0
1237	ENST00000555818_7_306	306	7	ENST00000555818	SIPA1L1	1.33254	GGG	ATT	TAA	0
1238	ENST00000555846_1_28	28	24	ENST00000555846	SOCS4	1.33254	GCT	TTG	TAA	0
1239	ENST00000619400_2_132	132	3	ENST00000619400	CLN8	1.33254	GAT	ACG	TGA	0
1240	ENST00000648560_4_260	260	1	ENST00000648560	FAM45A	1.33254	xxx	ATG	TGA	0
1241	ENST00000649574_1_7	7	80	ENST00000649574	KAT6B	1.33254	GCG	GCT	TAG	0
1242	ENST00000649574_3_43	43	68	ENST00000649574	KAT6B	1.33254	GCG	GCT	TAG	0
1243	ENST00000649574_7_205	205	14	ENST00000649574	KAT6B	1.33254	GCG	GCT	TAG	0
1244	ENST00000649574_8_235	235	4	ENST00000649574	KAT6B	1.33254	GCG	GCT	TAG	0
1245	ENST00000222969_3_143	143	7	ENST00000222969	BUD31	1.33254	GGA	CCT	TGA	0
1246	ENST00000396987_9_360	360	4	ENST00000396987	GPAT4	1.33254	GAA	TTT	TAA	0
1247	ENST00000542570_1_186	186	13	ENST00000542570	TOP3A	1.33254	GAG	GTC	TGA	0
1248	ENST00000547309_1_14	14	27	ENST00000547309	PPT2	1.33254	CGG	ACG	TGA	0
1249	ENST00000638894_1_186	186	13	ENST00000638894	TOP3A	1.33254	GAG	GTC	TGA	0
1250	ENST00000356957_1_104	104	1	ENST00000356957	TXNDC11	1.3313	xxx	ATG	TAA	0
1251	ENST00000296003_1_80	80	7	ENST00000296003	MTMR14	1.33029	GCA	CAC	TGA	0
1252	ENST00000351233_1_30	30	7	ENST00000351233	MTMR14	1.33029	GCA	CAC	TGA	0
1253	ENST00000353332_1_109	109	7	ENST00000353332	MTMR14	1.33029	GCA	CAC	TGA	0
1254	ENST00000261016_1_248	248	8	ENST00000261016	ABI2	1.32752	AGG	ATG	TGA	0
1255	ENST00000261016_2_269	269	1	ENST00000261016	ABI2	1.32752	xxx	ATG	TGA	0
1256	ENST00000324210_2_14	14	4	ENST00000324210	MBNL1	1.31633	AGG	AGC	TGA	0
1257	ENST00000355460_7_482	482	13	ENST00000355460	MBNL1	1.31633	AGG	AGC	TGA	0
1258	ENST00000355460_9_509	509	4	ENST00000355460	MBNL1	1.31633	AGG	AGC	TGA	0
1259	ENST00000366769_1_209	209	30	ENST00000366769	CDC42BPA	1.31633	GTC	CTT	TGA	0
1260	ENST00000615331_5_502	502	37	ENST00000615331	POM121C	1.31633	TCC	CAT	TAA	0
1261	ENST00000528896_1_34	34	13	ENST00000528896	KIAA0100	1.31428	CGG	ACC	TAA	0
1262	ENST00000424558_1_92	92	8	ENST00000424558	ABI2	1.31264	AGG	ATG	TGA	0
1263	ENST00000424558_2_113	113	1	ENST00000424558	ABI2	1.31264	xxx	ATG	TGA	0
1264	ENST00000396680_1_23	23	1	ENST00000396680	ATF4	1.30849	xxx	ATG	TAG	0
1265	ENST00000643721_1_145	145	1	ENST00000643721	TRIM8	1.30497	xxx	ATG	TAG	0
1266	ENST00000262435_1_34	34	29	ENST00000262435	SMURF2	1.30497	CTG	TGG	TGA	0
1267	ENST00000272342_1_25	25	11	ENST00000272342	ETAA1	1.30027	GGT	TTG	TAG	0
1268	ENST00000612977_2_147	147	1	ENST00000612977	C8orf59	1.29975	xxx	ATG	TAG	0
1269	ENST00000356401_2_193	193	1	ENST00000356401	ARIH2	1.29369	xxx	ATG	TAG	0
1270	ENST00000337304_1_23	23	1	ENST00000337304	ATF4	1.29366	xxx	ATG	TAG	0
1271	ENST00000261658_2_174	174	11	ENST00000261658	BFAR	1.29131	AAT	GAT	TAA	0
1272	ENST00000619034_2_174	174	11	ENST00000619034	BFAR	1.29131	AAT	GAT	TAA	0
1273	ENST00000555462_1_120	120	32	ENST00000555462	PPP4R3A	1.2901	GCT	GTG	TGA	0
1274	ENST00000555462_2_195	195	7	ENST00000555462	PPP4R3A	1.2901	GCT	GTG	TGA	0
1275	ENST00000265872_2_38	38	14	ENST00000265872	CCAR1	1.28686	ATG	CTA	TAG	0
1276	ENST00000265872_3_47	47	11	ENST00000265872	CCAR1	1.28686	ATG	CTA	TAG	0
1277	ENST00000265872_4_74	74	2	ENST00000265872	CCAR1	1.28686	ATG	CTA	TAG	0
1278	ENST00000367034_1_49	49	11	ENST00000367034	MRPL18	1.28599	CGT	CCG	TGA	0
1279	ENST00000397426_1_106	106	21	ENST00000397426	FBXO7	1.28278	TTA	CAT	TGA	0
1280	ENST00000647444_1_370	370	39	ENST00000647444	PTP4A2	1.28278	GAC	AAG	TGA	0
1281	ENST00000647444_2_424	424	21	ENST00000647444	PTP4A2	1.28278	GAC	AAG	TGA	0
1282	ENST00000525621_6_310	310	39	ENST00000525621	TYK2	1.28278	CTT	GCT	TGA	0
1283	ENST00000525621_7_319	319	36	ENST00000525621	TYK2	1.28278	CTT	GCT	TGA	0
1284	ENST00000525621_9_388	388	13	ENST00000525621	TYK2	1.28278	CTT	GCT	TGA	0
1285	ENST00000379448_1_46	46	1	ENST00000379448	ZNF827	1.27874	xxx	ATG	TGA	0
1286	ENST00000508784_1_210	210	1	ENST00000508784	ZNF827	1.27874	xxx	ATG	TGA	0
1287	ENST00000265293_1_266	266	3	ENST00000265293	WWC1	1.27142	GCA	GCG	TGA	0
1288	ENST00000257637_2_127	127	4	ENST00000257637	TMEM243	1.25654	GAG	CCG	TGA	0
1289	ENST00000263629_1_173	173	7	ENST00000263629	MTIF2	1.25654	CTT	TTT	TGA	0
1290	ENST00000321337_1_322	322	5	ENST00000321337	SENP3	1.25654	GAA	GCT	TGA	0
1291	ENST00000378164_1_39	39	16	ENST00000378164	TAF2	1.25654	TCT	CTG	TGA	0
1292	ENST00000261947_1_113	113	20	ENST00000261947	RNF130	1.25654	GCG	ACC	TGA	0
1293	ENST00000330689_2_246	246	29	ENST00000330689	WDR5B	1.25654	AAA	ACT	TGA	0
1294	ENST00000330689_3_324	324	3	ENST00000330689	WDR5B	1.25654	AAA	ACT	TGA	0
1295	ENST00000354765_6_847	847	4	ENST00000354765	PLAGL1	1.25654	CAG	CTA	TAG	0
1296	ENST00000360537_20_1612	1612	4	ENST00000360537	PLAGL1	1.25654	CAG	CTA	TAG	0
1297	ENST00000367571_16_966	966	4	ENST00000367571	PLAGL1	1.25654	CAG	CTA	TAG	0
1298	ENST00000416623_3_421	421	4	ENST00000416623	PLAGL1	1.25654	CAG	CTA	TAG	0
1299	ENST00000424227_1_23	23	22	ENST00000424227	MAP3K13	1.25654	TTC	ATT	TAA	0
1300	ENST00000424227_2_65	65	8	ENST00000424227	MAP3K13	1.25654	TTC	ATT	TAA	0
1301	ENST00000424227_3_77	77	4	ENST00000424227	MAP3K13	1.25654	TTC	ATT	TAA	0
1302	ENST00000444202_4_381	381	4	ENST00000444202	PLAGL1	1.25654	CAG	CTA	TAG	0
1303	ENST00000446828_3_97	97	8	ENST00000446828	MAP3K13	1.25654	TTC	ATT	TAA	0
1304	ENST00000446828_4_109	109	4	ENST00000446828	MAP3K13	1.25654	TTC	ATT	TAA	0
1305	ENST00000521389_1_130	130	20	ENST00000521389	RNF130	1.25654	GCG	ACC	TGA	0
1306	ENST00000376395_1_45	45	2	ENST00000376395	UBQLN1	1.25654	ATG	AAC	TGA	0
1307	ENST00000262854_2_354	354	10	ENST00000262854	HUWE1	1.24758	AGA	TCG	TAA	0
1308	ENST00000262854_3_360	360	8	ENST00000262854	HUWE1	1.24758	AGA	TCG	TAA	0
1309	ENST00000307712_1_315	315	18	ENST00000307712	SEC23A	1.24758	CAC	CCC	TGA	0
1310	ENST00000305386_3_240	240	4	ENST00000305386	MGAT2	1.24758	GAG	CTG	TAG	0
1311	ENST00000392404_7_681	681	26	ENST00000392404	ZNF664	1.24758	ACT	TTA	TAA	0
1312	ENST00000392404_8_720	720	13	ENST00000392404	ZNF664	1.24758	ACT	TTA	TAA	0
1313	ENST00000448790_1_68	68	3	ENST00000448790	TOX4	1.24758	AGG	GTC	TGA	0
1314	ENST00000538932_7_727	727	26	ENST00000538932	ZNF664	1.24758	ACT	TTA	TAA	0
1315	ENST00000538932_8_766	766	13	ENST00000538932	ZNF664	1.24758	ACT	TTA	TAA	0
1316	ENST00000361114_1_38	38	8	ENST00000361114	MICU1	1.23979	CGG	CTT	TGA	0
1317	ENST00000642044_1_64	64	8	ENST00000642044	MICU1	1.23979	CGG	CTT	TGA	0
1318	ENST00000290277_2_160	160	11	ENST00000290277	ARAF	1.23622	CCA	TCT	TGA	0
1319	ENST00000377039_1_38	38	11	ENST00000377039	ARAF	1.23622	CCA	TCT	TGA	0
1320	ENST00000377045_2_143	143	11	ENST00000377045	ARAF	1.23622	CCA	TCT	TGA	0
1321	ENST00000503811_1_205	205	1	ENST00000503811	MATR3	1.23622	xxx	ATG	TGA	0
1322	ENST00000618441_1_177	177	1	ENST00000618441	MATR3	1.23622	xxx	ATG	TGA	0
1323	ENST00000325083_2_95	95	22	ENST00000325083	PCM1	1.23508	AGA	TCC	TAA	0
1324	ENST00000325083_3_152	152	3	ENST00000325083	PCM1	1.23508	AGA	TCC	TAA	0
1325	ENST00000327578_1_78	78	22	ENST00000327578	PCM1	1.23508	AGA	TCC	TAA	0
1326	ENST00000327578_2_135	135	3	ENST00000327578	PCM1	1.23508	AGA	TCC	TAA	0
1327	ENST00000530705_2_135	135	2	ENST00000530705	TPT1	1.23194	ATG	ACG	TAG	0
1328	ENST00000616577_1_49	49	2	ENST00000616577	TPT1	1.23194	ATG	ACG	TAG	0
1329	ENST00000290219_2_560	560	7	ENST00000290219	IFNGR2	1.23137	GCG	ACG	TGA	0
1330	ENST00000371761_5_344	344	4	ENST00000371761	CDKN2C	1.22932	CCT	GGT	TAG	0
1331	ENST00000359979_1_81	81	14	ENST00000359979	CCSER2	1.22917	GGG	ATG	TGA	0
1332	ENST00000359979_2_120	120	1	ENST00000359979	CCSER2	1.22917	xxx	ATG	TGA	0
1333	ENST00000372088_1_109	109	14	ENST00000372088	CCSER2	1.22917	GGG	ATG	TGA	0
1334	ENST00000372088_2_148	148	1	ENST00000372088	CCSER2	1.22917	xxx	ATG	TGA	0
1335	ENST00000327155_1_289	289	1	ENST00000327155	RBBP8	1.22584	xxx	ATG	TAA	0
1336	ENST00000399722_6_292	292	1	ENST00000399722	RBBP8	1.22584	xxx	ATG	TAA	0
1337	ENST00000399725_7_358	358	1	ENST00000399725	RBBP8	1.22584	xxx	ATG	TAA	0
1338	ENST00000235329_2_273	273	7	ENST00000235329	MFN2	1.22135	ACC	CTG	TGA	0
1339	ENST00000235329_3_279	279	5	ENST00000235329	MFN2	1.22135	ACC	CTG	TGA	0
1340	ENST00000235329_4_282	282	4	ENST00000235329	MFN2	1.22135	ACC	CTG	TGA	0
1341	ENST00000381298_1_220	220	4	ENST00000381298	IL6ST	1.22092	AAA	GCA	TGA	0
1342	ENST00000261741_1_59	59	8	ENST00000261741	RBM19	1.20999	GTA	GCG	TGA	0
1343	ENST00000355693_2_149	149	15	ENST00000355693	COA4	1.20808	GCC	GCG	TAG	0
1344	ENST00000262879_1_169	169	5	ENST00000262879	RALGAPB	1.20677	GTC	GCG	TGA	0
1345	ENST00000397042_1_169	169	5	ENST00000397042	RALGAPB	1.20677	GTC	GCG	TGA	0
1346	ENST00000377707_1_308	308	39	ENST00000377707	SHB	1.20677	AGA	ACT	TGA	0
1347	ENST00000454591_1_136	136	17	ENST00000454591	ECHDC1	1.20677	CGT	GTG	TAG	0
1348	ENST00000334082_2_279	279	1	ENST00000334082	HOMER1	1.19987	xxx	ATG	TGA	0
1349	ENST00000373464_1_95	95	1	ENST00000373464	ZBTB43	1.19862	xxx	ATG	TGA	0
1350	ENST00000355460_12_617	617	1	ENST00000355460	MBNL1	1.19556	xxx	ATG	TGA	0
1351	ENST00000368705_5_368	368	18	ENST00000368705	S100A16	1.19378	GGG	CTG	TAA	0
1352	ENST00000619034_4_209	209	21	ENST00000619034	BFAR	1.19378	ATT	TGC	TAA	0
1353	ENST00000619034_5_212	212	20	ENST00000619034	BFAR	1.19378	ATT	TGC	TAA	0
1354	ENST00000619034_6_248	248	8	ENST00000619034	BFAR	1.19378	ATT	TGC	TAA	0
1355	ENST00000310823_1_152	152	1	ENST00000310823	ADAM17	1.18276	xxx	ATG	TGA	0
1356	ENST00000329198_3_196	196	20	ENST00000329198	NKX2-5	1.18276	GCG	CTG	TGA	0
1357	ENST00000255175_1_48	48	14	ENST00000255175	SERINC3	1.17953	CCG	TGT	TAG	0
1358	ENST00000342374_1_72	72	14	ENST00000342374	SERINC3	1.17953	CCG	TGT	TAG	0
1359	ENST00000528443_1_152	152	66	ENST00000528443	TOR1AIP1	1.1789	CCT	CCC	TGA	0
1360	ENST00000528443_2_275	275	25	ENST00000528443	TOR1AIP1	1.1789	CCT	CCC	TGA	0
1361	ENST00000324210_5_122	122	1	ENST00000324210	MBNL1	1.17803	xxx	ATG	TGA	0
1362	ENST00000347364_2_137	137	63	ENST00000347364	MKKS	1.17158	GGG	AAG	TAG	0
1363	ENST00000347364_3_182	182	48	ENST00000347364	MKKS	1.17158	GGG	AAG	TAG	0
1364	ENST00000399054_3_261	261	63	ENST00000399054	MKKS	1.17158	GGG	AAG	TAG	0
1365	ENST00000399054_4_306	306	48	ENST00000399054	MKKS	1.17158	GGG	AAG	TAG	0
1366	ENST00000313732_1_143	143	5	ENST00000313732	ZDHHC7	1.17158	GCC	GCA	TGA	0
1367	ENST00000356386_2_57	57	4	ENST00000356386	BTN3A2	1.17158	AAT	TAT	TGA	0
1368	ENST00000359139_2_275	275	27	ENST00000359139	PPP6R2	1.17158	ATG	ATT	TAA	0
1369	ENST00000359139_4_350	350	2	ENST00000359139	PPP6R2	1.17158	ATG	ATT	TAA	0
1370	ENST00000395741_2_256	256	27	ENST00000395741	PPP6R2	1.17158	ATG	ATT	TAA	0
1371	ENST00000395741_4_331	331	2	ENST00000395741	PPP6R2	1.17158	ATG	ATT	TAA	0
1372	ENST00000395744_2_248	248	27	ENST00000395744	PPP6R2	1.17158	ATG	ATT	TAA	0
1373	ENST00000395744_4_323	323	2	ENST00000395744	PPP6R2	1.17158	ATG	ATT	TAA	0
1374	ENST00000396934_3_129	129	4	ENST00000396934	BTN3A2	1.17158	AAT	TAT	TGA	0
1375	ENST00000457408_2_23	23	5	ENST00000457408	TMED4	1.17158	GGC	GCT	TAG	0
1376	ENST00000508906_3_129	129	4	ENST00000508906	BTN3A2	1.17158	AAT	TAT	TGA	0
1377	ENST00000564466_1_110	110	5	ENST00000564466	ZDHHC7	1.17158	GCC	GCA	TGA	0
1378	ENST00000612753_2_262	262	27	ENST00000612753	PPP6R2	1.17158	ATG	ATT	TAA	0
1379	ENST00000612753_4_337	337	2	ENST00000612753	PPP6R2	1.17158	ATG	ATT	TAA	0
1380	ENST00000046640_2_322	322	59	ENST00000046640	CTNS	1.17158	GAC	TCC	TGA	0
1381	ENST00000240050_5_315	315	11	ENST00000240050	MTERF2	1.17158	GGA	AAC	TAG	0
1382	ENST00000249075_1_93	93	3	ENST00000249075	LIF	1.17158	AAC	CTC	TGA	0
1383	ENST00000254190_2_237	237	4	ENST00000254190	CHSY1	1.17158	CCC	TCT	TAA	0
1384	ENST00000262367_1_429	429	6	ENST00000262367	CREBBP	1.17158	ACT	GCC	TGA	0
1385	ENST00000265992_3_194	194	12	ENST00000265992	CCNJ	1.17158	TCT	AGC	TGA	0
1386	ENST00000270861_1_77	77	29	ENST00000270861	PLK4	1.17158	GCG	GTT	TAG	0
1387	ENST00000287594_1_30	30	9	ENST00000287594	MPV17L	1.17158	GTG	CAG	TAG	0
1388	ENST00000297857_8_600	600	15	ENST00000297857	ZHX1	1.17158	GAA	CAC	TGA	0
1389	ENST00000312841_1_59	59	16	ENST00000312841	HR	1.17158	CTC	CAT	TAG	0
1390	ENST00000329047_1_22	22	40	ENST00000329047	40057	1.17158	ACA	GGG	TGA	0
1391	ENST00000332629_5_370	370	28	ENST00000332629	WDR53	1.17158	AGC	CTT	TGA	0
1392	ENST00000333129_2_63	63	38	ENST00000333129	FIGN	1.17158	GTT	AAA	TGA	0
1393	ENST00000343411_4_307	307	24	ENST00000343411	MBTPS1	1.17158	AGA	CTG	TAA	0
1394	ENST00000343411_5_343	343	12	ENST00000343411	MBTPS1	1.17158	AGA	CTG	TAA	0
1395	ENST00000357115_1_17	17	71	ENST00000357115	LRBA	1.17158	GCG	GAC	TAG	0
1396	ENST00000357115_2_191	191	13	ENST00000357115	LRBA	1.17158	GCG	GAC	TAG	0
1397	ENST00000357194_1_100	100	16	ENST00000357194	UBE2D3	1.17158	AGC	ATG	TGA	0
1398	ENST00000357194_3_145	145	1	ENST00000357194	UBE2D3	1.17158	xxx	ATG	TGA	0
1399	ENST00000358369_3_135	135	10	ENST00000358369	FAM73B	1.17158	ACC	AGT	TGA	0
1400	ENST00000359933_2_195	195	202	ENST00000359933	ATG2B	1.17158	CAG	GCT	TAG	0
1401	ENST00000359933_3_553	553	67	ENST00000359933	ATG2B	1.17158	TCT	CCC	TGA	0
1402	ENST00000359933_4_742	742	4	ENST00000359933	ATG2B	1.17158	TCT	CCC	TGA	0
1403	ENST00000359933_5_780	780	7	ENST00000359933	ATG2B	1.17158	CAG	GCT	TAG	0
1404	ENST00000366512_2_224	224	40	ENST00000366512	CNST	1.17158	GGT	CTT	TAA	0
1405	ENST00000366512_3_254	254	30	ENST00000366512	CNST	1.17158	GGT	CTT	TAA	0
1406	ENST00000366512_4_332	332	4	ENST00000366512	CNST	1.17158	GGT	CTT	TAA	0
1407	ENST00000367078_1_12	12	33	ENST00000367078	C4BPB	1.17158	GGT	GTC	TGA	0
1408	ENST00000369138_6_371	371	4	ENST00000369138	GRIK2	1.17158	ATG	CCG	TGA	0
1409	ENST00000369138_7_377	377	2	ENST00000369138	GRIK2	1.17158	ATG	CCG	TGA	0
1410	ENST00000377673_5_272	272	6	ENST00000377673	FAM216A	1.17158	CTC	CTG	TGA	0
1411	ENST00000392830_4_288	288	11	ENST00000392830	MTERF2	1.17158	GGA	AAC	TAG	0
1412	ENST00000395571_8_513	513	15	ENST00000395571	ZHX1	1.17158	GAA	CAC	TGA	0
1413	ENST00000396389_3_213	213	42	ENST00000396389	TUBB	1.17158	AAA	AAT	TAG	0
1414	ENST00000403870_3_194	194	12	ENST00000403870	CCNJ	1.17158	TCT	AGC	TGA	0
1415	ENST00000413795_6_371	371	4	ENST00000413795	GRIK2	1.17158	ATG	CCG	TGA	0
1416	ENST00000413795_7_377	377	2	ENST00000413795	GRIK2	1.17158	ATG	CCG	TGA	0
1417	ENST00000502717_2_431	431	1	ENST00000502717	HMGXB3	1.17158	xxx	ATG	TGA	0
1418	ENST00000513090_1_11	11	29	ENST00000513090	PLK4	1.17158	GCG	GTT	TAG	0
1419	ENST00000521180_6_318	318	2	ENST00000521180	ST3GAL1	1.17158	ATG	CAT	TGA	0
1420	ENST00000586956_1_180	180	19	ENST00000586956	TMEM205	1.17158	GAG	ATT	TAG	0
1421	ENST00000598725_1_34	34	22	ENST00000598725	SUPT5H	1.17158	GCG	CCC	TAA	0
1422	ENST00000612041_1_30	30	9	ENST00000612041	MPV17L	1.17158	GTG	CAG	TAG	0
1423	ENST00000310441_1_20	20	18	ENST00000310441	HCFC1	1.17158	GGG	GCC	TAA	0
1424	ENST00000342907_6_622	622	55	ENST00000342907	ST3GAL2	1.17158	GAC	CCC	TAG	0
1425	ENST00000360947_1_114	114	80	ENST00000360947	ZNF219	1.17158	CTT	CAT	TAG	0
1426	ENST00000360947_2_120	120	78	ENST00000360947	ZNF219	1.17158	CTT	CAT	TAG	0
1427	ENST00000394180_1_112	112	24	ENST00000394180	CLDND1	1.17158	CTG	AGC	TAG	0
1428	ENST00000373030_1_83	83	6	ENST00000373030	IFT52	1.17158	GTC	AGG	TGA	0
1429	ENST00000251849_2_268	268	17	ENST00000251849	RAF1	1.17158	CGA	ATG	TGA	0
1430	ENST00000251849_3_316	316	1	ENST00000251849	RAF1	1.17158	xxx	ATG	TGA	0
1431	ENST00000283882_1_55	55	4	ENST00000283882	CFDP1	1.17158	TCT	CCC	TAG	0
1432	ENST00000307658_1_22	22	16	ENST00000307658	#N/A	1.17158	CTG	AGG	TGA	0
1433	ENST00000340309_1_19	19	26	ENST00000340309	UBE2V1	1.17158	TGC	GAG	TAA	0
1434	ENST00000341322_1_27	27	11	ENST00000341322	BRWD1	1.17158	CGC	GCC	TGA	0
1435	ENST00000353689_2_124	124	1	ENST00000353689	CCNB1IP1	1.17158	xxx	ATG	TGA	0
1436	ENST00000356438_6_422	422	1	ENST00000356438	HYLS1	1.17158	xxx	ATG	TAA	0
1437	ENST00000358755_5_290	290	2	ENST00000358755	FZD6	1.17158	ATG	TGG	TAA	0
1438	ENST00000358932_5_300	300	1	ENST00000358932	CCNB1IP1	1.17158	xxx	ATG	TGA	0
1439	ENST00000371677_1_19	19	26	ENST00000371677	UBE2V1	1.17158	TGC	GAG	TAA	0
1440	ENST00000373150_1_137	137	17	ENST00000373150	MAP7D1	1.17158	CGC	CGC	TGA	0
1441	ENST00000373151_1_133	133	17	ENST00000373151	MAP7D1	1.17158	CGC	CGC	TGA	0
1442	ENST00000394420_3_200	200	38	ENST00000394420	RSPRY1	1.17158	ACT	ACC	TAA	0
1443	ENST00000394420_4_257	257	19	ENST00000394420	RSPRY1	1.17158	ACT	ACC	TAA	0
1444	ENST00000394420_5_281	281	11	ENST00000394420	RSPRY1	1.17158	ACT	ACC	TAA	0
1445	ENST00000415862_1_19	19	26	ENST00000415862	UBE2V1	1.17158	TGC	GAG	TAA	0
1446	ENST00000437553_5_324	324	1	ENST00000437553	CCNB1IP1	1.17158	xxx	ATG	TGA	0
1447	ENST00000442415_2_190	190	17	ENST00000442415	#N/A	1.17158	CGA	ATG	TGA	0
1448	ENST00000442415_3_238	238	1	ENST00000442415	#N/A	1.17158	xxx	ATG	TGA	0
1449	ENST00000522566_5_263	263	2	ENST00000522566	FZD6	1.17158	ATG	TGG	TAA	0
1450	ENST00000537866_8_757	757	38	ENST00000537866	RSPRY1	1.17158	ACT	ACC	TAA	0
1451	ENST00000537866_9_814	814	19	ENST00000537866	RSPRY1	1.17158	ACT	ACC	TAA	0
1452	ENST00000008527_3_811	811	7	ENST00000008527	CRY1	1.17158	CTT	CCT	TGA	0
1453	ENST00000243896_5_340	340	14	ENST00000243896	SLC35C2	1.17158	TCT	TGG	TGA	0
1454	ENST00000264992_2_338	338	15	ENST00000264992	ASTE1	1.17158	GGA	GAA	TGA	0
1455	ENST00000265138_2_213	213	3	ENST00000265138	ARRDC3	1.17158	CGA	TCT	TGA	0
1456	ENST00000289488_8_674	674	3	ENST00000289488	LRTOMT	1.17158	ATG	GCC	TGA	0
1457	ENST00000289488_9_677	677	2	ENST00000289488	LRTOMT	1.17158	ATG	GCC	TGA	0
1458	ENST00000296603_1_84	84	6	ENST00000296603	LMBRD2	1.17158	GGA	CTG	TAG	0
1459	ENST00000299505_1_172	172	23	ENST00000299505	KIAA0355	1.17158	GCC	ATT	TAA	0
1460	ENST00000301618_2_202	202	42	ENST00000301618	MGAT5B	1.17158	AAA	ATG	TGA	0
1461	ENST00000301618_3_325	325	1	ENST00000301618	MGAT5B	1.17158	xxx	ATG	TGA	0
1462	ENST00000305586_10_587	587	11	ENST00000305586	FXR1	1.17158	TGT	TCA	TGA	0
1463	ENST00000310396_8_344	344	4	ENST00000310396	CPED1	1.17158	CAA	ACT	TGA	0
1464	ENST00000314393_2_232	232	15	ENST00000314393	ZHX2	1.17158	TTG	GCG	TAG	0
1465	ENST00000314393_3_244	244	11	ENST00000314393	ZHX2	1.17158	TTG	GCG	TAG	0
1466	ENST00000314393_4_262	262	5	ENST00000314393	ZHX2	1.17158	TTG	GCG	TAG	0
1467	ENST00000324866_4_152	152	3	ENST00000324866	LRTOMT	1.17158	ATG	GCC	TGA	0
1468	ENST00000324866_5_155	155	2	ENST00000324866	LRTOMT	1.17158	ATG	GCC	TGA	0
1469	ENST00000332780_2_146	146	4	ENST00000332780	KLHDC8B	1.17158	CCC	CAG	TGA	0
1470	ENST00000350082_1_199	199	39	ENST00000350082	ICK	1.17158	CGG	CCG	TGA	0
1471	ENST00000356083_1_193	193	34	ENST00000356083	COL27A1	1.17158	GCG	CTC	TAA	0
1472	ENST00000356971_3_342	342	39	ENST00000356971	ICK	1.17158	CGG	CCG	TGA	0
1473	ENST00000357258_4_306	306	14	ENST00000357258	ZBTB20	1.17158	CTG	CAC	TAG	0
1474	ENST00000358431_1_7	7	5	ENST00000358431	KIAA1671	1.17158	CAA	CCA	TAA	0
1475	ENST00000360820_2_331	331	13	ENST00000360820	SCYL2	1.17158	AGA	ACG	TAG	0
1476	ENST00000367835_10_523	523	10	ENST00000367835	GPR161	1.17158	GTG	CAC	TGA	0
1477	ENST00000367838_4_280	280	10	ENST00000367838	GPR161	1.17158	GTG	CAC	TGA	0
1478	ENST00000368888_1_81	81	25	ENST00000368888	PIP5K1A	1.17158	CTT	CTG	TGA	0
1479	ENST00000370680_5_196	196	14	ENST00000370680	PRKACB	1.17158	TCC	CTC	TAG	0
1480	ENST00000372227_6_398	398	14	ENST00000372227	SLC35C2	1.17158	TCT	TGG	TGA	0
1481	ENST00000372230_3_139	139	14	ENST00000372230	SLC35C2	1.17158	TCT	TGG	TGA	0
1482	ENST00000373930_2_85	85	7	ENST00000373930	MEGF9	1.17158	ACT	GGC	TGA	0
1483	ENST00000381869_2_446	446	4	ENST00000381869	MTUS1	1.17158	GAG	GTT	TAA	0
1484	ENST00000391835_12_1156	1156	24	ENST00000391835	AKT1S1	1.17158	TTT	TCT	TAG	0
1485	ENST00000391835_13_1168	1168	20	ENST00000391835	AKT1S1	1.17158	TTT	TCT	TAG	0
1486	ENST00000392476_6_353	353	51	ENST00000392476	SEC14L1	1.17158	CAT	TCT	TAA	0
1487	ENST00000392476_7_461	461	15	ENST00000392476	SEC14L1	1.17158	CAT	TCT	TAA	0
1488	ENST00000392476_8_482	482	8	ENST00000392476	SEC14L1	1.17158	CAT	TCT	TAA	0
1489	ENST00000393785_3_110	110	14	ENST00000393785	ZBTB20	1.17158	CTG	CAC	TAG	0
1490	ENST00000394074_1_57	57	25	ENST00000394074	NAE1	1.17158	AAT	TAT	TGA	0
1491	ENST00000397992_7_883	883	57	ENST00000397992	ZFHX3	1.17158	CTG	CCT	TGA	0
1492	ENST00000398075_1_33	33	5	ENST00000398075	MBLAC1	1.17158	GGA	GGT	TGA	0
1493	ENST00000398659_2_46	46	21	ENST00000398659	#N/A	1.17158	AGC	GTG	TGA	0
1494	ENST00000399438_1_100	100	17	ENST00000399438	TRAPPC13	1.17158	CTA	AGA	TAG	0
1495	ENST00000399438_3_133	133	6	ENST00000399438	TRAPPC13	1.17158	CTA	AGA	TAG	0
1496	ENST00000404802_4_112	112	35	ENST00000404802	MPST	1.17158	TTG	CCC	TAG	0
1497	ENST00000407877_1_83	83	17	ENST00000407877	LPAR2	1.17158	GCG	GCG	TGA	0
1498	ENST00000411543_5_499	499	4	ENST00000411543	EPN1	1.17158	GGG	CTT	TGA	0
1499	ENST00000424459_6_734	734	20	ENST00000424459	#N/A	1.17158	GAA	ATT	TAA	0
1500	ENST00000430767_5_150	150	51	ENST00000430767	SEC14L1	1.17158	CAT	TCT	TAA	0
1501	ENST00000430767_6_258	258	15	ENST00000430767	SEC14L1	1.17158	CAT	TCT	TAA	0
1502	ENST00000430767_7_279	279	8	ENST00000430767	SEC14L1	1.17158	CAT	TCT	TAA	0
1503	ENST00000434748_4_793	793	17	ENST00000434748	FBRSL1	1.17158	CGG	GGC	TGA	0
1504	ENST00000436233_2_166	166	15	ENST00000436233	SEC14L1	1.17158	CAT	TCT	TAA	0
1505	ENST00000436233_3_187	187	8	ENST00000436233	SEC14L1	1.17158	CAT	TCT	TAA	0
1506	ENST00000443798_2_113	113	15	ENST00000443798	SEC14L1	1.17158	CAT	TCT	TAA	0
1507	ENST00000443798_3_134	134	8	ENST00000443798	SEC14L1	1.17158	CAT	TCT	TAA	0
1508	ENST00000471418_8_465	465	14	ENST00000471418	ZBTB20	1.17158	CTG	CAC	TAG	0
1509	ENST00000502323_1_180	180	7	ENST00000502323	GRSF1	1.17158	CCA	AGT	TAG	0
1510	ENST00000506184_6_565	565	20	ENST00000506184	GPBP1	1.17158	GAA	ATT	TAA	0
1511	ENST00000514044_1_103	103	15	ENST00000514044	ASTE1	1.17158	GGA	GAA	TGA	0
1512	ENST00000514387_6_633	633	20	ENST00000514387	GPBP1	1.17158	GAA	ATT	TAA	0
1513	ENST00000520153_1_74	74	6	ENST00000520153	CARD8	1.17158	GCT	GTC	TGA	0
1514	ENST00000520753_1_190	190	6	ENST00000520753	CARD8	1.17158	GCT	GTC	TGA	0
1515	ENST00000521180_13_650	650	8	ENST00000521180	ST3GAL1	1.17158	TGG	ATG	TGA	0
1516	ENST00000521180_14_671	671	1	ENST00000521180	ST3GAL1	1.17158	xxx	ATG	TGA	0
1517	ENST00000521381_3_436	436	11	ENST00000521381	PIK3R1	1.17158	TCC	TCT	TAA	0
1518	ENST00000521381_4_448	448	7	ENST00000521381	PIK3R1	1.17158	TCC	TCT	TAA	0
1519	ENST00000524717_5_385	385	2	ENST00000524717	MAML2	1.17158	ATG	TGT	TGA	0
1520	ENST00000525601_6_564	564	23	ENST00000525601	PPT2	1.17158	GTA	GAG	TAG	0
1521	ENST00000541614_4_102	102	3	ENST00000541614	LRTOMT	1.17158	ATG	GCC	TGA	0
1522	ENST00000541614_5_105	105	2	ENST00000541614	LRTOMT	1.17158	ATG	GCC	TGA	0
1523	ENST00000543605_3_148	148	14	ENST00000543605	SLC35C2	1.17158	TCT	TGG	TGA	0
1524	ENST00000557277_2_232	232	35	ENST00000557277	MAX	1.17158	AAA	TCC	TAG	0
1525	ENST00000569840_2_202	202	42	ENST00000569840	MGAT5B	1.17158	AAA	ATG	TGA	0
1526	ENST00000569840_3_325	325	1	ENST00000569840	MGAT5B	1.17158	xxx	ATG	TGA	0
1527	ENST00000584164_4_187	187	20	ENST00000584164	RPL26	1.17158	TGG	AAA	TAG	0
1528	ENST00000594295_3_62	62	30	ENST00000594295	ZNF841	1.17158	GTG	GCA	TGA	0
1529	ENST00000594295_4_113	113	13	ENST00000594295	ZNF841	1.17158	GTG	GCA	TGA	0
1530	ENST00000597597_1_17	17	27	ENST00000597597	ZNF83	1.17158	CAC	AAT	TAG	0
1531	ENST00000597597_2_29	29	23	ENST00000597597	ZNF83	1.17158	CAC	AAT	TAG	0
1532	ENST00000611880_1_108	108	37	ENST00000611880	SLC2A11	1.17158	TGC	GGC	TGA	0
1533	ENST00000612898_3_162	162	100	ENST00000612898	HIST1H2BN	1.17158	TCA	GCG	TAG	0
1534	ENST00000612898_5_273	273	63	ENST00000612898	HIST1H2BN	1.17158	TCA	GCG	TAG	0
1535	ENST00000612898_6_318	318	48	ENST00000612898	HIST1H2BN	1.17158	TCA	GCG	TAG	0
1536	ENST00000612898_7_342	342	40	ENST00000612898	HIST1H2BN	1.17158	TCA	GCG	TAG	0
1537	ENST00000612898_8_345	345	39	ENST00000612898	HIST1H2BN	1.17158	TCA	GCG	TAG	0
1538	ENST00000615688_2_256	256	19	ENST00000615688	RDH13	1.17158	TCA	TCG	TGA	0
1539	ENST00000618114_1_108	108	37	ENST00000618114	SLC2A11	1.17158	TGC	GGC	TGA	0
1540	ENST00000621849_2_256	256	19	ENST00000621849	RDH13	1.17158	TCA	TCG	TGA	0
1541	ENST00000622200_2_256	256	19	ENST00000622200	RDH13	1.17158	TCA	TCG	TGA	0
1542	ENST00000623152_1_172	172	23	ENST00000623152	KIAA0355	1.17158	GCC	ATT	TAA	0
1543	ENST00000357496_2_17	17	6	ENST00000357496	QRICH1	1.17158	GAG	CTG	TGA	0
1544	ENST00000395443_4_318	318	6	ENST00000395443	QRICH1	1.17158	GAG	CTG	TGA	0
1545	ENST00000254235_1_37	37	9	ENST00000254235	ADCY7	1.17158	GCA	CAG	TGA	0
1546	ENST00000254235_2_49	49	5	ENST00000254235	ADCY7	1.17158	GCA	CAG	TGA	0
1547	ENST00000566433_2_74	74	9	ENST00000566433	ADCY7	1.17158	GCA	CAG	TGA	0
1548	ENST00000566433_3_86	86	5	ENST00000566433	ADCY7	1.17158	GCA	CAG	TGA	0
1549	ENST00000443387_15_818	818	23	ENST00000443387	ZNF146	1.16789	GCC	TTA	TAA	0
1550	ENST00000456324_17_1275	1275	23	ENST00000456324	ZNF146	1.16789	GCC	TTA	TAA	0
1551	ENST00000280612_2_76	76	10	ENST00000280612	SLC7A11	1.16262	AGT	AAT	TAG	0
1552	ENST00000263360_2_76	76	80	ENST00000263360	EED	1.16022	TCC	CTT	TGA	0
1553	ENST00000367094_3_309	309	17	ENST00000367094	TULP4	1.16022	GAT	CTT	TAG	0
1554	ENST00000367094_4_345	345	5	ENST00000367094	TULP4	1.16022	GAT	CTT	TAG	0
1555	ENST00000316856_1_8	8	4	ENST00000316856	RAD23A	1.15617	GCG	GCG	TGA	0
1556	ENST00000558662_1_13	13	13	ENST00000558662	HMBOX1	1.1543	CTG	ATG	TGA	0
1557	ENST00000558662_2_49	49	1	ENST00000558662	HMBOX1	1.1543	xxx	ATG	TGA	0
1558	ENST00000276282_2_345	345	27	ENST00000276282	MFHAS1	1.15126	GCC	CCC	TAG	0
1559	ENST00000280904_2_167	167	3	ENST00000280904	DSC2	1.15126	AAG	TCT	TAA	0
1560	ENST00000290418_1_32	32	34	ENST00000290418	CCDC142	1.15126	AAT	CGT	TAG	0
1561	ENST00000290418_2_77	77	19	ENST00000290418	CCDC142	1.15126	AAT	CGT	TAG	0
1562	ENST00000343280_1_82	82	5	ENST00000343280	ZNF772	1.15126	CTG	AGG	TGA	0
1563	ENST00000356584_1_44	44	5	ENST00000356584	ZNF772	1.15126	CTG	AGG	TGA	0
1564	ENST00000427512_1_82	82	5	ENST00000427512	#N/A	1.15126	CTG	AGG	TGA	0
1565	ENST00000368892_1_21	21	11	ENST00000368892	VPS72	1.15126	AGC	TGG	TGA	0
1566	ENST00000640458_1_21	21	11	ENST00000640458	VPS72	1.15126	AGC	TGG	TGA	0
1567	ENST00000499666_2_71	71	1	ENST00000499666	LAMTOR3	1.14576	xxx	ATG	TGA	0
1568	ENST00000354332_1_62	62	12	ENST00000354332	S100A4	1.14576	ACG	TGT	TGA	0
1569	ENST00000330387_1_57	57	15	ENST00000330387	CREB3L2	1.13767	CCG	CTT	TAG	0
1570	ENST00000330387_2_87	87	5	ENST00000330387	CREB3L2	1.13767	CCG	CTT	TAG	0
1571	ENST00000452463_1_47	47	15	ENST00000452463	CREB3L2	1.13767	CCG	CTT	TAG	0
1572	ENST00000452463_2_77	77	5	ENST00000452463	CREB3L2	1.13767	CCG	CTT	TAG	0
1573	ENST00000317509_2_639	639	15	ENST00000317509	TLE3	1.13767	ACC	CGC	TGA	0
1574	ENST00000216923_1_289	289	1	ENST00000216923	ZFP64	1.13669	xxx	ATG	TAG	0
1575	ENST00000346617_1_63	63	1	ENST00000346617	ZFP64	1.13669	xxx	ATG	TAG	0
1576	ENST00000371515_1_71	71	1	ENST00000371515	ZFP64	1.13669	xxx	ATG	TAG	0
1577	ENST00000351439_2_51	51	5	ENST00000351439	PDE1A	1.1366	ATA	ACT	TAG	0
1578	ENST00000513349_1_213	213	1	ENST00000513349	DROSHA	1.13457	xxx	ATG	TGA	0
1579	ENST00000511367_1_89	89	1	ENST00000511367	DROSHA	1.13323	xxx	ATG	TGA	0
1580	ENST00000264982_4_249	249	2	ENST00000264982	CEP70	1.12503	ATG	CTA	TGA	0
1581	ENST00000304400_1_46	46	14	ENST00000304400	PAM	1.12503	GGG	CCA	TGA	0
1582	ENST00000348126_3_233	233	14	ENST00000348126	PAM	1.12503	GGG	CCA	TGA	0
1583	ENST00000360729_1_14	14	8	ENST00000360729	ZNF567	1.12503	AAG	GAA	TGA	0
1584	ENST00000407073_2_74	74	25	ENST00000407073	MBD5	1.12503	GAT	CTT	TAG	0
1585	ENST00000407073_4_101	101	16	ENST00000407073	MBD5	1.12503	GAT	CTT	TAG	0
1586	ENST00000407073_5_128	128	7	ENST00000407073	MBD5	1.12503	GAT	CTT	TAG	0
1587	ENST00000438793_5_330	330	14	ENST00000438793	PAM	1.12503	GGG	CCA	TGA	0
1588	ENST00000536254_1_72	72	8	ENST00000536254	ZNF567	1.12503	AAG	GAA	TGA	0
1589	ENST00000244040_1_44	44	16	ENST00000244040	RAB22A	1.12503	GGC	TGC	TAA	0
1590	ENST00000263629_2_229	229	18	ENST00000263629	MTIF2	1.12503	ACT	TGC	TGA	0
1591	ENST00000318493_1_41	41	15	ENST00000318493	MET	1.12503	GAC	AGC	TGA	0
1592	ENST00000318493_2_71	71	5	ENST00000318493	MET	1.12503	GAC	AGC	TGA	0
1593	ENST00000326181_2_118	118	3	ENST00000326181	TRAF7	1.12503	CCT	CTC	TAG	0
1594	ENST00000344293_2_124	124	6	ENST00000344293	TAF3	1.12503	CCC	TGC	TAA	0
1595	ENST00000357560_1_61	61	24	ENST00000357560	APBB3	1.12503	AGT	TCA	TAG	0
1596	ENST00000357560_2_94	94	13	ENST00000357560	APBB3	1.12503	AGT	TCA	TAG	0
1597	ENST00000357560_3_124	124	3	ENST00000357560	APBB3	1.12503	AGT	TCA	TAG	0
1598	ENST00000358359_5_320	320	17	ENST00000358359	PPIP5K2	1.12503	ATC	AAG	TGA	0
1599	ENST00000373620_1_17	17	10	ENST00000373620	DENND1A	1.12503	GTA	CAT	TAA	0
1600	ENST00000397269_2_236	236	12	ENST00000397269	FBXO18	1.12503	CTA	TCC	TAA	0
1601	ENST00000397752_1_54	54	15	ENST00000397752	MET	1.12503	GAC	AGC	TGA	0
1602	ENST00000397752_2_84	84	5	ENST00000397752	MET	1.12503	GAC	AGC	TGA	0
1603	ENST00000412997_3_191	191	1	ENST00000412997	SGO1	1.12503	xxx	ATG	TGA	0
1604	ENST00000414217_2_95	95	17	ENST00000414217	PPIP5K2	1.12503	ATC	AAG	TGA	0
1605	ENST00000496589_2_68	68	19	ENST00000496589	IFT80	1.12503	GGA	ACT	TGA	0
1606	ENST00000580974_3_523	523	11	ENST00000580974	PITPNC1	1.12503	AGG	AGC	TGA	0
1607	ENST00000603223_1_116	116	4	ENST00000603223	GFOD1	1.12503	GCA	GAA	TGA	0
1608	ENST00000627916_2_95	95	17	ENST00000627916	PPIP5K2	1.12503	ATC	AAG	TGA	0
1609	ENST00000354379_3_330	330	1	ENST00000354379	LRRFIP2	1.12286	xxx	ATG	TAA	0
1610	ENST00000343600_8_359	359	28	ENST00000343600	MBNL2	1.11899	AAA	ATA	TGA	0
1611	ENST00000345429_8_300	300	28	ENST00000345429	MBNL2	1.11899	AAA	ATA	TGA	0
1612	ENST00000376673_8_359	359	28	ENST00000376673	MBNL2	1.11899	AAA	ATA	TGA	0
1613	ENST00000421276_3_307	307	1	ENST00000421276	LRRFIP2	1.11645	xxx	ATG	TAA	0
1614	ENST00000343587_1_63	63	3	ENST00000343587	STX10	1.11214	GTG	GCG	TGA	0
1615	ENST00000443720_1_108	108	1	ENST00000443720	MKRN1	1.11101	xxx	ATG	TGA	0
1616	ENST00000347364_4_391	391	50	ENST00000347364	MKKS	1.11015	GAA	GAG	TGA	0
1617	ENST00000399054_5_515	515	50	ENST00000399054	MKKS	1.11015	GAA	GAG	TGA	0
1618	ENST00000248879_1_35	35	2	ENST00000248879	DGCR6L	1.10881	ATG	TCG	TGA	0
1619	ENST00000318282_1_31	31	1	ENST00000318282	MKL2	1.10397	xxx	ATG	TAA	0
1620	ENST00000571589_1_73	73	1	ENST00000571589	MKL2	1.10397	xxx	ATG	TAA	0
1621	ENST00000393033_2_119	119	1	ENST00000393033	GIPC1	1.10395	xxx	ATG	TGA	0
1622	ENST00000332687_1_24	24	7	ENST00000332687	RLIM	1.10283	GCT	GCC	TGA	0
1623	ENST00000332687_2_36	36	3	ENST00000332687	RLIM	1.10283	GCT	GCC	TGA	0
1624	ENST00000349225_1_24	24	7	ENST00000349225	RLIM	1.10283	GCT	GCC	TGA	0
1625	ENST00000349225_2_36	36	3	ENST00000349225	RLIM	1.10283	GCT	GCC	TGA	0
1626	ENST00000254958_1_120	120	4	ENST00000254958	JAG1	1.09558	CTG	ATC	TAA	0
1627	ENST00000283351_1_10	10	7	ENST00000283351	TRAPPC8	1.09558	GGG	CAG	TGA	0
1628	ENST00000557997_2_627	627	15	ENST00000557997	TLE3	1.09394	ACC	CGC	TGA	0
1629	ENST00000542267_2_203	203	1	ENST00000542267	FBXL17	1.09394	xxx	ATG	TAG	0
1630	ENST00000235329_1_145	145	8	ENST00000235329	MFN2	1.08983	GGA	AGG	TGA	0
1631	ENST00000262158_4_970	970	24	ENST00000262158	SMAD7	1.08803	GGT	TAC	TAA	0
1632	ENST00000425280_1_273	273	22	ENST00000425280	LDB1	1.08803	GCG	ATG	TGA	0
1633	ENST00000425280_2_336	336	1	ENST00000425280	LDB1	1.08803	xxx	ATG	TGA	0
1634	ENST00000247843_1_77	77	11	ENST00000247843	YEATS4	1.08662	AGG	AGT	TGA	0
1635	ENST00000303961_1_10	10	32	ENST00000303961	EGLN2	1.08662	AGC	CCT	TAG	0
1636	ENST00000406058_1_91	91	21	ENST00000406058	EGLN2	1.08662	AGC	CCT	TAG	0
1637	ENST00000319921_2_69	69	1	ENST00000319921	RNF213	1.08582	xxx	ATG	TAG	0
1638	ENST00000582970_2_71	71	1	ENST00000582970	RNF213	1.08582	xxx	ATG	TAG	0
1639	ENST00000445101_2_574	574	1	ENST00000445101	RNF224	1.07847	xxx	ATG	TGA	0
1640	ENST00000377673_4_218	218	2	ENST00000377673	FAM216A	1.07526	ATG	TGC	TGA	0
1641	ENST00000370298_2_64	64	11	ENST00000370298	MTF2	1.07526	TGT	GTT	TGA	0
1642	ENST00000540243_2_67	67	11	ENST00000540243	MTF2	1.07526	TGT	GTT	TGA	0
1643	ENST00000545708_2_67	67	11	ENST00000545708	MTF2	1.07526	TGT	GTT	TGA	0
1644	ENST00000289577_2_51	51	5	ENST00000289577	TMED4	1.07526	GGC	GCT	TAG	0
1645	ENST00000335044_4_256	256	33	ENST00000335044	KIF9	1.07526	GAA	CGC	TAG	0
1646	ENST00000335044_5_265	265	30	ENST00000335044	KIF9	1.07526	GAA	CGC	TAG	0
1647	ENST00000357668_1_169	169	2	ENST00000357668	ASAP1	1.07526	ATG	GAA	TAA	0
1648	ENST00000359626_1_30	30	17	ENST00000359626	TYW1	1.07526	GCG	AGG	TAG	0
1649	ENST00000381223_1_43	43	41	ENST00000381223	ZBED1	1.07526	CAC	GCA	TGA	0
1650	ENST00000392011_4_365	365	3	ENST00000392011	SH3BP4	1.07526	AAG	CCT	TAG	0
1651	ENST00000444589_4_256	256	33	ENST00000444589	KIF9	1.07526	GAA	CGC	TAG	0
1652	ENST00000444589_5_265	265	30	ENST00000444589	KIF9	1.07526	GAA	CGC	TAG	0
1653	ENST00000458497_2_148	148	2	ENST00000458497	ALPK1	1.07526	ATG	GAT	TGA	0
1654	ENST00000504176_2_148	148	2	ENST00000504176	ALPK1	1.07526	ATG	GAT	TGA	0
1655	ENST00000518721_1_169	169	2	ENST00000518721	ASAP1	1.07526	ATG	GAA	TAA	0
1656	ENST00000601498_1_40	40	29	ENST00000601498	AP2S1	1.07526	CAA	CTG	TAG	0
1657	ENST00000601498_2_79	79	16	ENST00000601498	AP2S1	1.07526	CAA	CTG	TAG	0
1658	ENST00000348581_3_111	111	21	ENST00000348581	EXO1	1.07526	CTA	CGC	TAA	0
1659	ENST00000366548_3_285	285	21	ENST00000366548	EXO1	1.07526	CTA	CGC	TAA	0
1660	ENST00000518483_1_11	11	21	ENST00000518483	EXO1	1.07526	CTA	CGC	TAA	0
1661	ENST00000373144_1_105	105	1	ENST00000373144	ST6GALNAC6	1.07146	xxx	ATG	TGA	0
1662	ENST00000558939_5_915	915	15	ENST00000558939	TLE3	1.06892	ACC	CGC	TGA	0
1663	ENST00000545763_1_75	75	1	ENST00000545763	MGA	1.06892	xxx	ATG	TGA	0
1664	ENST00000272342_2_90	90	1	ENST00000272342	ETAA1	1.06701	xxx	ATG	TGA	0
1665	ENST00000557320_1_12	12	11	ENST00000557320	PAPOLA	1.0663	AGC	GCT	TAA	0
1666	ENST00000038176_1_20	20	3	ENST00000038176	NSMAF	1.06467	CTG	CGG	TGA	0
1667	ENST00000344936_1_132	132	1	ENST00000344936	ARHGAP12	1.06038	xxx	ATG	TGA	0
1668	ENST00000375245_1_201	201	1	ENST00000375245	ARHGAP12	1.06038	xxx	ATG	TGA	0
1669	ENST00000375250_1_139	139	1	ENST00000375250	ARHGAP12	1.06038	xxx	ATG	TGA	0
1670	ENST00000396144_1_201	201	1	ENST00000396144	ARHGAP12	1.06038	xxx	ATG	TGA	0
1671	ENST00000351677_1_131	131	1	ENST00000351677	PTPN11	1.0533	xxx	ATG	TGA	0
1672	ENST00000392597_1_136	136	1	ENST00000392597	PTPN11	1.0533	xxx	ATG	TGA	0
1673	ENST00000248104_1_179	179	1	ENST00000248104	UNKL	1.04836	xxx	ATG	TGA	0
1674	ENST00000397464_1_179	179	1	ENST00000397464	UNKL	1.04836	xxx	ATG	TGA	0
1675	ENST00000487148_2_185	185	30	ENST00000487148	CUTA	1.04605	AGG	ATC	TAA	0
1676	ENST00000611509_6_430	430	30	ENST00000611509	CUTA	1.04605	AGG	ATC	TAA	0
1677	ENST00000262861_2_151	151	7	ENST00000262861	SIPA1L2	1.04581	GCA	ATG	TAA	0
1678	ENST00000262861_3_169	169	1	ENST00000262861	SIPA1L2	1.04581	xxx	ATG	TAA	0
1679	ENST00000331373_1_80	80	30	ENST00000331373	POMK	1.04581	GCC	AAC	TAG	0
1680	ENST00000192788_1_46	46	15	ENST00000192788	UHRF1BP1	1.04006	GCG	AGG	TGA	0
1681	ENST00000376442_1_56	56	15	ENST00000376442	DHX16	1.04006	CGA	AGC	TGA	0
1682	ENST00000421095_1_56	56	15	ENST00000421095	DHX16	1.04006	CGA	AGC	TGA	0
1683	ENST00000216039_1_124	124	20	ENST00000216039	JOSD1	1.04006	CCG	CGC	TAG	0
1684	ENST00000288670_1_92	92	26	ENST00000288670	FMNL2	1.04006	AGA	GCA	TGA	0
1685	ENST00000395270_7_734	734	19	ENST00000395270	POM121	1.04006	TGT	GGA	TAA	0
1686	ENST00000402291_1_96	96	8	ENST00000402291	KIAA1841	1.04006	AGA	GAT	TAA	0
1687	ENST00000413427_2_93	93	5	ENST00000413427	SKIL	1.04006	AAT	CCT	TGA	0
1688	ENST00000426052_1_47	47	5	ENST00000426052	SKIL	1.04006	AAT	CCT	TGA	0
1689	ENST00000458537_2_93	93	5	ENST00000458537	SKIL	1.04006	AAT	CCT	TGA	0
1690	ENST00000446801_1_149	149	29	ENST00000446801	ZWILCH	1.04006	AGC	GGC	TGA	0
1691	ENST00000613446_1_183	183	29	ENST00000613446	ZWILCH	1.04006	AGC	GGC	TGA	0
1692	ENST00000397043_1_12	12	17	ENST00000397043	ATP2A3	1.04006	GCT	TTG	TAG	0
1693	ENST00000345781_1_169	169	35	ENST00000345781	RBM10	1.04006	GGG	AAG	TGA	0
1694	ENST00000345781_2_244	244	10	ENST00000345781	RBM10	1.04006	GGG	AAG	TGA	0
1695	ENST00000377604_3_579	579	35	ENST00000377604	RBM10	1.04006	GGG	AAG	TGA	0
1696	ENST00000377604_4_654	654	10	ENST00000377604	RBM10	1.04006	GGG	AAG	TGA	0
1697	ENST00000216277_1_40	40	11	ENST00000216277	PAPOLA	1.03081	AGC	GCT	TAA	0
1698	ENST00000451119_4_281	281	1	ENST00000451119	ZNF219	1.0287	xxx	ATG	TGA	0
1699	ENST00000360840_1_36	36	8	ENST00000360840	MRPL37	1.02647	AGG	TCT	TGA	0
1700	ENST00000605337_1_7	7	8	ENST00000605337	#N/A	1.02647	AGG	TCT	TGA	0
1701	ENST00000482016_1_22	22	105	ENST00000482016	CGGBP1	1.02519	AAA	AAC	TGA	0
1702	ENST00000482016_2_262	262	25	ENST00000482016	CGGBP1	1.02519	AAA	AAC	TGA	0
1703	ENST00000369151_2_393	393	1	ENST00000369151	CACUL1	1.02496	xxx	ATG	TAA	0
1704	ENST00000615052_1_352	352	2	ENST00000615052	C18orf25	1.0218	ATG	ATT	TAA	0
1705	ENST00000619301_1_345	345	2	ENST00000619301	C18orf25	1.0218	ATG	ATT	TAA	0
1706	ENST00000265343_2_292	292	4	ENST00000265343	AFF4	1.01958	GTC	CGG	TGA	0
1707	ENST00000449726_2_246	246	1	ENST00000449726	PLEKHA8	1.0195	xxx	ATG	TGA	0
1708	ENST00000494664_1_101	101	19	ENST00000494664	TIMMDC1	1.01898	AGG	ACT	TGA	0
1709	ENST00000369064_1_11	11	1	ENST00000369064	TARS2	1.01177	xxx	ATG	TAG	0
1710	ENST00000310045_5_780	780	1	ENST00000310045	DSEL	1.00836	xxx	ATG	TGA	0
1711	ENST00000622102_2_246	246	1	ENST00000622102	PLEKHA8	1.00651	xxx	ATG	TGA	0
1712	ENST00000285093_1_138	138	23	ENST00000285093	ACAA2	1.00529	AGG	ATG	TGA	0
1713	ENST00000285093_2_141	141	22	ENST00000285093	ACAA2	1.00529	AGG	ATG	TGA	0
1714	ENST00000285093_3_198	198	3	ENST00000285093	ACAA2	1.00529	AGG	ATG	TGA	0
1715	ENST00000285093_4_204	204	1	ENST00000285093	ACAA2	1.00529	xxx	ATG	TGA	0
1716	ENST00000393099_1_79	79	16	ENST00000393099	RPL13	1.00463	GGG	CTC	TAG	0
1717	ENST00000340022_3_531	531	1	ENST00000340022	KRIT1	1.00306	xxx	ATG	TAG	0
1718	ENST00000394507_1_221	221	1	ENST00000394507	KRIT1	1.00306	xxx	ATG	TAG	0
1719	ENST00000452779_1_16	16	9	ENST00000452779	CSAG1	1.00229	GAG	GGT	TGA	0
1720	ENST00000452779_2_28	28	5	ENST00000452779	CSAG1	1.00229	GAG	GGT	TGA	0
1721	ENST00000300413_1_23	23	9	ENST00000300413	SNRPD1	0.998832	CGC	TCT	TGA	0
1722	ENST00000285071_1_264	264	20	ENST00000285071	FLCN	0.993508	GAA	GCG	TGA	0
1723	ENST00000389169_1_264	264	20	ENST00000389169	FLCN	0.993508	GAA	GCG	TGA	0
1724	ENST00000415816_1_14	14	1	ENST00000415816	#N/A	0.993508	xxx	ATG	TGA	0
1725	ENST00000373142_1_96	96	1	ENST00000373142	ST6GALNAC6	0.993152	xxx	ATG	TGA	0
1726	ENST00000373146_1_103	103	1	ENST00000373146	ST6GALNAC6	0.993152	xxx	ATG	TGA	0
1727	ENST00000394013_5_366	366	2	ENST00000394013	RNF41	0.992919	ATG	ATG	TAA	0
1728	ENST00000394013_6_369	369	1	ENST00000394013	RNF41	0.992919	xxx	ATG	TAA	0
1729	ENST00000332496_1_89	89	4	ENST00000332496	SEMA4B	0.990295	GTG	CGC	TGA	0
1730	ENST00000344113_1_180	180	4	ENST00000344113	SYNE2	0.990295	ATG	ATA	TAA	0
1731	ENST00000344113_2_186	186	2	ENST00000344113	SYNE2	0.990295	ATG	ATA	TAA	0
1732	ENST00000347635_2_173	173	16	ENST00000347635	NUP50	0.990295	TCT	GGC	TGA	0
1733	ENST00000358025_1_180	180	4	ENST00000358025	SYNE2	0.990295	ATG	ATA	TAA	0
1734	ENST00000358025_2_186	186	2	ENST00000358025	SYNE2	0.990295	ATG	ATA	TAA	0
1735	ENST00000372027_1_7	7	76	ENST00000372027	MMRN2	0.990295	TCC	TCC	TGA	0
1736	ENST00000372027_2_37	37	66	ENST00000372027	MMRN2	0.990295	TCC	TCC	TGA	0
1737	ENST00000569240_1_113	113	13	ENST00000569240	CNOT1	0.989636	AAG	AAC	TGA	0
1738	ENST00000394206_5_336	336	1	ENST00000394206	ARL6	0.985829	xxx	ATG	TAG	0
1739	ENST00000369054_1_14	14	1	ENST00000369054	TARS2	0.98492	xxx	ATG	TAG	0
1740	ENST00000382899_1_139	139	1	ENST00000382899	KDM6A	0.983449	xxx	ATG	TGA	0
1741	ENST00000536777_1_139	139	1	ENST00000536777	KDM6A	0.983449	xxx	ATG	TGA	0
1742	ENST00000611820_1_139	139	1	ENST00000611820	KDM6A	0.983449	xxx	ATG	TGA	0
1743	ENST00000223127_1_95	95	55	ENST00000223127	PLOD3	0.983045	AGG	GCG	TAG	0
1744	ENST00000318006_1_23	23	8	ENST00000318006	VPS39	0.978935	GGC	CTG	TAG	0
1745	ENST00000352645_2_83	83	17	ENST00000352645	ZC3H7B	0.978935	CGC	CCG	TAA	0
1746	ENST00000394127_1_11	11	6	ENST00000394127	MED24	0.978935	ACC	ACC	TAG	0
1747	ENST00000394127_2_17	17	4	ENST00000394127	MED24	0.978935	ACC	ACC	TAG	0
1748	ENST00000418040_5_244	244	8	ENST00000418040	BPGM	0.978935	TGT	CCT	TGA	0
1749	ENST00000418040_6_253	253	5	ENST00000418040	BPGM	0.978935	TGT	CCT	TGA	0
1750	ENST00000576834_8_290	290	37	ENST00000576834	SSBP1	0.978935	AAA	GCC	TAA	0
1751	ENST00000576834_9_377	377	8	ENST00000576834	SSBP1	0.978935	AAA	GCC	TAA	0
1752	ENST00000337198_5_1036	1036	16	ENST00000337198	AZIN1	0.978346	ATA	TTC	TAA	0
1753	ENST00000367988_1_8	8	40	ENST00000367988	TOMM40L	0.977298	ATG	GTC	TGA	0
1754	ENST00000367988_2_32	32	32	ENST00000367988	TOMM40L	0.977298	ATG	GTC	TGA	0
1755	ENST00000367988_3_68	68	20	ENST00000367988	TOMM40L	0.977298	ATG	GTC	TGA	0
1756	ENST00000367988_4_86	86	14	ENST00000367988	TOMM40L	0.977298	ATG	GTC	TGA	0
1757	ENST00000367988_5_119	119	3	ENST00000367988	TOMM40L	0.977298	ATG	GTC	TGA	0
1758	ENST00000367988_6_122	122	2	ENST00000367988	TOMM40L	0.977298	ATG	GTC	TGA	0
1759	ENST00000545897_1_72	72	40	ENST00000545897	TOMM40L	0.977298	ATG	GTC	TGA	0
1760	ENST00000545897_2_96	96	32	ENST00000545897	TOMM40L	0.977298	ATG	GTC	TGA	0
1761	ENST00000545897_3_132	132	20	ENST00000545897	TOMM40L	0.977298	ATG	GTC	TGA	0
1762	ENST00000545897_4_150	150	14	ENST00000545897	TOMM40L	0.977298	ATG	GTC	TGA	0
1763	ENST00000545897_5_183	183	3	ENST00000545897	TOMM40L	0.977298	ATG	GTC	TGA	0
1764	ENST00000545897_6_186	186	2	ENST00000545897	TOMM40L	0.977298	ATG	GTC	TGA	0
1765	ENST00000441024_1_117	117	13	ENST00000441024	CNOT1	0.975422	AAG	AAC	TGA	0
1766	ENST00000379484_1_6	6	4	ENST00000379484	MBTPS2	0.972548	GGG	CTG	TAA	0
1767	ENST00000304636_3_154	154	4	ENST00000304636	COL3A1	0.972032	GAT	ATT	TAG	0
1768	ENST00000335979_5_336	336	1	ENST00000335979	ARL6	0.970955	xxx	ATG	TAG	0
1769	ENST00000219905_1_75	75	1	ENST00000219905	MGA	0.969385	xxx	ATG	TGA	0
1770	ENST00000337198_4_822	822	17	ENST00000337198	AZIN1	0.967741	CCT	CTT	TAA	0
1771	ENST00000337221_1_77	77	10	ENST00000337221	SCARA3	0.964062	CGG	CGC	TAG	0
1772	ENST00000443387_5_281	281	29	ENST00000443387	ZNF146	0.964062	TTG	TTT	TAA	0
1773	ENST00000233969_1_84	84	2	ENST00000233969	SLC9A2	0.964062	ATG	CGT	TGA	0
1774	ENST00000263921_2_159	159	9	ENST00000263921	CHIC2	0.964062	TAT	TGC	TGA	0
1775	ENST00000264613_1_7	7	71	ENST00000264613	CP	0.964062	TGC	TCC	TGA	0
1776	ENST00000264613_2_19	19	67	ENST00000264613	CP	0.964062	TGC	TCC	TGA	0
1777	ENST00000295324_2_653	653	2	ENST00000295324	CDC42EP3	0.964062	ATG	CGG	TGA	0
1778	ENST00000318887_1_49	49	4	ENST00000318887	C3orf38	0.964062	TCC	ATA	TAA	0
1779	ENST00000319653_1_50	50	27	ENST00000319653	FMN2	0.964062	GCC	GCC	TGA	0
1780	ENST00000320474_1_50	50	32	ENST00000320474	B3GALNT1	0.964062	TGC	GTT	TAG	0
1781	ENST00000340022_2_468	468	4	ENST00000340022	KRIT1	0.964062	AAG	CGG	TGA	0
1782	ENST00000355867_6_674	674	4	ENST00000355867	SVIL	0.964062	AGC	TTT	TAG	0
1783	ENST00000356554_1_340	340	35	ENST00000356554	MAN1A2	0.964062	CTT	GCC	TGA	0
1784	ENST00000361226_2_68	68	15	ENST00000361226	RUSC2	0.964062	TGC	TGT	TGA	0
1785	ENST00000367618_1_101	101	2	ENST00000367618	AXDND1	0.964062	ATG	CTG	TGA	0
1786	ENST00000372891_3_425	425	11	ENST00000372891	PKIG	0.964062	CCG	TAC	TGA	0
1787	ENST00000375400_7_374	374	4	ENST00000375400	SVIL	0.964062	AGC	TTT	TAG	0
1788	ENST00000392779_1_53	53	32	ENST00000392779	B3GALNT1	0.964062	TGC	GTT	TAG	0
1789	ENST00000396096_5_266	266	4	ENST00000396096	NUP50	0.964062	GTG	CTT	TGA	0
1790	ENST00000443437_7_457	457	10	ENST00000443437	GLRA2	0.964062	CTA	CTA	TGA	0
1791	ENST00000455600_4_499	499	15	ENST00000455600	RUSC2	0.964062	TGC	TGT	TGA	0
1792	ENST00000503111_3_553	553	2	ENST00000503111	PIGG	0.964062	ATG	CCT	TGA	0
1793	ENST00000504346_1_129	129	2	ENST00000504346	PIGG	0.964062	ATG	CCT	TGA	0
1794	ENST00000509768_5_826	826	2	ENST00000509768	PIGG	0.964062	ATG	CCT	TGA	0
1795	ENST00000517476_1_153	153	6	ENST00000517476	E2F5	0.964062	ATG	TCT	TAG	0
1796	ENST00000517476_2_165	165	2	ENST00000517476	E2F5	0.964062	ATG	TCT	TAG	0
1797	ENST00000540164_3_239	239	6	ENST00000540164	ADGRG1	0.964062	CCC	GAG	TAG	0
1798	ENST00000550776_1_107	107	38	ENST00000550776	CD63	0.964062	TGG	GAC	TGA	0
1799	ENST00000638053_4_177	177	23	ENST00000638053	ZNF37A	0.964062	GAC	CTG	TGA	0
1800	ENST00000219789_2_395	395	137	ENST00000219789	CDIPT	0.964062	GGA	GGC	TGA	0
1801	ENST00000219789_3_710	710	32	ENST00000219789	CDIPT	0.964062	GGA	GGC	TGA	0
1802	ENST00000219789_4_788	788	6	ENST00000219789	CDIPT	0.964062	GGA	GGC	TGA	0
1803	ENST00000453096_1_100	100	91	ENST00000453096	GTF2H1	0.964062	CGG	CTC	TAA	0
1804	ENST00000453096_2_208	208	55	ENST00000453096	GTF2H1	0.964062	CGG	CTC	TAA	0
1805	ENST00000453096_3_292	292	27	ENST00000453096	GTF2H1	0.964062	CGG	CTC	TAA	0
1806	ENST00000566113_1_178	178	32	ENST00000566113	CDIPT	0.964062	GGA	GGC	TGA	0
1807	ENST00000566113_2_256	256	6	ENST00000566113	CDIPT	0.964062	GGA	GGC	TGA	0
1808	ENST00000033079_1_291	291	15	ENST00000033079	FAM13B	0.964062	CAG	CCA	TAA	0
1809	ENST00000252799_4_333	333	18	ENST00000252799	ZNF747	0.964062	TTG	GAT	TAG	0
1810	ENST00000313349_4_290	290	1	ENST00000313349	SERTAD2	0.964062	xxx	ATG	TGA	0
1811	ENST00000370390_1_31	31	5	ENST00000370390	MTMR1	0.964062	GCC	GCC	TGA	0
1812	ENST00000375400_4_198	198	13	ENST00000375400	SVIL	0.964062	ATG	ATT	TAA	0
1813	ENST00000375400_5_201	201	12	ENST00000375400	SVIL	0.964062	ATG	ATT	TAA	0
1814	ENST00000375400_6_231	231	2	ENST00000375400	SVIL	0.964062	ATG	ATT	TAA	0
1815	ENST00000378204_1_255	255	15	ENST00000378204	EXT1	0.964062	ATG	CAC	TAG	0
1816	ENST00000378204_2_294	294	2	ENST00000378204	EXT1	0.964062	ATG	CAC	TAG	0
1817	ENST00000394586_2_36	36	11	ENST00000394586	FUT8	0.964062	TTT	TAT	TGA	0
1818	ENST00000394703_2_285	285	23	ENST00000394703	DMTF1	0.964062	TCT	GCG	TGA	0
1819	ENST00000394703_3_315	315	13	ENST00000394703	DMTF1	0.964062	TCT	GCG	TGA	0
1820	ENST00000409240_1_53	53	1	ENST00000409240	DCTN1	0.964062	xxx	ATG	TAA	0
1821	ENST00000420893_1_345	345	15	ENST00000420893	FAM13B	0.964062	CAG	CCA	TAA	0
1822	ENST00000425075_1_346	346	15	ENST00000425075	FAM13B	0.964062	CAG	CCA	TAA	0
1823	ENST00000542156_1_9	9	5	ENST00000542156	MTMR1	0.964062	GCC	GCC	TGA	0
1824	ENST00000264451_1_33	33	42	ENST00000264451	SLC30A9	0.964062	TCC	GAG	TAG	0
1825	ENST00000264451_2_96	96	21	ENST00000264451	SLC30A9	0.964062	TCC	GAG	TAG	0
1826	ENST00000301831_2_26	26	125	ENST00000301831	ULK4	0.964062	TTT	TCT	TGA	0
1827	ENST00000301831_5_356	356	15	ENST00000301831	ULK4	0.964062	TTT	TCT	TGA	0
1828	ENST00000307275_3_223	223	13	ENST00000307275	HEXIM2	0.964062	AGG	ACA	TGA	0
1829	ENST00000316156_1_370	370	17	ENST00000316156	MAP7D1	0.964062	CGC	CGC	TGA	0
1830	ENST00000318948_6_459	459	1	ENST00000318948	NRIP1	0.964062	xxx	ATG	TAA	0
1831	ENST00000345745_1_28	28	19	ENST00000345745	ZDHHC16	0.964062	TGG	CAG	TGA	0
1832	ENST00000352634_1_36	36	19	ENST00000352634	ZDHHC16	0.964062	TGG	CAG	TGA	0
1833	ENST00000353979_1_34	34	19	ENST00000353979	ZDHHC16	0.964062	TGG	CAG	TGA	0
1834	ENST00000354410_1_136	136	112	ENST00000354410	MEF2A	0.964062	TTT	TGC	TGA	0
1835	ENST00000370846_1_41	41	19	ENST00000370846	ZDHHC16	0.964062	TGG	CAG	TGA	0
1836	ENST00000370854_2_68	68	19	ENST00000370854	ZDHHC16	0.964062	TGG	CAG	TGA	0
1837	ENST00000523638_8_821	821	10	ENST00000523638	ZNF260	0.964062	GAA	ACC	TAA	0
1838	ENST00000588993_6_413	413	10	ENST00000588993	ZNF260	0.964062	GAA	ACC	TAA	0
1839	ENST00000592282_9_543	543	10	ENST00000592282	ZNF260	0.964062	GAA	ACC	TAA	0
1840	ENST00000604957_1_58	58	63	ENST00000604957	ARMCX5	0.964062	TGT	GTC	TGA	0
1841	ENST00000260184_1_130	130	1	ENST00000260184	DDX60L	0.964062	xxx	ATG	TAG	0
1842	ENST00000367988_7_132	132	2	ENST00000367988	TOMM40L	0.964062	ATG	GTG	TAG	0
1843	ENST00000505890_1_130	130	1	ENST00000505890	DDX60L	0.964062	xxx	ATG	TAG	0
1844	ENST00000511577_1_157	157	1	ENST00000511577	#N/A	0.964062	xxx	ATG	TAG	0
1845	ENST00000545897_7_196	196	2	ENST00000545897	TOMM40L	0.964062	ATG	GTG	TAG	0
1846	ENST00000552540_1_140	140	12	ENST00000552540	NACA	0.964062	GCA	GGG	TAG	0
1847	ENST00000306270_1_128	128	19	ENST00000306270	IBTK	0.964062	TTC	ATC	TAG	0
1848	ENST00000318948_5_358	358	2	ENST00000318948	NRIP1	0.964062	ATG	TGT	TAA	0
1849	ENST00000354258_1_17	17	15	ENST00000354258	TAP1	0.964062	CAG	ATC	TGA	0
1850	ENST00000383235_1_17	17	15	ENST00000383235	TAP1	0.964062	CAG	ATC	TGA	0
1851	ENST00000414467_1_17	17	15	ENST00000414467	TAP1	0.964062	CAG	ATC	TGA	0
1852	ENST00000428324_1_17	17	15	ENST00000428324	TAP1	0.964062	CAG	ATC	TGA	0
1853	ENST00000541308_2_374	374	53	ENST00000541308	DAG1	0.964062	CTT	ACT	TAG	0
1854	ENST00000541308_3_410	410	41	ENST00000541308	DAG1	0.964062	CTT	ACT	TAG	0
1855	ENST00000541308_5_452	452	27	ENST00000541308	DAG1	0.964062	CTT	ACT	TAG	0
1856	ENST00000635454_1_128	128	19	ENST00000635454	IBTK	0.964062	TTC	ATC	TAG	0
1857	ENST00000216268_6_249	249	3	ENST00000216268	ZBED4	0.964062	AGT	GTT	TAG	0
1858	ENST00000216378_2_270	270	1	ENST00000216378	CDKL1	0.964062	xxx	ATG	TGA	0
1859	ENST00000227868_1_15	15	6	ENST00000227868	PDHX	0.964062	GGG	CCT	TGA	0
1860	ENST00000242275_3_180	180	9	ENST00000242275	SLC25A51	0.964062	CCT	TCA	TGA	0
1861	ENST00000265713_2_134	134	10	ENST00000265713	KAT6A	0.964062	CGG	GAA	TGA	0
1862	ENST00000272937_1_42	42	49	ENST00000272937	HES6	0.964062	TGC	TCC	TAG	0
1863	ENST00000273158_1_127	127	13	ENST00000273158	SLC25A38	0.964062	CGC	GGG	TGA	0
1864	ENST00000282516_2_226	226	29	ENST00000282516	NIPBL	0.964062	CCG	CAC	TGA	0
1865	ENST00000284776_8_386	386	29	ENST00000284776	SORBS2	0.964062	GCC	AGA	TAA	0
1866	ENST00000287474_2_116	116	124	ENST00000287474	FRRS1	0.964062	TAT	TTT	TAA	0
1867	ENST00000307677_2_129	129	17	ENST00000307677	BCL2L1	0.964062	GCC	GGC	TGA	0
1868	ENST00000312046_1_46	46	6	ENST00000312046	OXR1	0.964062	GCG	CGC	TAG	0
1869	ENST00000331006_4_298	298	24	ENST00000331006	CDK10	0.964062	CCC	AAG	TAG	0
1870	ENST00000333175_2_60	60	13	ENST00000333175	TMEM259	0.964062	GGT	CGT	TAG	0
1871	ENST00000334370_1_218	218	7	ENST00000334370	MEGF8	0.964062	GGG	CCG	TAG	0
1872	ENST00000334793_11_845	845	62	ENST00000334793	FOXD2	0.964062	GAC	CCA	TGA	0
1873	ENST00000344722_1_13	13	2	ENST00000344722	SMC4	0.964062	ATG	CGT	TAG	0
1874	ENST00000344722_3_194	194	10	ENST00000344722	SMC4	0.964062	TGC	CTC	TAA	0
1875	ENST00000354883_14_650	650	18	ENST00000354883	SLC25A26	0.964062	GGA	TTG	TAG	0
1876	ENST00000355445_1_17	17	4	ENST00000355445	TMEM116	0.964062	ACG	CTA	TAG	0
1877	ENST00000356053_1_21	21	23	ENST00000356053	HNRNPF	0.964062	CTC	CTC	TAG	0
1878	ENST00000356053_2_27	27	21	ENST00000356053	HNRNPF	0.964062	CTC	CTC	TAG	0
1879	ENST00000357006_2_245	245	16	ENST00000357006	ZBTB14	0.964062	CTG	ATC	TGA	0
1880	ENST00000357276_1_51	51	1	ENST00000357276	SMARCAL1	0.964062	xxx	ATG	TAG	0
1881	ENST00000358527_3_273	273	1	ENST00000358527	#N/A	0.964062	xxx	ATG	TGA	0
1882	ENST00000359446_4_366	366	9	ENST00000359446	LDLRAD4	0.964062	TGG	AAG	TGA	0
1883	ENST00000361584_4_253	253	2	ENST00000361584	ZFP69B	0.964062	ATG	GGC	TAA	0
1884	ENST00000361895_3_208	208	30	ENST00000361895	JADE2	0.964062	GGC	GCG	TAG	0
1885	ENST00000367396_1_19	19	8	ENST00000367396	DENND1B	0.964062	CTG	CTG	TGA	0
1886	ENST00000372530_1_161	161	15	ENST00000372530	ABCC10	0.964062	GCA	AGG	TGA	0
1887	ENST00000372530_2_197	197	3	ENST00000372530	ABCC10	0.964062	GCA	AGG	TGA	0
1888	ENST00000374796_12_645	645	12	ENST00000374796	NCOA6	0.964062	GTG	TGG	TAA	0
1889	ENST00000376055_2_91	91	17	ENST00000376055	BCL2L1	0.964062	GCC	GGC	TGA	0
1890	ENST00000378861_1_148	148	7	ENST00000378861	TRIQK	0.964062	CCT	AAC	TAA	0
1891	ENST00000381473_2_378	378	9	ENST00000381473	OCIAD1	0.964062	AGT	CTG	TAA	0
1892	ENST00000392959_2_364	364	1	ENST00000392959	LCA5	0.964062	xxx	ATG	TAA	0
1893	ENST00000394597_2_181	181	15	ENST00000394597	RFFL	0.964062	AGG	AAC	TAG	0
1894	ENST00000396148_2_94	94	180	ENST00000396148	CDKN2C	0.964062	CGG	TCG	TAG	0
1895	ENST00000396148_3_595	595	13	ENST00000396148	CDKN2C	0.964062	CGG	TCG	TAG	0
1896	ENST00000401990_2_285	285	11	ENST00000401990	37500	0.964062	CAG	AGG	TGA	0
1897	ENST00000407597_5_206	206	9	ENST00000407597	TBL1X	0.964062	CCA	CCG	TGA	0
1898	ENST00000418988_1_185	185	41	ENST00000418988	PSMA1	0.964062	ACT	AGG	TGA	0
1899	ENST00000418988_3_263	263	15	ENST00000418988	PSMA1	0.964062	ACT	AGG	TGA	0
1900	ENST00000421367_24_1394	1394	2	ENST00000421367	ERLIN1	0.964062	ATG	ATC	TGA	0
1901	ENST00000424279_5_206	206	9	ENST00000424279	TBL1X	0.964062	CCA	CCG	TGA	0
1902	ENST00000424459_18_1227	1227	3	ENST00000424459	#N/A	0.964062	AGG	TGT	TGA	0
1903	ENST00000425583_1_235	235	9	ENST00000425583	OCIAD1	0.964062	AGT	CTG	TAA	0
1904	ENST00000428278_3_398	398	5	ENST00000428278	ASH2L	0.964062	ATA	CAC	TAG	0
1905	ENST00000433216_3_229	229	22	ENST00000433216	TAX1BP1	0.964062	ACA	CCT	TAA	0
1906	ENST00000433216_4_244	244	17	ENST00000433216	TAX1BP1	0.964062	ACA	CCT	TAA	0
1907	ENST00000433216_5_268	268	9	ENST00000433216	TAX1BP1	0.964062	ACA	CCT	TAA	0
1908	ENST00000440277_1_6	6	11	ENST00000440277	PHB2	0.964062	GGT	CCG	TAG	0
1909	ENST00000445193_1_225	225	46	ENST00000445193	RPP14	0.964062	GTG	TCC	TGA	0
1910	ENST00000448238_2_195	195	29	ENST00000448238	NIPBL	0.964062	CCG	CAC	TGA	0
1911	ENST00000456518_3_110	110	1	ENST00000456518	SCMH1	0.964062	xxx	ATG	TGA	0
1912	ENST00000467072_2_443	443	62	ENST00000467072	TFDP2	0.964062	AAA	CCT	TAG	0
1913	ENST00000467072_5_557	557	24	ENST00000467072	TFDP2	0.964062	AAA	CCT	TAG	0
1914	ENST00000477292_3_75	75	4	ENST00000477292	TFDP2	0.964062	AAG	GCT	TGA	0
1915	ENST00000485568_2_95	95	10	ENST00000485568	KAT6A	0.964062	CGG	GAA	TGA	0
1916	ENST00000486111_1_25	25	44	ENST00000486111	TFDP2	0.964062	AAA	CCT	TAG	0
1917	ENST00000506184_18_1058	1058	3	ENST00000506184	GPBP1	0.964062	AGG	TGT	TGA	0
1918	ENST00000511209_12_465	465	3	ENST00000511209	GPBP1	0.964062	AGG	TGT	TGA	0
1919	ENST00000518748_1_194	194	7	ENST00000518748	TRIQK	0.964062	CCT	AAC	TAA	0
1920	ENST00000519969_2_141	141	7	ENST00000519969	TRIQK	0.964062	CCT	AAC	TAA	0
1921	ENST00000521652_2_252	252	5	ENST00000521652	ASH2L	0.964062	ATA	CAC	TAG	0
1922	ENST00000521988_1_195	195	7	ENST00000521988	TRIQK	0.964062	CCT	AAC	TAA	0
1923	ENST00000523799_2_213	213	5	ENST00000523799	CCNC	0.964062	AAG	CAT	TAG	0
1924	ENST00000524107_2_285	285	7	ENST00000524107	TRIQK	0.964062	CCT	AAC	TAA	0
1925	ENST00000528850_13_576	576	3	ENST00000528850	NARS2	0.964062	TGG	AAC	TGA	0
1926	ENST00000535923_1_6	6	35	ENST00000535923	PHB2	0.964062	GGT	CCG	TAG	0
1927	ENST00000535923_2_12	12	33	ENST00000535923	PHB2	0.964062	GGT	CCG	TAG	0
1928	ENST00000535923_3_78	78	11	ENST00000535923	PHB2	0.964062	GGT	CCG	TAG	0
1929	ENST00000544844_1_76	76	10	ENST00000544844	TRMT112	0.964062	AGC	AGC	TAA	0
1930	ENST00000545882_3_190	190	12	ENST00000545882	CNN3	0.964062	ATT	GGA	TAG	0
1931	ENST00000549117_2_102	102	2	ENST00000549117	CD63	0.964062	ATG	CTG	TAG	0
1932	ENST00000550735_1_47	47	57	ENST00000550735	MAPKAPK5	0.964062	CGT	GCG	TGA	0
1933	ENST00000614697_2_59	59	16	ENST00000614697	ZBTB14	0.964062	CTG	ATC	TGA	0
1934	ENST00000618655_1_127	127	9	ENST00000618655	CHST12	0.964062	CTG	AAG	TGA	0
1935	ENST00000623280_1_326	326	41	ENST00000623280	YTHDF3	0.964062	TGT	AAA	TGA	0
1936	ENST00000633701_14_650	650	18	ENST00000633701	SLC25A26	0.964062	GGA	TTG	TAG	0
1937	ENST00000645353_1_417	417	9	ENST00000645353	TBL1X	0.964062	CCA	CCG	TGA	0
1938	ENST00000311413_2_341	341	55	ENST00000311413	RNF26	0.964062	CCA	AAT	TAA	0
1939	ENST00000452374_1_22	22	1	ENST00000452374	COMMD9	0.961832	xxx	ATG	TGA	0
1940	ENST00000339020_1_64	64	1	ENST00000339020	SMIM15	0.961825	xxx	ATG	TAG	0
1941	ENST00000360467_1_257	257	7	ENST00000360467	COL4A2	0.958075	AGC	CCC	TGA	0
1942	ENST00000396259_1_166	166	1	ENST00000396259	#N/A	0.955373	xxx	ATG	TGA	0
1943	ENST00000382952_1_158	158	16	ENST00000382952	CTBP1	0.955101	AGA	CTT	TGA	0
1944	ENST00000178640_1_606	606	1	ENST00000178640	MAP2K5	0.950578	xxx	ATG	TGA	0
1945	ENST00000301919_17_1308	1308	2	ENST00000301919	MSANTD4	0.949777	ATG	ATT	TGA	0
1946	ENST00000393892_1_26	26	1	ENST00000393892	CNP	0.949188	xxx	ATG	TAA	0
1947	ENST00000588993_1_90	90	6	ENST00000588993	ZNF260	0.949064	GAA	ATG	TAA	0
1948	ENST00000588993_2_105	105	1	ENST00000588993	ZNF260	0.949064	xxx	ATG	TAA	0
1949	ENST00000369404_3_163	163	37	ENST00000369404	ZDHHC6	0.948239	ATG	GTG	TAA	0
1950	ENST00000369404_4_268	268	2	ENST00000369404	ZDHHC6	0.948239	ATG	GTG	TAA	0
1951	ENST00000369405_3_176	176	37	ENST00000369405	ZDHHC6	0.948239	ATG	GTG	TAA	0
1952	ENST00000369405_4_281	281	2	ENST00000369405	ZDHHC6	0.948239	ATG	GTG	TAA	0
1953	ENST00000287701_1_14	14	13	ENST00000287701	HMBOX1	0.947851	CTG	ATG	TGA	0
1954	ENST00000287701_2_50	50	1	ENST00000287701	HMBOX1	0.947851	xxx	ATG	TGA	0
1955	ENST00000368291_1_173	173	17	ENST00000368291	ECHDC1	0.943741	CGT	GTG	TAG	0
1956	ENST00000454859_1_183	183	17	ENST00000454859	ECHDC1	0.943741	CGT	GTG	TAG	0
1957	ENST00000649800_2_130	130	3	ENST00000649800	MKNK1	0.943741	GAG	AAC	TGA	0
1958	ENST00000650026_2_88	88	3	ENST00000650026	MKNK1	0.943741	GAG	AAC	TGA	0
1959	ENST00000650508_2_130	130	3	ENST00000650508	MKNK1	0.943741	GAG	AAC	TGA	0
1960	ENST00000324210_1_6	6	3	ENST00000324210	MBNL1	0.943741	CTC	CCA	TGA	0
1961	ENST00000258679_2_245	245	1	ENST00000258679	PLEKHA8	0.942376	xxx	ATG	TGA	0
1962	ENST00000261520_2_73	73	1	ENST00000261520	ICE2	0.940489	xxx	ATG	TGA	0
1963	ENST00000456261_1_121	121	11	ENST00000456261	SLC39A7	0.937754	AGT	CTG	TAA	0
1964	ENST00000306846_1_120	120	4	ENST00000306846	PAIP1	0.936838	CCC	GAG	TGA	0
1965	ENST00000436644_1_134	134	4	ENST00000436644	PAIP1	0.936838	CCC	GAG	TGA	0
1966	ENST00000448372_1_298	298	1	ENST00000448372	SENP1	0.936838	xxx	ATG	TGA	0
1967	ENST00000428278_2_365	365	1	ENST00000428278	ASH2L	0.936838	xxx	ATG	TAA	0
1968	ENST00000521652_1_219	219	1	ENST00000521652	ASH2L	0.936838	xxx	ATG	TAA	0
1969	ENST00000381165_3_120	120	24	ENST00000381165	MIS12	0.934615	GAG	GCC	TAA	0
1970	ENST00000381165_4_174	174	6	ENST00000381165	MIS12	0.934615	GAG	GCC	TAA	0
1971	ENST00000502604_2_217	217	29	ENST00000502604	CDK7	0.934615	CAG	AGA	TAA	0
1972	ENST00000502604_3_253	253	17	ENST00000502604	CDK7	0.934615	CAG	AGA	TAA	0
1973	ENST00000611091_1_300	300	28	ENST00000611091	MIS12	0.934615	GAG	GCC	TAA	0
1974	ENST00000611091_2_312	312	24	ENST00000611091	MIS12	0.934615	GAG	GCC	TAA	0
1975	ENST00000611091_3_366	366	6	ENST00000611091	MIS12	0.934615	GAG	GCC	TAA	0
1976	ENST00000373912_1_29	29	27	ENST00000373912	RPA2	0.934615	CAA	GCG	TAG	0
1977	ENST00000395762_1_90	90	8	ENST00000395762	IL4R	0.934615	GAT	AAT	TAA	0
1978	ENST00000290130_1_23	23	9	ENST00000290130	MIS18A	0.928867	GAT	TTG	TAG	0
1979	ENST00000462901_3_292	292	25	ENST00000462901	CGGBP1	0.928867	AAA	AAC	TGA	0
1980	ENST00000421093_3_273	273	1	ENST00000421093	ZNF219	0.92753	xxx	ATG	TGA	0
1981	ENST00000421999_1_116	116	9	ENST00000421999	CMSS1	0.921075	CTG	AGC	TGA	0
1982	ENST00000347770_1_278	278	17	ENST00000347770	AZIN1	0.920829	CCT	CTT	TAA	0
1983	ENST00000237654_2_287	287	5	ENST00000237654	CCNI	0.917507	ATT	CGC	TGA	0
1984	ENST00000368232_2_45	45	11	ENST00000368232	GPATCH4	0.917507	GAC	GGA	TGA	0
1985	ENST00000621097_2_218	218	9	ENST00000621097	RFC2	0.917507	ACA	CCG	TGA	0
1986	ENST00000621097_3_233	233	4	ENST00000621097	RFC2	0.917507	ACA	CCG	TGA	0
1987	ENST00000337354_1_31	31	7	ENST00000337354	SEC13	0.917507	AAA	AGA	TGA	0
1988	ENST00000368357_1_20	20	21	ENST00000368357	NCOA7	0.917507	GAA	ATC	TGA	0
1989	ENST00000368357_2_56	56	9	ENST00000368357	NCOA7	0.917507	GAA	ATC	TGA	0
1990	ENST00000367097_7_481	481	17	ENST00000367097	TULP4	0.914294	GAT	CTT	TAG	0
1991	ENST00000367097_8_517	517	5	ENST00000367097	TULP4	0.914294	GAT	CTT	TAG	0
1992	ENST00000409600_1_102	102	15	ENST00000409600	BZW1	0.91152	ATA	AGC	TAG	0
1993	ENST00000278826_4_387	387	3	ENST00000278826	TMEM138	0.908546	TCC	GCA	TGA	0
1994	ENST00000249066_4_267	267	45	ENST00000249066	APOL2	0.908546	GAG	GGT	TAA	0
1995	ENST00000319888_1_7	7	38	ENST00000319888	METTL4	0.908546	GAC	CCC	TAA	0
1996	ENST00000327111_5_1169	1169	20	ENST00000327111	NR2F1	0.908546	CAT	TTC	TGA	0
1997	ENST00000391759_1_320	320	9	ENST00000391759	TFPT	0.908546	ACG	GCT	TAA	0
1998	ENST00000565973_12_632	632	6	ENST00000565973	ABHD2	0.908546	TTT	GTT	TGA	0
1999	ENST00000611514_1_320	320	9	ENST00000611514	TFPT	0.908546	ACG	GCT	TAA	0
[truncated: 7,983 more rows]
